# Supplementary material for: Neutral anion-detecting organic cages based on anion–π interactions
Source: Chem Sci. 2026 Jan 23;17(12):5993–6004. doi: 10.1039/d5sc08157b (PMC12854773; doi:10.1039/d5sc08157b)
Supplement: SC-017-D5SC08157B-s002 [file SC-017-D5SC08157B-s002.cif]

# Supplementary Information (SI) for Chemical Science.
# This journal is © The Royal Society of Chemistry 2026

####################################################################### 
# 
# This file contains crystal structure data downloaded from the 
# Cambridge Structural Database (CSD) hosted by the Cambridge 
# Crystallographic Data Centre (CCDC).
# 
# Full information about CCDC data access policies and citation 
# guidelines are available at http://www.ccdc.cam.ac.uk/access/V1 
# 
# Audit and citation data items may have been added by the CCDC. 
# Please retain this information to preserve the provenance of 
# this file and to allow appropriate attribution of the data. 
# 
#######################################################################

data_250716lyy_2
_database_code_depnum_ccdc_archive 'CCDC 2483576'
loop_
_audit_author_name
_audit_author_address
'yuyang Lu'
;Zhejiang University
China
;
_audit_update_record             
;
2026-01-09 deposited with the CCDC.	2026-01-12 downloaded from the CCDC.
;
_audit_creation_date             2025-12-26
_audit_creation_method           
;
Olex2 1.5
(compiled 2025.07.13 svn.rb7424aed for OlexSys, GUI svn.r7314)
;
_shelx_SHELXL_version_number     2018/3
_chemical_name_common            ?
_chemical_name_systematic        ?
_chemical_formula_moiety         
'B F4, 0.9(C H Cl3), C120 H96 Cl12 N28, C16 H36 N, 5[CHCl3]'
_chemical_formula_sum            'C141.90 H137.90 B Cl29.70 F4 N29'
_chemical_formula_weight         3389.18
_chemical_melting_point          ?
loop_
_atom_type_symbol
_atom_type_description
_atom_type_scat_dispersion_real
_atom_type_scat_dispersion_imag
_atom_type_scat_source
C C 0.0137 0.0067 'International Tables Vol C Tables 4.2.6.8 and 6.1.1.4'
H H 0.0000 0.0000 'International Tables Vol C Tables 4.2.6.8 and 6.1.1.4'
B B 0.0070 0.0029 'International Tables Vol C Tables 4.2.6.8 and 6.1.1.4'
Cl Cl 0.3281 0.5435 'International Tables Vol C Tables 4.2.6.8 and 6.1.1.4'
F F 0.0583 0.0400 'International Tables Vol C Tables 4.2.6.8 and 6.1.1.4'
N N 0.0241 0.0134 'International Tables Vol C Tables 4.2.6.8 and 6.1.1.4'

_shelx_space_group_comment       
;
The symmetry employed for this shelxl refinement is uniquely defined
by the following loop, which should always be used as a source of
symmetry information in preference to the above space-group names.
They are only intended as comments.
;
_space_group_crystal_system      triclinic
_space_group_IT_number           2
_space_group_name_H-M_alt        P-1
_space_group_name_Hall           '-P 1'
loop_
_space_group_symop_operation_xyz
'x, y, z'
'-x, -y, -z'

_cell_length_a                   17.5969(6)
_cell_length_b                   21.9736(7)
_cell_length_c                   22.7357(9)
_cell_angle_alpha                102.3817(19)
_cell_angle_beta                 93.1489(18)
_cell_angle_gamma                94.7641(16)
_cell_volume                     8533.1(5)
_cell_formula_units_Z            2
_cell_measurement_reflns_used    9142
_cell_measurement_temperature    170.00
_cell_measurement_theta_max      54.73
_cell_measurement_theta_min      2.76
_shelx_estimated_absorpt_T_max   0.854
_shelx_estimated_absorpt_T_min   0.608
_exptl_absorpt_coefficient_mu    3.249
_exptl_absorpt_correction_T_max  0.7508
_exptl_absorpt_correction_T_min  0.5759
_exptl_absorpt_correction_type   multi-scan
_exptl_absorpt_process_details   
;
SADABS-2016/2 (Bruker,2016/2) was used for absorption correction.
wR2(int) was 0.1406 before and 0.0948 after correction.
The Ratio of minimum to maximum transmission is 0.7670.
The \l/2 correction factor is Not present.
;
_exptl_absorpt_special_details   ?
_exptl_crystal_colour            colourless
_exptl_crystal_colour_primary    colourless
_exptl_crystal_density_diffrn    1.319
_exptl_crystal_density_meas      ?
_exptl_crystal_density_method    ?
_exptl_crystal_description       block
_exptl_crystal_F_000             3476
_exptl_crystal_recrystallization_method ?
_exptl_crystal_size_max          0.17
_exptl_crystal_size_mid          0.17
_exptl_crystal_size_min          0.05
_exptl_special_details           ?
_exptl_transmission_factor_max   ?
_exptl_transmission_factor_min   ?
_diffrn_reflns_av_R_equivalents  0.0856
_diffrn_reflns_av_unetI/netI     0.0719
_diffrn_reflns_Laue_measured_fraction_full 0.997
_diffrn_reflns_Laue_measured_fraction_max 0.993
_diffrn_reflns_limit_h_max       20
_diffrn_reflns_limit_h_min       -21
_diffrn_reflns_limit_k_max       26
_diffrn_reflns_limit_k_min       -26
_diffrn_reflns_limit_l_max       27
_diffrn_reflns_limit_l_min       -27
_diffrn_reflns_number            136792
_diffrn_reflns_point_group_measured_fraction_full 0.997
_diffrn_reflns_point_group_measured_fraction_max 0.993
_diffrn_reflns_theta_full        53.594
_diffrn_reflns_theta_max         55.111
_diffrn_reflns_theta_min         2.901
_diffrn_ambient_environment      N~2~
_diffrn_ambient_temperature      170.00
_diffrn_detector                 CPAD
_diffrn_detector_area_resol_mean 7.41
_diffrn_detector_type            'Bruker PHOTON III M28'
_diffrn_measured_fraction_theta_full 0.997
_diffrn_measured_fraction_theta_max 0.993
_diffrn_measurement_ambient_temperature_device_make ?
_diffrn_measurement_device       'three-circle diffractometer'
_diffrn_measurement_device_type  'Bruker APEX-II CCD'
_diffrn_measurement_method       '\f and \w scans'
_diffrn_measurement_specimen_support 'MiTeGen micromount'
_diffrn_radiation_monochromator  'mirror optics'
_diffrn_radiation_probe          x-ray
_diffrn_radiation_type           GaK\a
_diffrn_radiation_wavelength     1.34139
_diffrn_source                   'liquid Metal X-ray source'
_diffrn_source_current           3.57
_diffrn_source_power             0.2491146
_diffrn_source_type              'Bruker Excillum Metaljet D2+'
_diffrn_source_voltage           69.78
_diffrn_standards_number         0
_reflns_Friedel_coverage         0.000
_reflns_Friedel_fraction_full    .
_reflns_Friedel_fraction_max     .
_reflns_number_gt                19531
_reflns_number_total             32440
_reflns_special_details          
;
 Reflections were merged by SHELXL according to the crystal
 class for the calculation of statistics and refinement.
 
 Structure factors included contributions from the .fab file.
 
 _reflns_Friedel_fraction is defined as the number of unique
 Friedel pairs measured divided by the number that would be
 possible theoretically, ignoring centric projections and
 systematic absences.
;
_reflns_threshold_expression     'I > 2\s(I)'
_computing_cell_refinement       'SAINT V8.41 (?, 2016)'
_computing_data_collection       'Bruker Instrument Service vV6.2.14'
_computing_data_reduction        'SAINT V8.41 (?, 2016)'
_computing_molecular_graphics    'Olex2 1.5 (Dolomanov et al., 2009)'
_computing_publication_material  'Olex2 1.5 (Dolomanov et al., 2009)'
_computing_structure_refinement  'SHELXL 2018/3 (Sheldrick, 2015)'
_computing_structure_solution    'SHELXT  (Sheldrick, 2015)'
_refine_diff_density_max         0.533
_refine_diff_density_min         -0.515
_refine_diff_density_rms         0.060
_refine_ls_extinction_coef       .
_refine_ls_extinction_method     none
_refine_ls_goodness_of_fit_ref   1.053
_refine_ls_hydrogen_treatment    constr
_refine_ls_matrix_type           full
_refine_ls_number_parameters     1716
_refine_ls_number_reflns         32440
_refine_ls_number_restraints     169
_refine_ls_R_factor_all          0.1168
_refine_ls_R_factor_gt           0.0760
_refine_ls_restrained_S_all      1.080
_refine_ls_shift/su_max          0.001
_refine_ls_shift/su_mean         0.000
_refine_ls_structure_factor_coef Fsqd
_refine_ls_weighting_details     
'w=1/[\s^2^(Fo^2^)+(0.1141P)^2^+3.9297P] where P=(Fo^2^+2Fc^2^)/3'
_refine_ls_weighting_scheme      calc
_refine_ls_wR_factor_gt          0.2079
_refine_ls_wR_factor_ref         0.2342
_refine_special_details          ?
_olex2_refinement_description    
;
1. Fixed Uiso
 At 1.2 times of:
  All C(H) groups, All C(H,H) groups
 At 1.5 times of:
  All C(H,H,H) groups
2. Restrained distances
 F4A-F2A = F4-F1
 2.3 with sigma of 0.01
 B1-F1 = B1-F2 = B1-F3 = B1-F4 = B1-F1A = B1-F2A = B1-F3A = B1-F4A
 1.42 with sigma of 0.01
 C138-C137 = C137-C136 = C136-C135 = N28-C135 = N28-C123 = C124-C123 = C125-
 C124 = C126-C125 = C132-C131 = C133-C132 = C134-C133 = N28-C131 = N28-C127 =
 C128-C127 = C129-C128 = C130-C129
 1.53 with sigma of 0.01
 B1-F1 \\sim B1-F1A
 with sigma of 0.02
 B1-F2 \\sim B1-F2A
 with sigma of 0.02
 B1-F3 \\sim B1-F3A
 with sigma of 0.02
 B1-F4 \\sim B1-F4A
 with sigma of 0.02
3. Rigid bond restraints
 C133, C134
 with sigma for 1-2 distances of 0.005 and sigma for 1-3 distances of 0.005
4. Uiso/Uaniso restraints and constraints
B1 \\sim F4A \\sim F4 \\sim F2 \\sim F3 \\sim F2A \\sim F1 \\sim F3A \\sim F1A:
within 2A with sigma of 0.01 and sigma for terminal atoms of 0.02 within 2A
C131 \\sim C132 \\sim C133 \\sim C134: within 2A with sigma of 0.01 and sigma
for terminal atoms of 0.02 within 2A
C135 \\sim C136 \\sim C137: within 2A with sigma of 0.005 and sigma for
terminal atoms of 0.01 within 2A
5. Others
 Sof(F3A)=Sof(F4A)=Sof(F2A)=Sof(F1A)=1-FVAR(1)
 Sof(F1)=Sof(F2)=Sof(F3)=Sof(F4)=FVAR(1)
 Fixed Sof: Cl2(0.9) Cl3(0.9) Cl4(0.9) C1(0.9) H1(0.9)
6.a Ternary CH refined with riding coordinates:
 C1(H1)
6.b Secondary CH2 refined with riding coordinates:
 C12(H12A,H12B), C13(H13A,H13B), C14(H14A,H14B), C15(H15A,H15B), C29(H29A,
 H29B), C30(H30A,H30B), C31(H31A,H31B), C32(H32A,H32B), C46(H46A,H46B),
 C47(H47A,H47B), C48(H48A,H48B), C49(H49A,H49B), C57(H57A,H57B), C58(H58A,H58B),
  C75(H75A,H75B), C76(H76A,H76B), C82(H82A,H82B), C83(H83A,H83B), C95(H95A,
 H95B), C96(H96A,H96B), C97(H97A,H97B), C98(H98A,H98B), C104(H10A,H10B),
 C105(H10C,H10D), C123(H12C,H12D), C124(H12E,H12F), C125(H12G,H12H), C127(H12L,
 H12M), C128(H12N,H12O), C129(H12P,H12Q), C131(H13F,H13G), C132(H13H,H13I),
 C133(H13J,H13K), C135(H13O,H13P), C136(H13Q,H13R), C137(H13S,H13T)
6.c Aromatic/amide H refined with riding coordinates:
 C9(H9), C11(H11), C16(H16), C18(H18), C26(H26), C28(H28), C33(H33), C35(H35),
 C43(H43), C45(H45), C50(H50), C52(H52), C55(H55), C56(H56), C59(H59), C61(H61),
  C69(H69), C71(H71), C72(H72), C73(H73), C79(H79), C81(H81), C84(H84),
 C85(H85), C86(H86), C87(H87), C88(H88), C89(H89), C92(H92), C94(H94), C99(H99),
  C101(H101), C102(H102), C103(H103), C106(H106), C108(H108), C111(H111),
 C112(H112), C113(H113), C114(H114), C115(H115), C116(H116), C117(H117),
 C118(H118), C119(H119), C120(H120), C121(H121), C122(H122)
6.d Idealised Me refined as rotating group:
 C126(H12I,H12J,H12K), C130(H13C,H13D,H13E), C134(H13L,H13M,H13N), C138(H13U,
 H13V,H13W)
;
_atom_sites_solution_hydrogens   geom
_atom_sites_solution_primary     dual
_atom_sites_solution_secondary   ?
loop_
_atom_site_label
_atom_site_type_symbol
_atom_site_fract_x
_atom_site_fract_y
_atom_site_fract_z
_atom_site_U_iso_or_equiv
_atom_site_adp_type
_atom_site_occupancy
_atom_site_site_symmetry_order
_atom_site_calc_flag
_atom_site_refinement_flags_posn
_atom_site_refinement_flags_adp
_atom_site_refinement_flags_occupancy
_atom_site_disorder_assembly
_atom_site_disorder_group
B1 B 0.7554(3) 0.2909(2) 0.21518(19) 0.0689(13) Uani 1 1 d D U . . .
F1 F 0.7357(7) 0.2441(4) 0.2425(4) 0.162(3) Uani 0.562(6) 1 d D U P A 1
F2 F 0.8225(5) 0.3126(5) 0.2470(5) 0.160(3) Uani 0.562(6) 1 d D U P A 1
F3 F 0.6952(4) 0.3243(4) 0.2273(4) 0.155(3) Uani 0.562(6) 1 d D U P A 1
F4 F 0.7556(6) 0.2734(6) 0.1547(3) 0.176(3) Uani 0.562(6) 1 d D U P A 1
Cl2 Cl 0.71270(7) -0.14186(5) -0.05824(6) 0.0762(3) Uani 0.9 1 d . . P . .
Cl3 Cl 0.74271(7) -0.02862(6) 0.03578(6) 0.0783(3) Uani 0.9 1 d . . P . .
Cl4 Cl 0.84306(7) -0.05451(6) -0.06133(7) 0.0821(4) Uani 0.9 1 d . . P . .
C1 C 0.7485(2) -0.0622(2) -0.0398(2) 0.0631(12) Uani 0.9 1 d . . P . .
H1 H 0.716463 -0.039495 -0.064002 0.076 Uiso 0.9 1 calc R U P . .
Cl5 Cl 0.96500(6) 0.03457(5) 0.09959(4) 0.0639(3) Uani 1 1 d . . . . .
Cl6 Cl 0.97416(9) 0.06182(5) 0.30749(7) 0.1007(5) Uani 1 1 d . . . . .
Cl7 Cl 1.10993(6) 0.47927(6) 0.34502(5) 0.0762(3) Uani 1 1 d . . . . .
Cl8 Cl 0.95404(6) 0.58411(5) 0.22477(6) 0.0797(4) Uani 1 1 d . . . . .
Cl9 Cl 0.52474(6) 0.40147(4) -0.00339(4) 0.0607(2) Uani 1 1 d . . . . .
Cl10 Cl 0.45831(6) 0.16853(5) -0.02260(5) 0.0737(3) Uani 1 1 d . . . . .
Cl11 Cl 0.73674(7) -0.04136(5) 0.18858(7) 0.0881(4) Uani 1 1 d . . . . .
Cl12 Cl 0.45389(8) 0.25914(7) 0.40831(6) 0.1006(4) Uani 1 1 d . . . . .
Cl13 Cl 0.52345(8) 0.48560(7) 0.41122(6) 0.0958(4) Uani 1 1 d . . . . .
Cl14 Cl 0.71025(9) 0.37751(7) 0.52405(6) 0.1003(4) Uani 1 1 d . . . . .
Cl15 Cl 0.67326(5) 0.25560(5) -0.10465(5) 0.0664(3) Uani 1 1 d . . . . .
Cl16 Cl 1.12076(7) 0.43051(6) 0.13391(8) 0.1037(5) Uani 1 1 d . . . . .
N1 N 0.77970(16) 0.09552(14) 0.16434(13) 0.0490(7) Uani 1 1 d . . . . .
N2 N 0.82298(17) 0.12722(14) 0.26804(14) 0.0535(7) Uani 1 1 d . . . . .
N3 N 0.90369(16) 0.14836(13) 0.19283(13) 0.0486(7) Uani 1 1 d . . . . .
N4 N 1.1486(2) 0.23167(19) 0.4744(2) 0.0932(13) Uani 1 1 d . . . . .
N5 N 1.1038(2) 0.29554(17) 0.59852(17) 0.0795(12) Uani 1 1 d . . . . .
N6 N 1.0700(2) 0.41424(16) 0.55660(16) 0.0687(9) Uani 1 1 d . . . . .
N7 N 0.99635(18) 0.38245(15) 0.24553(15) 0.0573(8) Uani 1 1 d . . . . .
N8 N 0.93146(18) 0.41121(15) 0.16282(14) 0.0553(8) Uani 1 1 d . . . . .
N9 N 0.90276(17) 0.45531(14) 0.26302(14) 0.0541(8) Uani 1 1 d . . . . .
N10 N 0.70670(19) 0.67214(18) 0.13805(18) 0.0742(10) Uani 1 1 d . . . . .
N11 N 0.5733(2) 0.72626(16) 0.20472(18) 0.0748(11) Uani 1 1 d . . . . .
N12 N 0.46744(18) 0.60434(15) 0.16157(16) 0.0636(9) Uani 1 1 d . . . . .
N13 N 0.66026(16) 0.33924(13) 0.05516(13) 0.0476(7) Uani 1 1 d . . . . .
N14 N 0.66227(16) 0.22932(13) 0.03211(14) 0.0502(7) Uani 1 1 d . . . . .
N15 N 0.56297(15) 0.27510(14) 0.08760(14) 0.0488(7) Uani 1 1 d . . . . .
N16 N 0.38961(19) -0.02734(15) 0.08288(16) 0.0637(9) Uani 1 1 d . . . . .
N17 N 0.3138(2) -0.05883(17) 0.19663(17) 0.0721(10) Uani 1 1 d . . . . .
N18 N 0.4630(2) -0.0610(2) 0.27070(18) 0.0839(12) Uani 1 1 d . . . . .
N19 N 0.2898(2) 0.07989(19) 0.24550(19) 0.0821(11) Uani 1 1 d . . . . .
N20 N 0.62576(18) 0.27479(15) 0.36009(15) 0.0617(8) Uani 1 1 d . . . . .
N21 N 0.69020(18) 0.37740(16) 0.38502(15) 0.0613(8) Uani 1 1 d . . . . .
N22 N 0.57374(18) 0.35668(16) 0.32292(15) 0.0620(8) Uani 1 1 d . . . . .
N23 N 0.9330(2) 0.24297(18) 0.57758(19) 0.0848(12) Uani 1 1 d . . . . .
N24 N 0.97052(19) 0.27050(16) -0.1454(2) 0.0683(9) Uani 1 1 d . . . . .
N25 N 1.08129(19) 0.16870(16) -0.16089(16) 0.0626(9) Uani 1 1 d . . . . .
N26 N 0.95941(19) 0.08140(16) -0.12111(15) 0.0598(8) Uani 1 1 d . . . . .
N27 N 1.1584(2) 0.21920(17) -0.03176(17) 0.0686(9) Uani 1 1 d . . . . .
N28 N 0.2969(2) 0.3707(2) 0.27357(19) 0.0986(14) Uani 1 1 d D . . . .
C2 C 0.91770(19) 0.08156(16) 0.06048(16) 0.0472(8) Uani 1 1 d . . . . .
C3 C 0.86166(19) 0.11750(16) 0.08761(16) 0.0464(8) Uani 1 1 d . . . . .
C4 C 0.8475(2) 0.12050(16) 0.15216(16) 0.0477(8) Uani 1 1 d . . . . .
C5 C 0.7711(2) 0.10030(17) 0.22298(17) 0.0504(9) Uani 1 1 d . . . . .
C6 C 0.8881(2) 0.15038(17) 0.25019(17) 0.0505(9) Uani 1 1 d . . . . .
C7 C 0.9487(2) 0.17959(18) 0.29836(16) 0.0523(9) Uani 1 1 d . . . . .
C8 C 0.9888(2) 0.14325(19) 0.32966(19) 0.0646(11) Uani 1 1 d . . . . .
C9 C 1.0425(3) 0.1695(2) 0.3766(2) 0.0732(12) Uani 1 1 d . . . . .
H9 H 1.069360 0.143572 0.397123 0.088 Uiso 1 1 calc R U . . .
C10 C 1.0570(2) 0.23427(19) 0.39366(19) 0.0640(11) Uani 1 1 d . . . . .
C11 C 1.1125(3) 0.2635(2) 0.4444(2) 0.0750(13) Uani 1 1 d . . . . .
H11 H 1.121558 0.307898 0.454911 0.090 Uiso 1 1 calc R U . . .
C12 C 1.2009(3) 0.2643(3) 0.5262(3) 0.1003(19) Uani 1 1 d . . . . .
H12A H 1.209537 0.309263 0.525810 0.120 Uiso 1 1 calc R U . . .
H12B H 1.250857 0.246502 0.523739 0.120 Uiso 1 1 calc R U . . .
C13 C 1.1662(3) 0.2566(2) 0.5842(2) 0.0917(17) Uani 1 1 d . . . . .
H13A H 1.146832 0.212146 0.580221 0.110 Uiso 1 1 calc R U . . .
H13B H 1.206381 0.267631 0.617961 0.110 Uiso 1 1 calc R U . . .
C14 C 1.1333(3) 0.36065(19) 0.6257(2) 0.0773(14) Uani 1 1 d . . . . .
H14A H 1.180356 0.371354 0.606584 0.093 Uiso 1 1 calc R U . . .
H14B H 1.147208 0.364502 0.669236 0.093 Uiso 1 1 calc R U . . .
C15 C 1.0763(3) 0.4065(2) 0.61857(19) 0.0779(13) Uani 1 1 d . . . . .
H15A H 1.025678 0.391080 0.629590 0.094 Uiso 1 1 calc R U . . .
H15B H 1.092599 0.447400 0.646144 0.094 Uiso 1 1 calc R U . . .
C16 C 1.0029(3) 0.41088(18) 0.53139(18) 0.0639(11) Uani 1 1 d . . . . .
H16 H 0.959930 0.403023 0.553191 0.077 Uiso 1 1 calc R U . . .
C17 C 0.9906(2) 0.41900(17) 0.46866(17) 0.0572(10) Uani 1 1 d . . . . .
C18 C 1.0498(2) 0.44222(18) 0.43906(18) 0.0593(10) Uani 1 1 d . . . . .
H18 H 1.098617 0.455882 0.459738 0.071 Uiso 1 1 calc R U . . .
C19 C 1.0369(2) 0.44522(17) 0.37966(17) 0.0528(9) Uani 1 1 d . . . . .
C20 C 0.9665(2) 0.42510(17) 0.34817(17) 0.0517(9) Uani 1 1 d . . . . .
C21 C 0.9551(2) 0.42096(17) 0.28095(17) 0.0517(9) Uani 1 1 d . . . . .
C22 C 0.9812(2) 0.37873(17) 0.18673(18) 0.0547(9) Uani 1 1 d . . . . .
C23 C 0.8952(2) 0.44978(18) 0.20318(18) 0.0547(10) Uani 1 1 d . . . . .
C24 C 0.8424(2) 0.49073(17) 0.18120(16) 0.0517(9) Uani 1 1 d . . . . .
C25 C 0.8633(2) 0.55434(18) 0.19143(17) 0.0550(9) Uani 1 1 d . . . . .
C26 C 0.8144(2) 0.59516(19) 0.17460(18) 0.0605(10) Uani 1 1 d . . . . .
H26 H 0.829496 0.638847 0.182891 0.073 Uiso 1 1 calc R U . . .
C27 C 0.7430(2) 0.57155(19) 0.14552(19) 0.0612(10) Uani 1 1 d . . . . .
C28 C 0.6901(2) 0.6136(2) 0.1269(2) 0.0709(12) Uani 1 1 d . . . . .
H28 H 0.642330 0.596303 0.105926 0.085 Uiso 1 1 calc R U . . .
C29 C 0.6509(3) 0.7101(2) 0.1169(3) 0.0836(16) Uani 1 1 d . . . . .
H29A H 0.606080 0.682504 0.095383 0.100 Uiso 1 1 calc R U . . .
H29B H 0.674208 0.732934 0.088197 0.100 Uiso 1 1 calc R U . . .
C30 C 0.6257(3) 0.7559(2) 0.1692(3) 0.0888(17) Uani 1 1 d . . . . .
H30A H 0.671223 0.776718 0.195590 0.107 Uiso 1 1 calc R U . . .
H30B H 0.600125 0.788517 0.153884 0.107 Uiso 1 1 calc R U . . .
C31 C 0.4946(2) 0.7176(2) 0.1781(2) 0.0765(13) Uani 1 1 d . . . . .
H31A H 0.495222 0.709719 0.133596 0.092 Uiso 1 1 calc R U . . .
H31B H 0.470232 0.756761 0.191656 0.092 Uiso 1 1 calc R U . . .
C32 C 0.4472(3) 0.66413(19) 0.1948(2) 0.0722(12) Uani 1 1 d . . . . .
H32A H 0.455660 0.666551 0.238681 0.087 Uiso 1 1 calc R U . . .
H32B H 0.392256 0.667660 0.185658 0.087 Uiso 1 1 calc R U . . .
C33 C 0.4927(2) 0.56685(19) 0.19136(19) 0.0611(10) Uani 1 1 d . . . . .
H33 H 0.498096 0.579719 0.234144 0.073 Uiso 1 1 calc R U . . .
C34 C 0.5141(2) 0.50471(16) 0.16358(17) 0.0505(9) Uani 1 1 d . . . . .
C35 C 0.5078(2) 0.48325(18) 0.10093(17) 0.0532(9) Uani 1 1 d . . . . .
H35 H 0.486633 0.508049 0.075928 0.064 Uiso 1 1 calc R U . . .
C36 C 0.53204(19) 0.42683(16) 0.07548(16) 0.0460(8) Uani 1 1 d . . . . .
C37 C 0.56241(18) 0.38831(16) 0.11075(16) 0.0452(8) Uani 1 1 d . . . . .
C38 C 0.59627(18) 0.33005(16) 0.08246(16) 0.0446(8) Uani 1 1 d . . . . .
C39 C 0.69054(18) 0.28705(16) 0.03061(16) 0.0453(8) Uani 1 1 d . . . . .
C40 C 0.5985(2) 0.22588(17) 0.06158(16) 0.0490(9) Uani 1 1 d . . . . .
C41 C 0.56499(19) 0.16266(16) 0.06622(17) 0.0499(8) Uani 1 1 d . . . . .
C42 C 0.4980(2) 0.13382(17) 0.03237(17) 0.0519(9) Uani 1 1 d . . . . .
C43 C 0.4636(2) 0.07780(17) 0.04055(17) 0.0548(9) Uani 1 1 d . . . . .
H43 H 0.417399 0.059421 0.017719 0.066 Uiso 1 1 calc R U . . .
C44 C 0.4971(2) 0.04831(17) 0.08255(17) 0.0527(9) Uani 1 1 d . . . . .
C45 C 0.4600(2) -0.01039(18) 0.09418(19) 0.0610(10) Uani 1 1 d . . . . .
H45 H 0.490906 -0.036719 0.111077 0.073 Uiso 1 1 calc R U . . .
C46 C 0.3614(3) -0.0887(2) 0.0934(2) 0.0715(12) Uani 1 1 d . . . . .
H46A H 0.403129 -0.105990 0.113682 0.086 Uiso 1 1 calc R U . . .
H46B H 0.346209 -0.117864 0.054063 0.086 Uiso 1 1 calc R U . . .
C47 C 0.2936(2) -0.0841(2) 0.1320(2) 0.0699(12) Uani 1 1 d . . . . .
H47A H 0.257971 -0.057086 0.117249 0.084 Uiso 1 1 calc R U . . .
H47B H 0.266106 -0.126306 0.126715 0.084 Uiso 1 1 calc R U . . .
C48 C 0.3386(3) -0.1076(2) 0.2253(2) 0.0826(14) Uani 1 1 d . . . . .
H48A H 0.369004 -0.134964 0.197207 0.099 Uiso 1 1 calc R U . . .
H48B H 0.292998 -0.133615 0.232706 0.099 Uiso 1 1 calc R U . . .
C49 C 0.3862(3) -0.0828(3) 0.2844(2) 0.0935(17) Uani 1 1 d . . . . .
H49A H 0.362393 -0.047810 0.309337 0.112 Uiso 1 1 calc R U . . .
H49B H 0.389301 -0.116273 0.307208 0.112 Uiso 1 1 calc R U . . .
C50 C 0.4810(3) -0.0022(3) 0.2828(2) 0.0793(13) Uani 1 1 d . . . . .
H50 H 0.445935 0.025054 0.301558 0.095 Uiso 1 1 calc R U . . .
C51 C 0.5562(2) 0.0244(2) 0.2681(2) 0.0661(11) Uani 1 1 d . . . . .
C52 C 0.6060(2) -0.0153(2) 0.2387(2) 0.0659(11) Uani 1 1 d . . . . .
H52 H 0.592772 -0.059280 0.228233 0.079 Uiso 1 1 calc R U . . .
C53 C 0.6748(2) 0.0101(2) 0.22485(19) 0.0625(10) Uani 1 1 d . . . . .
C54 C 0.6964(2) 0.07358(18) 0.23997(17) 0.0525(9) Uani 1 1 d . . . . .
C55 C 0.6475(2) 0.1129(2) 0.27071(19) 0.0655(11) Uani 1 1 d . . . . .
H55 H 0.661985 0.156605 0.282521 0.079 Uiso 1 1 calc R U . . .
C56 C 0.5772(2) 0.0883(2) 0.2843(2) 0.0681(11) Uani 1 1 d . . . . .
H56 H 0.543178 0.115433 0.304859 0.082 Uiso 1 1 calc R U . . .
C57 C 0.2473(3) -0.0318(2) 0.2258(2) 0.0829(14) Uani 1 1 d . . . . .
H57A H 0.255665 -0.027569 0.270001 0.100 Uiso 1 1 calc R U . . .
H57B H 0.201155 -0.061449 0.211634 0.100 Uiso 1 1 calc R U . . .
C58 C 0.2326(3) 0.0302(3) 0.2138(3) 0.0919(16) Uani 1 1 d . . . . .
H58A H 0.232491 0.028076 0.169826 0.110 Uiso 1 1 calc R U . . .
H58B H 0.181396 0.040404 0.226535 0.110 Uiso 1 1 calc R U . . .
C59 C 0.3355(3) 0.1055(2) 0.2141(2) 0.0788(13) Uani 1 1 d . . . . .
H59 H 0.331827 0.091220 0.171419 0.095 Uiso 1 1 calc R U . . .
C60 C 0.3944(2) 0.1572(2) 0.2433(2) 0.0700(12) Uani 1 1 d . . . . .
C61 C 0.3966(2) 0.1818(2) 0.3043(2) 0.0749(12) Uani 1 1 d . . . . .
H61 H 0.359442 0.166623 0.327824 0.090 Uiso 1 1 calc R U . . .
C62 C 0.4529(2) 0.2285(2) 0.3316(2) 0.0721(12) Uani 1 1 d . . . . .
C63 C 0.5084(2) 0.25168(19) 0.2979(2) 0.0620(10) Uani 1 1 d . . . . .
C64 C 0.5727(2) 0.2976(2) 0.32906(18) 0.0618(10) Uani 1 1 d . . . . .
C65 C 0.6824(2) 0.3173(2) 0.38803(18) 0.0613(10) Uani 1 1 d . . . . .
C66 C 0.6344(2) 0.39437(19) 0.35176(17) 0.0584(10) Uani 1 1 d . . . . .
C67 C 0.6432(2) 0.45904(19) 0.34231(18) 0.0593(10) Uani 1 1 d . . . . .
C68 C 0.5939(3) 0.5039(2) 0.3647(2) 0.0696(11) Uani 1 1 d . . . . .
C69 C 0.6009(3) 0.5632(2) 0.3531(2) 0.0720(12) Uani 1 1 d . . . . .
H69 H 0.566395 0.592666 0.368542 0.086 Uiso 1 1 calc R U . . .
C70 C 0.6591(2) 0.57947(19) 0.3183(2) 0.0647(11) Uani 1 1 d . . . . .
C71 C 0.7087(2) 0.5364(2) 0.2971(2) 0.0671(11) Uani 1 1 d . . . . .
H71 H 0.748966 0.547506 0.274072 0.081 Uiso 1 1 calc R U . . .
C72 C 0.7012(2) 0.4769(2) 0.30884(18) 0.0619(10) Uani 1 1 d . . . . .
H72 H 0.736362 0.447911 0.293675 0.074 Uiso 1 1 calc R U . . .
C73 C 0.6687(3) 0.6421(2) 0.3031(2) 0.0733(13) Uani 1 1 d . . . . .
H73 H 0.708749 0.650406 0.278685 0.088 Uiso 1 1 calc R U . . .
N74 N 0.6262(2) 0.68436(19) 0.3211(2) 0.0862(12) Uani 1 1 d . . . . .
C75 C 0.6442(3) 0.7446(2) 0.3061(3) 0.0974(18) Uani 1 1 d . . . . .
H75A H 0.690335 0.743258 0.282984 0.117 Uiso 1 1 calc R U . . .
H75B H 0.655497 0.777302 0.343733 0.117 Uiso 1 1 calc R U . . .
C76 C 0.5774(3) 0.7611(2) 0.2688(3) 0.0995(19) Uani 1 1 d . . . . .
H76A H 0.529013 0.751214 0.286557 0.119 Uiso 1 1 calc R U . . .
H76B H 0.583009 0.806646 0.270271 0.119 Uiso 1 1 calc R U . . .
C77 C 0.7423(2) 0.29374(19) 0.42390(17) 0.0566(10) Uani 1 1 d . . . . .
C78 C 0.7602(2) 0.3188(2) 0.48562(18) 0.0644(11) Uani 1 1 d . . . . .
C79 C 0.8165(3) 0.2954(2) 0.51680(19) 0.0686(12) Uani 1 1 d . . . . .
H79 H 0.827062 0.311972 0.558890 0.082 Uiso 1 1 calc R U . . .
C80 C 0.8573(3) 0.2490(2) 0.4883(2) 0.0666(11) Uani 1 1 d . . . . .
C81 C 0.9195(3) 0.2261(2) 0.5205(2) 0.0760(13) Uani 1 1 d . . . . .
H81 H 0.950659 0.197678 0.498048 0.091 Uiso 1 1 calc R U . . .
C82 C 0.9961(3) 0.2164(2) 0.6050(2) 0.0938(17) Uani 1 1 d . . . . .
H82A H 1.021129 0.188533 0.573224 0.113 Uiso 1 1 calc R U . . .
H82B H 0.976256 0.191293 0.633166 0.113 Uiso 1 1 calc R U . . .
C83 C 1.0538(3) 0.2693(2) 0.6389(2) 0.0946(18) Uani 1 1 d . . . . .
H83A H 1.026000 0.303061 0.661722 0.113 Uiso 1 1 calc R U . . .
H83B H 1.085841 0.253564 0.668499 0.113 Uiso 1 1 calc R U . . .
C84 C 0.8404(3) 0.2244(2) 0.4270(2) 0.0728(12) Uani 1 1 d . . . . .
H84 H 0.868363 0.192185 0.406448 0.087 Uiso 1 1 calc R U . . .
C85 C 0.7832(3) 0.2465(2) 0.39585(19) 0.0695(12) Uani 1 1 d . . . . .
H85 H 0.771854 0.228759 0.354057 0.083 Uiso 1 1 calc R U . . .
C86 C 0.5041(2) 0.2287(2) 0.2365(2) 0.0678(11) Uani 1 1 d . . . . .
H86 H 0.540144 0.244811 0.212736 0.081 Uiso 1 1 calc R U . . .
C87 C 0.4465(2) 0.1812(2) 0.2086(2) 0.0700(12) Uani 1 1 d . . . . .
H87 H 0.443349 0.165830 0.166080 0.084 Uiso 1 1 calc R U . . .
C88 C 0.5658(2) 0.07468(18) 0.1128(2) 0.0638(11) Uani 1 1 d . . . . .
H88 H 0.590762 0.053558 0.139534 0.077 Uiso 1 1 calc R U . . .
C89 C 0.5995(2) 0.13160(18) 0.1050(2) 0.0610(10) Uani 1 1 d . . . . .
H89 H 0.646756 0.149121 0.126673 0.073 Uiso 1 1 calc R U . . .
C90 C 0.76170(19) 0.29338(16) -0.00038(17) 0.0485(8) Uani 1 1 d . . . . .
C91 C 0.76065(19) 0.27637(16) -0.06278(17) 0.0494(9) Uani 1 1 d . . . . .
C92 C 0.8270(2) 0.27641(17) -0.09258(18) 0.0536(9) Uani 1 1 d . . . . .
H92 H 0.824675 0.264280 -0.135383 0.064 Uiso 1 1 calc R U . . .
C93 C 0.8966(2) 0.29418(18) -0.05978(19) 0.0540(9) Uani 1 1 d . . . . .
C94 C 0.9690(2) 0.29240(19) -0.0901(2) 0.0618(10) Uani 1 1 d . . . . .
H94 H 1.015592 0.308397 -0.066768 0.074 Uiso 1 1 calc R U . . .
C95 C 1.0453(2) 0.2718(2) -0.1711(2) 0.0732(12) Uani 1 1 d . . . . .
H95A H 1.086040 0.288218 -0.138397 0.088 Uiso 1 1 calc R U . . .
H95B H 1.046555 0.300099 -0.199648 0.088 Uiso 1 1 calc R U . . .
C96 C 1.0598(3) 0.2071(2) -0.2036(2) 0.0737(12) Uani 1 1 d . . . . .
H96A H 1.013082 0.186612 -0.228652 0.088 Uiso 1 1 calc R U . . .
H96B H 1.101319 0.210106 -0.230770 0.088 Uiso 1 1 calc R U . . .
C97 C 1.0597(2) 0.1021(2) -0.1862(2) 0.0666(11) Uani 1 1 d . . . . .
H97A H 1.090417 0.077164 -0.164262 0.080 Uiso 1 1 calc R U . . .
H97B H 1.071728 0.092164 -0.229075 0.080 Uiso 1 1 calc R U . . .
C98 C 0.9753(2) 0.0837(2) -0.18233(18) 0.0655(11) Uani 1 1 d . . . . .
H98A H 0.944618 0.114375 -0.196223 0.079 Uiso 1 1 calc R U . . .
H98B H 0.960356 0.042088 -0.209204 0.079 Uiso 1 1 calc R U . . .
C99 C 0.9147(2) 0.11737(18) -0.09380(17) 0.0528(9) Uani 1 1 d . . . . .
H99 H 0.891946 0.145717 -0.113961 0.063 Uiso 1 1 calc R U . . .
C100 C 0.8964(2) 0.11693(16) -0.03081(16) 0.0465(8) Uani 1 1 d . . . . .
C101 C 0.9353(2) 0.08160(16) 0.00159(16) 0.0495(8) Uani 1 1 d . . . . .
H101 H 0.973879 0.057442 -0.016107 0.059 Uiso 1 1 calc R U . . .
C102 C 0.8389(2) 0.15083(17) -0.00500(17) 0.0543(9) Uani 1 1 d . . . . .
H102 H 0.810711 0.173925 -0.027941 0.065 Uiso 1 1 calc R U . . .
C103 C 0.8224(2) 0.15128(17) 0.05374(17) 0.0505(9) Uani 1 1 d . . . . .
H103 H 0.783354 0.175209 0.070994 0.061 Uiso 1 1 calc R U . . .
C104 C 1.1623(2) 0.1823(2) -0.1409(2) 0.0731(12) Uani 1 1 d . . . . .
H10A H 1.178003 0.226860 -0.139664 0.088 Uiso 1 1 calc R U . . .
H10B H 1.192325 0.156696 -0.170771 0.088 Uiso 1 1 calc R U . . .
C105 C 1.1814(3) 0.1691(2) -0.0792(2) 0.0719(12) Uani 1 1 d . . . . .
H10C H 1.154508 0.128544 -0.076494 0.086 Uiso 1 1 calc R U . . .
H10D H 1.237122 0.166319 -0.073429 0.086 Uiso 1 1 calc R U . . .
C106 C 1.1100(2) 0.2041(2) 0.0024(2) 0.0639(11) Uani 1 1 d . . . . .
H106 H 1.090755 0.161328 -0.003878 0.077 Uiso 1 1 calc R U . . .
C107 C 1.0816(2) 0.24977(19) 0.05206(19) 0.0593(10) Uani 1 1 d . . . . .
C108 C 1.1113(2) 0.3117(2) 0.0672(2) 0.0658(11) Uani 1 1 d . . . . .
H108 H 1.152144 0.325839 0.046315 0.079 Uiso 1 1 calc R U . . .
C109 C 1.0818(2) 0.3529(2) 0.1128(2) 0.0648(11) Uani 1 1 d . . . . .
C110 C 1.0199(2) 0.33392(18) 0.14318(17) 0.0563(10) Uani 1 1 d . . . . .
C111 C 0.9924(2) 0.27136(19) 0.1286(2) 0.0631(10) Uani 1 1 d . . . . .
H111 H 0.952036 0.256722 0.149656 0.076 Uiso 1 1 calc R U . . .
C112 C 1.0230(2) 0.2302(2) 0.08392(19) 0.0634(10) Uani 1 1 d . . . . .
H112 H 1.003441 0.187330 0.074688 0.076 Uiso 1 1 calc R U . . .
C113 C 0.8981(2) 0.31489(19) 0.0024(2) 0.0600(10) Uani 1 1 d . . . . .
H113 H 0.945625 0.329743 0.024893 0.072 Uiso 1 1 calc R U . . .
C114 C 0.8317(2) 0.31426(18) 0.03216(19) 0.0580(10) Uani 1 1 d . . . . .
H114 H 0.833803 0.328095 0.074824 0.070 Uiso 1 1 calc R U . . .
C115 C 0.5651(2) 0.40779(17) 0.17286(17) 0.0513(9) Uani 1 1 d . . . . .
H115 H 0.583171 0.381659 0.197794 0.062 Uiso 1 1 calc R U . . .
C116 C 0.5411(2) 0.46613(18) 0.19910(17) 0.0520(9) Uani 1 1 d . . . . .
H116 H 0.543390 0.479333 0.241827 0.062 Uiso 1 1 calc R U . . .
C117 C 0.7236(2) 0.50755(19) 0.1337(2) 0.0667(11) Uani 1 1 d . . . . .
H117 H 0.675414 0.490813 0.113216 0.080 Uiso 1 1 calc R U . . .
C118 C 0.7722(2) 0.46753(18) 0.15086(19) 0.0612(10) Uani 1 1 d . . . . .
H118 H 0.757413 0.423760 0.141847 0.073 Uiso 1 1 calc R U . . .
C119 C 0.9065(2) 0.40648(19) 0.37858(18) 0.0623(10) Uani 1 1 d . . . . .
H119 H 0.856933 0.395494 0.358356 0.075 Uiso 1 1 calc R U . . .
C120 C 0.9182(2) 0.4037(2) 0.43906(18) 0.0648(11) Uani 1 1 d . . . . .
H120 H 0.876463 0.391338 0.460091 0.078 Uiso 1 1 calc R U . . .
C121 C 1.0181(2) 0.2708(2) 0.3620(2) 0.0684(11) Uani 1 1 d . . . . .
H121 H 1.028015 0.315032 0.373053 0.082 Uiso 1 1 calc R U . . .
C122 C 0.9652(2) 0.24387(19) 0.31467(18) 0.0608(10) Uani 1 1 d . . . . .
H122 H 0.939746 0.269743 0.293059 0.073 Uiso 1 1 calc R U . . .
C123 C 0.2186(3) 0.3343(3) 0.2574(3) 0.1021(19) Uani 1 1 d D . . . .
H12C H 0.183632 0.352674 0.287573 0.123 Uiso 1 1 calc R U . . .
H12D H 0.199024 0.340748 0.217746 0.123 Uiso 1 1 calc R U . . .
C124 C 0.2143(3) 0.2650(3) 0.2542(3) 0.113(2) Uani 1 1 d D . . . .
H12E H 0.221707 0.257118 0.295265 0.136 Uiso 1 1 calc R U . . .
H12F H 0.255040 0.246509 0.229890 0.136 Uiso 1 1 calc R U . . .
C125 C 0.1366(3) 0.2357(3) 0.2253(3) 0.121(2) Uani 1 1 d D . . . .
H12G H 0.096548 0.254426 0.250233 0.146 Uiso 1 1 calc R U . . .
H12H H 0.129242 0.245381 0.184949 0.146 Uiso 1 1 calc R U . . .
C126 C 0.1272(3) 0.1662(4) 0.2187(4) 0.133(3) Uani 1 1 d D . . . .
H12I H 0.163156 0.146934 0.190597 0.200 Uiso 1 1 calc R U . . .
H12J H 0.074786 0.149998 0.203089 0.200 Uiso 1 1 calc R U . . .
H12K H 0.137646 0.156162 0.258183 0.200 Uiso 1 1 calc R U . . .
C127 C 0.3283(3) 0.3668(3) 0.3361(2) 0.0992(17) Uani 1 1 d D . . . .
H12L H 0.381819 0.386134 0.342748 0.119 Uiso 1 1 calc R U . . .
H12M H 0.329061 0.322157 0.337522 0.119 Uiso 1 1 calc R U . . .
C128 C 0.2834(3) 0.3986(3) 0.3877(2) 0.1007(17) Uani 1 1 d D . . . .
H12N H 0.282186 0.443327 0.386576 0.121 Uiso 1 1 calc R U . . .
H12O H 0.229992 0.379010 0.381882 0.121 Uiso 1 1 calc R U . . .
C129 C 0.3175(3) 0.3939(4) 0.4486(2) 0.116(2) Uani 1 1 d D . . . .
H12P H 0.372154 0.410096 0.452961 0.139 Uiso 1 1 calc R U . . .
H12Q H 0.314366 0.349376 0.451082 0.139 Uiso 1 1 calc R U . . .
C130 C 0.2767(4) 0.4307(3) 0.5005(3) 0.120(2) Uani 1 1 d D . . . .
H13C H 0.222580 0.414576 0.496590 0.180 Uiso 1 1 calc R U . . .
H13D H 0.280971 0.475059 0.498983 0.180 Uiso 1 1 calc R U . . .
H13E H 0.300330 0.425913 0.539052 0.180 Uiso 1 1 calc R U . . .
C131 C 0.2878(4) 0.4385(3) 0.2712(3) 0.118(2) Uani 1 1 d D U . . .
H13F H 0.244922 0.452126 0.295633 0.141 Uiso 1 1 calc R U . . .
H13G H 0.272478 0.439556 0.228855 0.141 Uiso 1 1 calc R U . . .
C132 C 0.3573(4) 0.4869(3) 0.2929(4) 0.144(2) Uani 1 1 d D U . . .
H13H H 0.396452 0.479797 0.263112 0.173 Uiso 1 1 calc R U . . .
H13I H 0.379810 0.480616 0.331736 0.173 Uiso 1 1 calc R U . . .
C133 C 0.3367(5) 0.5554(3) 0.3013(5) 0.162(3) Uani 1 1 d D U . . .
H13J H 0.286821 0.558540 0.319289 0.195 Uiso 1 1 calc R U . . .
H13K H 0.330849 0.565831 0.261157 0.195 Uiso 1 1 calc R U . . .
C134 C 0.3978(6) 0.6048(5) 0.3425(5) 0.215(4) Uani 1 1 d D U . . .
H13L H 0.447557 0.601863 0.325212 0.323 Uiso 1 1 calc R U . . .
H13M H 0.401837 0.596381 0.383082 0.323 Uiso 1 1 calc R U . . .
H13N H 0.382148 0.646963 0.344751 0.323 Uiso 1 1 calc R U . . .
C135 C 0.3535(4) 0.3420(3) 0.2290(2) 0.1147(17) Uani 1 1 d D U . . .
H13O H 0.404035 0.366553 0.239263 0.138 Uiso 1 1 calc R U . . .
H13P H 0.359442 0.298773 0.233286 0.138 Uiso 1 1 calc R U . . .
C136 C 0.3277(4) 0.3407(4) 0.1635(3) 0.1237(17) Uani 1 1 d D U . . .
H13Q H 0.273784 0.322577 0.155149 0.148 Uiso 1 1 calc R U . . .
H13R H 0.330349 0.384097 0.157422 0.148 Uiso 1 1 calc R U . . .
C137 C 0.3750(4) 0.3039(3) 0.1205(3) 0.1130(17) Uani 1 1 d D U . . .
H13S H 0.369191 0.259679 0.124308 0.136 Uiso 1 1 calc R U . . .
H13T H 0.429445 0.319900 0.130782 0.136 Uiso 1 1 calc R U . . .
C138 C 0.3529(3) 0.3069(3) 0.0557(2) 0.0970(16) Uani 1 1 d D . . . .
H13U H 0.387440 0.283769 0.028810 0.145 Uiso 1 1 calc R U . . .
H13V H 0.356795 0.350654 0.052153 0.145 Uiso 1 1 calc R U . . .
H13W H 0.300212 0.288109 0.044437 0.145 Uiso 1 1 calc R U . . .
F3A F 0.7282(8) 0.3236(6) 0.1773(6) 0.163(4) Uani 0.438(6) 1 d D U P A 2
F4A F 0.7660(9) 0.3237(5) 0.2725(4) 0.171(4) Uani 0.438(6) 1 d D U P A 2
F2A F 0.7370(8) 0.2286(3) 0.2033(6) 0.136(3) Uani 0.438(6) 1 d D U P A 2
F1A F 0.8269(6) 0.2977(6) 0.1955(7) 0.174(4) Uani 0.438(6) 1 d D U P A 2

loop_
_atom_site_aniso_label
_atom_site_aniso_U_11
_atom_site_aniso_U_22
_atom_site_aniso_U_33
_atom_site_aniso_U_23
_atom_site_aniso_U_13
_atom_site_aniso_U_12
B1 0.082(3) 0.067(3) 0.061(3) 0.026(2) -0.011(3) 0.003(3)
F1 0.238(7) 0.133(6) 0.126(6) 0.064(5) 0.035(7) -0.025(6)
F2 0.124(5) 0.191(7) 0.140(7) 0.010(6) -0.066(5) -0.015(5)
F3 0.146(5) 0.174(6) 0.157(6) 0.026(5) 0.024(5) 0.110(5)
F4 0.212(7) 0.224(8) 0.081(4) 0.001(5) 0.023(5) 0.038(6)
Cl2 0.0717(7) 0.0528(6) 0.0997(9) 0.0188(6) -0.0133(6) -0.0116(5)
Cl3 0.0727(7) 0.0763(8) 0.0796(8) 0.0111(6) -0.0140(6) -0.0007(6)
Cl4 0.0661(7) 0.0810(8) 0.0947(9) 0.0204(7) -0.0057(6) -0.0139(6)
C1 0.057(2) 0.052(3) 0.079(3) 0.020(2) -0.012(2) -0.005(2)
Cl5 0.0729(6) 0.0687(6) 0.0604(6) 0.0292(5) 0.0077(5) 0.0261(5)
Cl6 0.1238(10) 0.0510(6) 0.1152(10) 0.0077(6) -0.0566(9) 0.0100(6)
Cl7 0.0592(6) 0.0946(8) 0.0730(7) 0.0224(6) -0.0025(5) -0.0085(5)
Cl8 0.0660(6) 0.0655(6) 0.1096(9) 0.0450(6) -0.0419(6) -0.0186(5)
Cl9 0.0743(6) 0.0562(6) 0.0514(5) 0.0149(4) -0.0110(4) 0.0086(5)
Cl10 0.0754(6) 0.0681(6) 0.0803(7) 0.0370(6) -0.0254(5) -0.0113(5)
Cl11 0.0896(8) 0.0606(7) 0.1212(10) 0.0270(7) 0.0323(7) 0.0149(6)
Cl12 0.0912(9) 0.1250(11) 0.0745(8) 0.0119(7) 0.0016(7) -0.0241(8)
Cl13 0.0999(9) 0.0933(9) 0.0967(9) 0.0221(7) 0.0271(7) 0.0080(7)
Cl14 0.1336(11) 0.1102(10) 0.0612(7) 0.0160(7) 0.0026(7) 0.0465(9)
Cl15 0.0510(5) 0.0838(7) 0.0659(6) 0.0274(5) -0.0134(4) -0.0011(5)
Cl16 0.0797(8) 0.0627(7) 0.1575(14) 0.0054(8) 0.0211(8) -0.0170(6)
N1 0.0478(16) 0.0521(18) 0.0473(17) 0.0153(14) -0.0041(13) 0.0001(13)
N2 0.0521(17) 0.0571(19) 0.0518(18) 0.0164(15) -0.0037(14) 0.0029(14)
N3 0.0460(16) 0.0498(17) 0.0495(18) 0.0136(14) -0.0047(13) 0.0003(13)
N4 0.095(3) 0.079(3) 0.091(3) -0.004(2) -0.043(2) 0.016(2)
N5 0.102(3) 0.057(2) 0.076(2) 0.0182(19) -0.041(2) 0.004(2)
N6 0.086(2) 0.057(2) 0.062(2) 0.0187(17) -0.0170(19) 0.0058(18)
N7 0.0542(18) 0.058(2) 0.059(2) 0.0149(16) -0.0102(15) 0.0059(15)
N8 0.0586(18) 0.0534(19) 0.0510(18) 0.0115(15) -0.0100(15) -0.0027(15)
N9 0.0561(18) 0.0522(18) 0.0533(18) 0.0156(15) -0.0105(14) 0.0005(14)
N10 0.058(2) 0.071(2) 0.099(3) 0.043(2) -0.0249(19) -0.0053(17)
N11 0.074(2) 0.054(2) 0.092(3) 0.015(2) -0.033(2) 0.0076(18)
N12 0.0600(19) 0.053(2) 0.076(2) 0.0135(17) -0.0148(17) 0.0109(15)
N13 0.0455(16) 0.0435(17) 0.0540(17) 0.0145(14) -0.0035(13) 0.0005(13)
N14 0.0412(15) 0.0461(17) 0.0647(19) 0.0165(15) 0.0027(14) 0.0018(13)
N15 0.0427(15) 0.0457(17) 0.0596(18) 0.0183(14) -0.0020(13) -0.0006(13)
N16 0.062(2) 0.055(2) 0.073(2) 0.0191(17) 0.0003(17) -0.0110(16)
N17 0.065(2) 0.074(2) 0.073(2) 0.0223(19) -0.0076(18) -0.0223(18)
N18 0.070(2) 0.102(3) 0.083(3) 0.044(2) -0.005(2) -0.023(2)
N19 0.061(2) 0.082(3) 0.095(3) 0.011(2) -0.007(2) -0.016(2)
N20 0.0602(19) 0.058(2) 0.067(2) 0.0200(17) -0.0082(16) -0.0056(15)
N21 0.0630(19) 0.061(2) 0.062(2) 0.0248(16) -0.0098(16) -0.0062(16)
N22 0.0598(19) 0.061(2) 0.064(2) 0.0208(17) -0.0129(16) -0.0058(16)
N23 0.101(3) 0.076(3) 0.080(3) 0.036(2) -0.027(2) 0.002(2)
N24 0.060(2) 0.059(2) 0.095(3) 0.034(2) 0.020(2) 0.0065(16)
N25 0.066(2) 0.063(2) 0.070(2) 0.0332(18) 0.0176(17) 0.0140(16)
N26 0.069(2) 0.062(2) 0.057(2) 0.0269(17) 0.0136(17) 0.0132(17)
N27 0.062(2) 0.070(2) 0.079(2) 0.024(2) 0.0105(19) 0.0095(18)
N28 0.079(3) 0.139(4) 0.087(3) 0.032(3) 0.020(2) 0.036(3)
C2 0.0485(19) 0.044(2) 0.051(2) 0.0176(16) 0.0000(16) 0.0039(16)
C3 0.0412(18) 0.045(2) 0.052(2) 0.0117(16) -0.0022(15) -0.0020(15)
C4 0.049(2) 0.045(2) 0.051(2) 0.0149(16) 0.0007(16) 0.0045(16)
C5 0.051(2) 0.051(2) 0.054(2) 0.0220(17) -0.0007(17) 0.0066(16)
C6 0.049(2) 0.046(2) 0.058(2) 0.0158(17) -0.0042(17) 0.0044(16)
C7 0.051(2) 0.056(2) 0.049(2) 0.0112(17) -0.0052(16) 0.0058(17)
C8 0.071(3) 0.055(2) 0.063(2) 0.011(2) -0.018(2) 0.0016(19)
C9 0.075(3) 0.063(3) 0.077(3) 0.011(2) -0.027(2) 0.011(2)
C10 0.066(2) 0.054(2) 0.066(3) 0.005(2) -0.014(2) 0.0022(19)
C11 0.071(3) 0.067(3) 0.080(3) 0.010(2) -0.025(2) 0.005(2)
C12 0.082(3) 0.097(4) 0.106(4) 0.003(3) -0.050(3) 0.010(3)
C13 0.105(4) 0.072(3) 0.089(4) 0.016(3) -0.057(3) 0.006(3)
C14 0.100(3) 0.061(3) 0.064(3) 0.014(2) -0.042(2) -0.004(2)
C15 0.111(4) 0.063(3) 0.058(3) 0.020(2) -0.029(2) 0.002(2)
C16 0.085(3) 0.051(2) 0.054(2) 0.0156(18) -0.016(2) 0.001(2)
C17 0.069(2) 0.045(2) 0.055(2) 0.0112(18) -0.0131(19) 0.0064(18)
C18 0.060(2) 0.052(2) 0.065(2) 0.0175(19) -0.0182(19) -0.0003(18)
C19 0.052(2) 0.050(2) 0.055(2) 0.0111(17) -0.0054(17) 0.0068(16)
C20 0.053(2) 0.049(2) 0.054(2) 0.0160(17) -0.0054(17) 0.0056(16)
C21 0.050(2) 0.047(2) 0.057(2) 0.0168(18) -0.0124(18) -0.0016(17)
C22 0.054(2) 0.051(2) 0.059(2) 0.0180(19) -0.0091(18) -0.0036(17)
C23 0.052(2) 0.049(2) 0.061(2) 0.0196(19) -0.0176(18) -0.0115(17)
C24 0.055(2) 0.051(2) 0.049(2) 0.0147(17) -0.0089(16) -0.0012(17)
C25 0.051(2) 0.054(2) 0.062(2) 0.0267(18) -0.0141(17) -0.0083(17)
C26 0.058(2) 0.054(2) 0.072(3) 0.029(2) -0.0165(19) -0.0102(18)
C27 0.054(2) 0.059(2) 0.073(3) 0.030(2) -0.0136(19) -0.0057(18)
C28 0.057(2) 0.068(3) 0.091(3) 0.040(2) -0.026(2) -0.011(2)
C29 0.074(3) 0.070(3) 0.114(4) 0.051(3) -0.036(3) -0.008(2)
C30 0.080(3) 0.052(3) 0.134(5) 0.038(3) -0.043(3) -0.010(2)
C31 0.073(3) 0.051(2) 0.102(4) 0.014(2) -0.030(3) 0.014(2)
C32 0.070(3) 0.054(3) 0.087(3) 0.005(2) -0.017(2) 0.016(2)
C33 0.059(2) 0.057(2) 0.063(2) 0.008(2) -0.0132(19) 0.0058(19)
C34 0.051(2) 0.045(2) 0.055(2) 0.0118(17) -0.0070(17) 0.0040(16)
C35 0.049(2) 0.052(2) 0.060(2) 0.0203(18) -0.0094(17) 0.0018(16)
C36 0.0452(18) 0.043(2) 0.049(2) 0.0127(16) -0.0052(15) -0.0011(15)
C37 0.0383(17) 0.045(2) 0.052(2) 0.0145(16) -0.0044(15) -0.0018(14)
C38 0.0381(17) 0.046(2) 0.052(2) 0.0200(16) -0.0069(15) 0.0008(15)
C39 0.0414(17) 0.043(2) 0.051(2) 0.0147(16) -0.0082(15) -0.0030(15)
C40 0.0464(19) 0.045(2) 0.055(2) 0.0153(17) -0.0091(17) -0.0026(16)
C41 0.0455(19) 0.046(2) 0.061(2) 0.0180(17) 0.0019(16) 0.0000(15)
C42 0.050(2) 0.048(2) 0.059(2) 0.0195(17) -0.0072(17) -0.0010(16)
C43 0.050(2) 0.051(2) 0.063(2) 0.0176(18) -0.0090(17) -0.0057(16)
C44 0.053(2) 0.042(2) 0.063(2) 0.0154(17) -0.0003(17) -0.0052(16)
C45 0.064(2) 0.050(2) 0.069(3) 0.0209(19) -0.005(2) -0.0034(19)
C46 0.071(3) 0.058(3) 0.083(3) 0.022(2) -0.002(2) -0.019(2)
C47 0.065(2) 0.068(3) 0.074(3) 0.024(2) -0.010(2) -0.023(2)
C48 0.076(3) 0.089(3) 0.085(3) 0.039(3) -0.009(2) -0.026(3)
C49 0.074(3) 0.116(4) 0.094(4) 0.050(3) -0.006(3) -0.032(3)
C50 0.061(3) 0.098(4) 0.083(3) 0.036(3) 0.005(2) -0.008(3)
C51 0.057(2) 0.073(3) 0.071(3) 0.028(2) 0.002(2) -0.007(2)
C52 0.068(3) 0.060(3) 0.072(3) 0.027(2) -0.003(2) -0.009(2)
C53 0.062(2) 0.067(3) 0.065(3) 0.030(2) 0.0010(19) 0.002(2)
C54 0.048(2) 0.058(2) 0.053(2) 0.0210(18) -0.0037(17) -0.0023(18)
C55 0.059(2) 0.067(3) 0.069(3) 0.017(2) 0.000(2) -0.005(2)
C56 0.056(2) 0.075(3) 0.074(3) 0.019(2) 0.011(2) 0.003(2)
C57 0.073(3) 0.087(4) 0.080(3) 0.015(3) -0.001(2) -0.029(3)
C58 0.067(3) 0.092(4) 0.103(4) 0.007(3) -0.006(3) -0.022(3)
C59 0.062(3) 0.077(3) 0.090(3) 0.014(3) -0.020(2) -0.006(2)
C60 0.050(2) 0.074(3) 0.083(3) 0.021(2) -0.016(2) -0.005(2)
C61 0.059(2) 0.082(3) 0.080(3) 0.018(3) -0.005(2) -0.012(2)
C62 0.061(2) 0.073(3) 0.078(3) 0.016(2) -0.009(2) -0.008(2)
C63 0.054(2) 0.061(2) 0.069(3) 0.016(2) -0.011(2) -0.0034(18)
C64 0.057(2) 0.071(3) 0.055(2) 0.017(2) -0.0087(18) -0.004(2)
C65 0.057(2) 0.074(3) 0.054(2) 0.022(2) -0.0024(18) -0.001(2)
C66 0.058(2) 0.062(2) 0.055(2) 0.0197(19) -0.0062(18) -0.0044(19)
C67 0.055(2) 0.060(2) 0.060(2) 0.012(2) -0.0143(19) 0.0008(19)
C68 0.070(3) 0.072(3) 0.064(3) 0.015(2) -0.004(2) -0.004(2)
C69 0.072(3) 0.070(3) 0.071(3) 0.010(2) -0.009(2) 0.014(2)
C70 0.066(3) 0.057(3) 0.068(3) 0.017(2) -0.021(2) -0.004(2)
C71 0.063(2) 0.069(3) 0.068(3) 0.023(2) -0.017(2) -0.002(2)
C72 0.058(2) 0.067(3) 0.063(2) 0.022(2) -0.0073(19) 0.0025(19)
C73 0.077(3) 0.069(3) 0.071(3) 0.021(2) -0.030(2) -0.001(2)
N74 0.092(3) 0.064(3) 0.097(3) 0.017(2) -0.035(2) 0.003(2)
C75 0.108(4) 0.064(3) 0.114(4) 0.024(3) -0.049(3) 0.002(3)
C76 0.112(4) 0.055(3) 0.121(4) 0.009(3) -0.053(3) 0.017(3)
C77 0.061(2) 0.061(2) 0.048(2) 0.0207(19) -0.0081(18) -0.0097(19)
C78 0.066(2) 0.077(3) 0.053(2) 0.024(2) -0.0012(19) 0.004(2)
C79 0.088(3) 0.072(3) 0.048(2) 0.024(2) -0.009(2) 0.001(2)
C80 0.074(3) 0.067(3) 0.062(3) 0.028(2) -0.013(2) -0.001(2)
C81 0.084(3) 0.079(3) 0.069(3) 0.031(2) -0.014(2) 0.002(2)
C82 0.116(4) 0.078(3) 0.088(3) 0.037(3) -0.036(3) -0.008(3)
C83 0.126(4) 0.073(3) 0.082(3) 0.034(3) -0.051(3) -0.011(3)
C84 0.082(3) 0.076(3) 0.062(3) 0.020(2) -0.005(2) 0.012(2)
C85 0.080(3) 0.080(3) 0.047(2) 0.016(2) -0.011(2) 0.007(2)
C86 0.060(2) 0.070(3) 0.072(3) 0.021(2) -0.009(2) -0.004(2)
C87 0.066(3) 0.070(3) 0.069(3) 0.011(2) -0.014(2) 0.001(2)
C88 0.061(2) 0.052(2) 0.083(3) 0.031(2) -0.014(2) -0.0050(18)
C89 0.049(2) 0.052(2) 0.084(3) 0.028(2) -0.0154(19) -0.0071(17)
C90 0.0451(19) 0.0416(19) 0.059(2) 0.0145(17) -0.0011(16) 0.0000(15)
C91 0.0430(18) 0.047(2) 0.062(2) 0.0233(18) -0.0045(16) 0.0024(15)
C92 0.051(2) 0.053(2) 0.060(2) 0.0225(18) 0.0018(18) 0.0050(17)
C93 0.0448(19) 0.054(2) 0.070(3) 0.028(2) 0.0051(18) 0.0057(16)
C94 0.050(2) 0.056(2) 0.086(3) 0.031(2) 0.007(2) 0.0040(18)
C95 0.064(3) 0.075(3) 0.096(3) 0.046(3) 0.025(2) 0.012(2)
C96 0.075(3) 0.086(3) 0.077(3) 0.046(3) 0.027(2) 0.020(2)
C97 0.071(3) 0.071(3) 0.067(3) 0.028(2) 0.020(2) 0.014(2)
C98 0.076(3) 0.069(3) 0.056(2) 0.023(2) 0.010(2) 0.008(2)
C99 0.060(2) 0.048(2) 0.053(2) 0.0205(18) -0.0023(18) 0.0008(18)
C100 0.0498(19) 0.0390(19) 0.052(2) 0.0150(16) -0.0001(16) 0.0026(15)
C101 0.052(2) 0.046(2) 0.052(2) 0.0146(17) 0.0064(16) 0.0038(16)
C102 0.058(2) 0.050(2) 0.056(2) 0.0184(18) -0.0103(18) 0.0055(17)
C103 0.051(2) 0.047(2) 0.056(2) 0.0156(17) 0.0016(17) 0.0100(16)
C104 0.062(3) 0.076(3) 0.093(3) 0.035(3) 0.027(2) 0.017(2)
C105 0.063(3) 0.077(3) 0.083(3) 0.029(3) 0.011(2) 0.014(2)
C106 0.056(2) 0.064(3) 0.075(3) 0.026(2) -0.005(2) 0.0024(19)
C107 0.054(2) 0.059(2) 0.065(3) 0.017(2) -0.0022(19) 0.0013(19)
C108 0.049(2) 0.069(3) 0.081(3) 0.023(2) 0.005(2) -0.003(2)
C109 0.052(2) 0.059(3) 0.082(3) 0.017(2) -0.001(2) -0.0031(19)
C110 0.052(2) 0.059(2) 0.057(2) 0.0149(19) -0.0080(18) 0.0007(18)
C111 0.061(2) 0.056(2) 0.069(3) 0.011(2) 0.005(2) -0.0042(19)
C112 0.067(2) 0.053(2) 0.068(3) 0.013(2) 0.003(2) -0.005(2)
C113 0.041(2) 0.063(2) 0.076(3) 0.021(2) -0.0015(19) -0.0035(17)
C114 0.051(2) 0.058(2) 0.062(2) 0.0099(19) -0.0048(18) -0.0010(17)
C115 0.049(2) 0.049(2) 0.059(2) 0.0222(18) -0.0081(17) 0.0056(16)
C116 0.051(2) 0.056(2) 0.049(2) 0.0128(18) -0.0037(16) 0.0073(17)
C117 0.056(2) 0.059(3) 0.083(3) 0.025(2) -0.026(2) -0.0109(19)
C118 0.061(2) 0.047(2) 0.072(3) 0.0153(19) -0.021(2) -0.0040(18)
C119 0.056(2) 0.071(3) 0.062(2) 0.028(2) -0.0120(19) -0.0015(19)
C120 0.065(2) 0.073(3) 0.061(2) 0.030(2) -0.006(2) -0.003(2)
C121 0.072(3) 0.053(2) 0.078(3) 0.016(2) -0.018(2) 0.002(2)
C122 0.065(2) 0.055(2) 0.063(2) 0.0194(19) -0.0121(19) 0.0014(19)
C123 0.071(3) 0.154(6) 0.077(4) 0.012(4) -0.006(3) 0.031(4)
C124 0.077(4) 0.167(7) 0.095(4) 0.023(4) -0.009(3) 0.031(4)
C125 0.066(3) 0.165(7) 0.113(5) -0.014(5) -0.010(3) 0.025(4)
C126 0.073(4) 0.158(7) 0.146(6) -0.015(5) -0.006(4) 0.023(4)
C127 0.074(3) 0.137(5) 0.089(4) 0.033(4) -0.009(3) 0.016(3)
C128 0.092(4) 0.136(5) 0.070(3) 0.015(3) -0.005(3) 0.015(3)
C129 0.089(4) 0.174(7) 0.087(4) 0.040(4) -0.011(3) 0.010(4)
C130 0.143(6) 0.129(5) 0.078(4) 0.018(4) -0.015(4) -0.015(4)
C131 0.102(4) 0.143(5) 0.127(5) 0.049(4) 0.039(4) 0.055(4)
C132 0.109(4) 0.150(5) 0.192(6) 0.060(5) 0.047(4) 0.030(4)
C133 0.122(5) 0.145(6) 0.235(8) 0.060(5) 0.045(5) 0.032(4)
C134 0.164(8) 0.226(10) 0.246(11) 0.026(8) 0.044(7) 0.012(7)
C135 0.107(4) 0.149(4) 0.100(4) 0.032(3) 0.028(3) 0.054(3)
C136 0.120(3) 0.149(4) 0.112(3) 0.031(3) 0.031(3) 0.048(3)
C137 0.106(4) 0.120(4) 0.113(4) 0.020(3) 0.019(3) 0.017(3)
C138 0.115(4) 0.074(3) 0.103(4) 0.017(3) 0.032(3) 0.006(3)
F3A 0.209(8) 0.162(7) 0.128(7) 0.053(6) -0.024(6) 0.051(7)
F4A 0.191(8) 0.189(7) 0.104(6) -0.025(6) 0.007(6) -0.001(7)
F2A 0.188(7) 0.069(5) 0.138(8) 0.003(5) -0.009(7) -0.006(5)
F1A 0.143(7) 0.212(8) 0.150(7) 0.007(7) 0.056(6) -0.028(6)

_geom_special_details            
;
 All esds (except the esd in the dihedral angle between two l.s. planes)
 are estimated using the full covariance matrix.  The cell esds are taken
 into account individually in the estimation of esds in distances, angles
 and torsion angles; correlations between esds in cell parameters are only
 used when they are defined by crystal symmetry.  An approximate (isotropic)
 treatment of cell esds is used for estimating esds involving l.s. planes.
;
loop_
_geom_bond_atom_site_label_1
_geom_bond_atom_site_label_2
_geom_bond_distance
_geom_bond_site_symmetry_2
_geom_bond_publ_flag
B1 F1 1.342(6) . ?
B1 F2 1.346(6) . ?
B1 F3 1.346(6) . ?
B1 F4 1.347(6) . ?
B1 F3A 1.327(7) . ?
B1 F4A 1.341(7) . ?
B1 F2A 1.347(7) . ?
B1 F1A 1.366(7) . ?
Cl2 C1 1.763(4) . ?
Cl3 C1 1.731(5) . ?
Cl4 C1 1.765(5) . ?
C1 H1 1.0000 . ?
Cl5 C2 1.733(3) . ?
Cl6 C8 1.745(4) . ?
Cl7 C19 1.742(4) . ?
Cl8 C25 1.741(3) . ?
Cl9 C36 1.754(4) . ?
Cl10 C42 1.741(4) . ?
Cl11 C53 1.746(5) . ?
Cl12 C62 1.729(5) . ?
Cl13 C68 1.749(5) . ?
Cl14 C78 1.729(5) . ?
Cl15 C91 1.737(3) . ?
Cl16 C109 1.740(4) . ?
N1 C4 1.340(4) . ?
N1 C5 1.332(5) . ?
N2 C5 1.334(5) . ?
N2 C6 1.334(5) . ?
N3 C4 1.328(4) . ?
N3 C6 1.339(5) . ?
N4 C11 1.262(6) . ?
N4 C12 1.469(6) . ?
N5 C13 1.456(7) . ?
N5 C14 1.470(5) . ?
N5 C83 1.478(7) . ?
N6 C15 1.455(5) . ?
N6 C16 1.274(5) . ?
N7 C21 1.329(5) . ?
N7 C22 1.332(5) . ?
N8 C22 1.338(5) . ?
N8 C23 1.337(5) . ?
N9 C21 1.338(4) . ?
N9 C23 1.338(5) . ?
N10 C28 1.262(5) . ?
N10 C29 1.465(5) . ?
N11 C30 1.461(7) . ?
N11 C31 1.461(5) . ?
N11 C76 1.488(7) . ?
N12 C32 1.451(5) . ?
N12 C33 1.266(5) . ?
N13 C38 1.337(4) . ?
N13 C39 1.331(4) . ?
N14 C39 1.332(4) . ?
N14 C40 1.344(5) . ?
N15 C38 1.329(4) . ?
N15 C40 1.337(5) . ?
N16 C45 1.260(5) . ?
N16 C46 1.470(5) . ?
N17 C47 1.468(5) . ?
N17 C48 1.453(6) . ?
N17 C57 1.482(6) . ?
N18 C49 1.469(6) . ?
N18 C50 1.270(6) . ?
N19 C58 1.457(6) . ?
N19 C59 1.278(6) . ?
N20 C64 1.334(5) . ?
N20 C65 1.338(5) . ?
N21 C65 1.333(5) . ?
N21 C66 1.332(5) . ?
N22 C64 1.333(5) . ?
N22 C66 1.341(5) . ?
N23 C81 1.275(6) . ?
N23 C82 1.467(6) . ?
N24 C94 1.249(5) . ?
N24 C95 1.470(5) . ?
N25 C96 1.470(5) . ?
N25 C97 1.462(5) . ?
N25 C104 1.459(5) . ?
N26 C98 1.445(5) . ?
N26 C99 1.255(5) . ?
N27 C105 1.467(6) . ?
N27 C106 1.254(5) . ?
N28 C123 1.520(6) . ?
N28 C127 1.520(5) . ?
N28 C131 1.522(6) . ?
N28 C135 1.535(6) . ?
C2 C3 1.401(5) . ?
C2 C101 1.391(5) . ?
C3 C4 1.490(5) . ?
C3 C103 1.376(5) . ?
C5 C54 1.499(5) . ?
C6 C7 1.485(5) . ?
C7 C8 1.387(5) . ?
C7 C122 1.383(5) . ?
C8 C9 1.377(5) . ?
C9 H9 0.9500 . ?
C9 C10 1.390(6) . ?
C10 C11 1.467(6) . ?
C10 C121 1.383(6) . ?
C11 H11 0.9500 . ?
C12 H12A 0.9900 . ?
C12 H12B 0.9900 . ?
C12 C13 1.520(8) . ?
C13 H13A 0.9900 . ?
C13 H13B 0.9900 . ?
C14 H14A 0.9900 . ?
C14 H14B 0.9900 . ?
C14 C15 1.506(6) . ?
C15 H15A 0.9900 . ?
C15 H15B 0.9900 . ?
C16 H16 0.9500 . ?
C16 C17 1.481(5) . ?
C17 C18 1.390(6) . ?
C17 C120 1.388(5) . ?
C18 H18 0.9500 . ?
C18 C19 1.374(5) . ?
C19 C20 1.386(5) . ?
C20 C21 1.512(5) . ?
C20 C119 1.375(5) . ?
C22 C110 1.477(6) . ?
C23 C24 1.484(5) . ?
C24 C25 1.382(5) . ?
C24 C118 1.384(5) . ?
C25 C26 1.390(5) . ?
C26 H26 0.9500 . ?
C26 C27 1.391(5) . ?
C27 C28 1.474(5) . ?
C27 C117 1.384(5) . ?
C28 H28 0.9500 . ?
C29 H29A 0.9900 . ?
C29 H29B 0.9900 . ?
C29 C30 1.498(8) . ?
C30 H30A 0.9900 . ?
C30 H30B 0.9900 . ?
C31 H31A 0.9900 . ?
C31 H31B 0.9900 . ?
C31 C32 1.512(7) . ?
C32 H32A 0.9900 . ?
C32 H32B 0.9900 . ?
C33 H33 0.9500 . ?
C33 C34 1.465(5) . ?
C34 C35 1.396(5) . ?
C34 C116 1.384(5) . ?
C35 H35 0.9500 . ?
C35 C36 1.364(5) . ?
C36 C37 1.402(5) . ?
C37 C38 1.491(5) . ?
C37 C115 1.382(5) . ?
C39 C90 1.481(5) . ?
C40 C41 1.491(5) . ?
C41 C42 1.397(5) . ?
C41 C89 1.371(5) . ?
C42 C43 1.379(5) . ?
C43 H43 0.9500 . ?
C43 C44 1.395(5) . ?
C44 C45 1.478(5) . ?
C44 C88 1.376(5) . ?
C45 H45 0.9500 . ?
C46 H46A 0.9900 . ?
C46 H46B 0.9900 . ?
C46 C47 1.519(6) . ?
C47 H47A 0.9900 . ?
C47 H47B 0.9900 . ?
C48 H48A 0.9900 . ?
C48 H48B 0.9900 . ?
C48 C49 1.513(7) . ?
C49 H49A 0.9900 . ?
C49 H49B 0.9900 . ?
C50 H50 0.9500 . ?
C50 C51 1.485(6) . ?
C51 C52 1.386(6) . ?
C51 C56 1.386(6) . ?
C52 H52 0.9500 . ?
C52 C53 1.371(6) . ?
C53 C54 1.379(6) . ?
C54 C55 1.381(6) . ?
C55 H55 0.9500 . ?
C55 C56 1.386(6) . ?
C56 H56 0.9500 . ?
C57 H57A 0.9900 . ?
C57 H57B 0.9900 . ?
C57 C58 1.488(7) . ?
C58 H58A 0.9900 . ?
C58 H58B 0.9900 . ?
C59 H59 0.9500 . ?
C59 C60 1.487(6) . ?
C60 C61 1.375(6) . ?
C60 C87 1.385(6) . ?
C61 H61 0.9500 . ?
C61 C62 1.382(6) . ?
C62 C63 1.402(6) . ?
C63 C64 1.489(5) . ?
C63 C86 1.375(6) . ?
C65 C77 1.490(5) . ?
C66 C67 1.479(6) . ?
C67 C68 1.399(6) . ?
C67 C72 1.386(6) . ?
C68 C69 1.382(6) . ?
C69 H69 0.9500 . ?
C69 C70 1.396(6) . ?
C70 C71 1.371(6) . ?
C70 C73 1.487(6) . ?
C71 H71 0.9500 . ?
C71 C72 1.386(6) . ?
C72 H72 0.9500 . ?
C73 H73 0.9500 . ?
C73 N74 1.256(6) . ?
N74 C75 1.451(6) . ?
C75 H75A 0.9900 . ?
C75 H75B 0.9900 . ?
C75 C76 1.527(6) . ?
C76 H76A 0.9900 . ?
C76 H76B 0.9900 . ?
C77 C78 1.401(5) . ?
C77 C85 1.376(6) . ?
C78 C79 1.383(6) . ?
C79 H79 0.9500 . ?
C79 C80 1.366(6) . ?
C80 C81 1.465(6) . ?
C80 C84 1.388(6) . ?
C81 H81 0.9500 . ?
C82 H82A 0.9900 . ?
C82 H82B 0.9900 . ?
C82 C83 1.520(7) . ?
C83 H83A 0.9900 . ?
C83 H83B 0.9900 . ?
C84 H84 0.9500 . ?
C84 C85 1.379(6) . ?
C85 H85 0.9500 . ?
C86 H86 0.9500 . ?
C86 C87 1.409(6) . ?
C87 H87 0.9500 . ?
C88 H88 0.9500 . ?
C88 C89 1.390(5) . ?
C89 H89 0.9500 . ?
C90 C91 1.386(5) . ?
C90 C114 1.391(5) . ?
C91 C92 1.381(5) . ?
C92 H92 0.9500 . ?
C92 C93 1.380(5) . ?
C93 C94 1.480(6) . ?
C93 C113 1.387(6) . ?
C94 H94 0.9500 . ?
C95 H95A 0.9900 . ?
C95 H95B 0.9900 . ?
C95 C96 1.504(7) . ?
C96 H96A 0.9900 . ?
C96 H96B 0.9900 . ?
C97 H97A 0.9900 . ?
C97 H97B 0.9900 . ?
C97 C98 1.519(6) . ?
C98 H98A 0.9900 . ?
C98 H98B 0.9900 . ?
C99 H99 0.9500 . ?
C99 C100 1.487(5) . ?
C100 C101 1.376(5) . ?
C100 C102 1.387(5) . ?
C101 H101 0.9500 . ?
C102 H102 0.9500 . ?
C102 C103 1.381(5) . ?
C103 H103 0.9500 . ?
C104 H10A 0.9900 . ?
C104 H10B 0.9900 . ?
C104 C105 1.517(6) . ?
C105 H10C 0.9900 . ?
C105 H10D 0.9900 . ?
C106 H106 0.9500 . ?
C106 C107 1.481(6) . ?
C107 C108 1.380(6) . ?
C107 C112 1.384(6) . ?
C108 H108 0.9500 . ?
C108 C109 1.379(6) . ?
C109 C110 1.402(6) . ?
C110 C111 1.382(5) . ?
C111 H111 0.9500 . ?
C111 C112 1.373(6) . ?
C112 H112 0.9500 . ?
C113 H113 0.9500 . ?
C113 C114 1.384(5) . ?
C114 H114 0.9500 . ?
C115 H115 0.9500 . ?
C115 C116 1.403(5) . ?
C116 H116 0.9500 . ?
C117 H117 0.9500 . ?
C117 C118 1.375(5) . ?
C118 H118 0.9500 . ?
C119 H119 0.9500 . ?
C119 C120 1.394(5) . ?
C120 H120 0.9500 . ?
C121 H121 0.9500 . ?
C121 C122 1.378(5) . ?
C122 H122 0.9500 . ?
C123 H12C 0.9900 . ?
C123 H12D 0.9900 . ?
C123 C124 1.504(7) . ?
C124 H12E 0.9900 . ?
C124 H12F 0.9900 . ?
C124 C125 1.513(6) . ?
C125 H12G 0.9900 . ?
C125 H12H 0.9900 . ?
C125 C126 1.496(7) . ?
C126 H12I 0.9800 . ?
C126 H12J 0.9800 . ?
C126 H12K 0.9800 . ?
C127 H12L 0.9900 . ?
C127 H12M 0.9900 . ?
C127 C128 1.527(6) . ?
C128 H12N 0.9900 . ?
C128 H12O 0.9900 . ?
C128 C129 1.506(6) . ?
C129 H12P 0.9900 . ?
C129 H12Q 0.9900 . ?
C129 C130 1.529(7) . ?
C130 H13C 0.9800 . ?
C130 H13D 0.9800 . ?
C130 H13E 0.9800 . ?
C131 H13F 0.9900 . ?
C131 H13G 0.9900 . ?
C131 C132 1.538(7) . ?
C132 H13H 0.9900 . ?
C132 H13I 0.9900 . ?
C132 C133 1.552(7) . ?
C133 H13J 0.9900 . ?
C133 H13K 0.9900 . ?
C133 C134 1.572(8) . ?
C134 H13L 0.9800 . ?
C134 H13M 0.9800 . ?
C134 H13N 0.9800 . ?
C135 H13O 0.9900 . ?
C135 H13P 0.9900 . ?
C135 C136 1.526(7) . ?
C136 H13Q 0.9900 . ?
C136 H13R 0.9900 . ?
C136 C137 1.471(6) . ?
C137 H13S 0.9900 . ?
C137 H13T 0.9900 . ?
C137 C138 1.520(6) . ?
C138 H13U 0.9800 . ?
C138 H13V 0.9800 . ?
C138 H13W 0.9800 . ?

loop_
_geom_angle_atom_site_label_1
_geom_angle_atom_site_label_2
_geom_angle_atom_site_label_3
_geom_angle
_geom_angle_site_symmetry_1
_geom_angle_site_symmetry_3
_geom_angle_publ_flag
F1 B1 F2 98.4(7) . . ?
F1 B1 F3 99.0(8) . . ?
F1 B1 F4 114.4(6) . . ?
F2 B1 F4 117.9(8) . . ?
F3 B1 F2 118.0(7) . . ?
F3 B1 F4 107.4(7) . . ?
F3A B1 F4A 113.1(9) . . ?
F3A B1 F2A 119.0(8) . . ?
F3A B1 F1A 91.1(10) . . ?
F4A B1 F2A 120.2(7) . . ?
F4A B1 F1A 101.9(9) . . ?
F2A B1 F1A 104.3(9) . . ?
Cl2 C1 Cl4 109.4(3) . . ?
Cl2 C1 H1 107.7 . . ?
Cl3 C1 Cl2 112.2(3) . . ?
Cl3 C1 Cl4 111.7(2) . . ?
Cl3 C1 H1 107.7 . . ?
Cl4 C1 H1 107.7 . . ?
C5 N1 C4 114.3(3) . . ?
C6 N2 C5 114.2(3) . . ?
C4 N3 C6 114.4(3) . . ?
C11 N4 C12 119.1(4) . . ?
C13 N5 C14 110.9(4) . . ?
C13 N5 C83 109.7(4) . . ?
C14 N5 C83 111.2(4) . . ?
C16 N6 C15 117.1(4) . . ?
C21 N7 C22 114.1(3) . . ?
C23 N8 C22 114.7(3) . . ?
C21 N9 C23 113.8(3) . . ?
C28 N10 C29 117.6(3) . . ?
C30 N11 C31 112.0(4) . . ?
C30 N11 C76 112.0(4) . . ?
C31 N11 C76 110.6(4) . . ?
C33 N12 C32 118.1(4) . . ?
C39 N13 C38 114.5(3) . . ?
C39 N14 C40 115.1(3) . . ?
C38 N15 C40 114.3(3) . . ?
C45 N16 C46 117.5(4) . . ?
C47 N17 C57 109.8(3) . . ?
C48 N17 C47 110.4(4) . . ?
C48 N17 C57 110.2(4) . . ?
C50 N18 C49 117.0(5) . . ?
C59 N19 C58 118.1(4) . . ?
C64 N20 C65 114.3(3) . . ?
C66 N21 C65 114.4(3) . . ?
C64 N22 C66 114.3(3) . . ?
C81 N23 C82 117.4(5) . . ?
C94 N24 C95 117.6(4) . . ?
C97 N25 C96 111.3(4) . . ?
C104 N25 C96 110.6(3) . . ?
C104 N25 C97 112.7(3) . . ?
C99 N26 C98 119.8(3) . . ?
C106 N27 C105 117.4(4) . . ?
C123 N28 C131 107.3(4) . . ?
C123 N28 C135 109.5(5) . . ?
C127 N28 C123 111.1(4) . . ?
C127 N28 C131 110.4(5) . . ?
C127 N28 C135 106.8(4) . . ?
C131 N28 C135 111.7(5) . . ?
C3 C2 Cl5 120.2(3) . . ?
C101 C2 Cl5 118.7(3) . . ?
C101 C2 C3 121.1(3) . . ?
C2 C3 C4 120.3(3) . . ?
C103 C3 C2 118.3(3) . . ?
C103 C3 C4 121.4(3) . . ?
N1 C4 C3 117.8(3) . . ?
N3 C4 N1 125.6(3) . . ?
N3 C4 C3 116.6(3) . . ?
N1 C5 N2 125.8(3) . . ?
N1 C5 C54 117.2(3) . . ?
N2 C5 C54 117.0(3) . . ?
N2 C6 N3 125.6(3) . . ?
N2 C6 C7 116.7(3) . . ?
N3 C6 C7 117.7(3) . . ?
C8 C7 C6 120.9(3) . . ?
C122 C7 C6 121.0(3) . . ?
C122 C7 C8 118.0(3) . . ?
C7 C8 Cl6 119.5(3) . . ?
C9 C8 Cl6 118.5(3) . . ?
C9 C8 C7 121.9(4) . . ?
C8 C9 H9 120.2 . . ?
C8 C9 C10 119.6(4) . . ?
C10 C9 H9 120.2 . . ?
C9 C10 C11 120.7(4) . . ?
C121 C10 C9 118.9(4) . . ?
C121 C10 C11 120.4(4) . . ?
N4 C11 C10 122.1(4) . . ?
N4 C11 H11 119.0 . . ?
C10 C11 H11 119.0 . . ?
N4 C12 H12A 109.9 . . ?
N4 C12 H12B 109.9 . . ?
N4 C12 C13 109.1(5) . . ?
H12A C12 H12B 108.3 . . ?
C13 C12 H12A 109.9 . . ?
C13 C12 H12B 109.9 . . ?
N5 C13 C12 112.4(4) . . ?
N5 C13 H13A 109.1 . . ?
N5 C13 H13B 109.1 . . ?
C12 C13 H13A 109.1 . . ?
C12 C13 H13B 109.1 . . ?
H13A C13 H13B 107.9 . . ?
N5 C14 H14A 109.1 . . ?
N5 C14 H14B 109.1 . . ?
N5 C14 C15 112.5(4) . . ?
H14A C14 H14B 107.8 . . ?
C15 C14 H14A 109.1 . . ?
C15 C14 H14B 109.1 . . ?
N6 C15 C14 110.5(4) . . ?
N6 C15 H15A 109.6 . . ?
N6 C15 H15B 109.6 . . ?
C14 C15 H15A 109.6 . . ?
C14 C15 H15B 109.6 . . ?
H15A C15 H15B 108.1 . . ?
N6 C16 H16 119.4 . . ?
N6 C16 C17 121.1(4) . . ?
C17 C16 H16 119.4 . . ?
C18 C17 C16 121.5(3) . . ?
C120 C17 C16 119.2(4) . . ?
C120 C17 C18 119.3(4) . . ?
C17 C18 H18 120.3 . . ?
C19 C18 C17 119.4(3) . . ?
C19 C18 H18 120.3 . . ?
C18 C19 Cl7 118.5(3) . . ?
C18 C19 C20 121.6(4) . . ?
C20 C19 Cl7 119.8(3) . . ?
C19 C20 C21 121.5(3) . . ?
C119 C20 C19 119.0(3) . . ?
C119 C20 C21 119.5(3) . . ?
N7 C21 N9 126.5(3) . . ?
N7 C21 C20 117.0(3) . . ?
N9 C21 C20 116.5(3) . . ?
N7 C22 N8 125.5(4) . . ?
N7 C22 C110 118.6(3) . . ?
N8 C22 C110 115.9(3) . . ?
N8 C23 N9 125.3(3) . . ?
N8 C23 C24 118.7(3) . . ?
N9 C23 C24 116.0(4) . . ?
C25 C24 C23 119.4(3) . . ?
C25 C24 C118 118.3(3) . . ?
C118 C24 C23 122.3(3) . . ?
C24 C25 Cl8 119.3(3) . . ?
C24 C25 C26 121.7(3) . . ?
C26 C25 Cl8 119.0(3) . . ?
C25 C26 H26 120.3 . . ?
C25 C26 C27 119.5(3) . . ?
C27 C26 H26 120.3 . . ?
C26 C27 C28 120.7(4) . . ?
C117 C27 C26 118.4(4) . . ?
C117 C27 C28 120.9(3) . . ?
N10 C28 C27 121.5(3) . . ?
N10 C28 H28 119.3 . . ?
C27 C28 H28 119.3 . . ?
N10 C29 H29A 109.6 . . ?
N10 C29 H29B 109.6 . . ?
N10 C29 C30 110.2(4) . . ?
H29A C29 H29B 108.1 . . ?
C30 C29 H29A 109.6 . . ?
C30 C29 H29B 109.6 . . ?
N11 C30 C29 112.5(4) . . ?
N11 C30 H30A 109.1 . . ?
N11 C30 H30B 109.1 . . ?
C29 C30 H30A 109.1 . . ?
C29 C30 H30B 109.1 . . ?
H30A C30 H30B 107.8 . . ?
N11 C31 H31A 109.0 . . ?
N11 C31 H31B 109.0 . . ?
N11 C31 C32 113.0(4) . . ?
H31A C31 H31B 107.8 . . ?
C32 C31 H31A 109.0 . . ?
C32 C31 H31B 109.0 . . ?
N12 C32 C31 110.8(4) . . ?
N12 C32 H32A 109.5 . . ?
N12 C32 H32B 109.5 . . ?
C31 C32 H32A 109.5 . . ?
C31 C32 H32B 109.5 . . ?
H32A C32 H32B 108.1 . . ?
N12 C33 H33 118.2 . . ?
N12 C33 C34 123.7(4) . . ?
C34 C33 H33 118.2 . . ?
C35 C34 C33 120.8(3) . . ?
C116 C34 C33 120.5(3) . . ?
C116 C34 C35 118.7(3) . . ?
C34 C35 H35 119.9 . . ?
C36 C35 C34 120.3(3) . . ?
C36 C35 H35 119.9 . . ?
C35 C36 Cl9 119.3(3) . . ?
C35 C36 C37 121.7(3) . . ?
C37 C36 Cl9 119.0(3) . . ?
C36 C37 C38 121.1(3) . . ?
C115 C37 C36 118.3(3) . . ?
C115 C37 C38 120.4(3) . . ?
N13 C38 C37 114.9(3) . . ?
N15 C38 N13 126.1(3) . . ?
N15 C38 C37 119.0(3) . . ?
N13 C39 N14 125.1(3) . . ?
N13 C39 C90 117.7(3) . . ?
N14 C39 C90 117.2(3) . . ?
N14 C40 C41 117.8(3) . . ?
N15 C40 N14 124.8(3) . . ?
N15 C40 C41 117.4(3) . . ?
C42 C41 C40 121.7(3) . . ?
C89 C41 C40 120.0(3) . . ?
C89 C41 C42 118.3(3) . . ?
C41 C42 Cl10 119.2(3) . . ?
C43 C42 Cl10 119.3(3) . . ?
C43 C42 C41 121.5(3) . . ?
C42 C43 H43 120.2 . . ?
C42 C43 C44 119.6(3) . . ?
C44 C43 H43 120.2 . . ?
C43 C44 C45 120.9(3) . . ?
C88 C44 C43 118.7(3) . . ?
C88 C44 C45 120.4(3) . . ?
N16 C45 C44 123.5(4) . . ?
N16 C45 H45 118.3 . . ?
C44 C45 H45 118.3 . . ?
N16 C46 H46A 109.3 . . ?
N16 C46 H46B 109.3 . . ?
N16 C46 C47 111.6(4) . . ?
H46A C46 H46B 108.0 . . ?
C47 C46 H46A 109.3 . . ?
C47 C46 H46B 109.3 . . ?
N17 C47 C46 114.2(3) . . ?
N17 C47 H47A 108.7 . . ?
N17 C47 H47B 108.7 . . ?
C46 C47 H47A 108.7 . . ?
C46 C47 H47B 108.7 . . ?
H47A C47 H47B 107.6 . . ?
N17 C48 H48A 108.8 . . ?
N17 C48 H48B 108.8 . . ?
N17 C48 C49 113.6(4) . . ?
H48A C48 H48B 107.7 . . ?
C49 C48 H48A 108.8 . . ?
C49 C48 H48B 108.8 . . ?
N18 C49 C48 108.1(4) . . ?
N18 C49 H49A 110.1 . . ?
N18 C49 H49B 110.1 . . ?
C48 C49 H49A 110.1 . . ?
C48 C49 H49B 110.1 . . ?
H49A C49 H49B 108.4 . . ?
N18 C50 H50 119.6 . . ?
N18 C50 C51 120.9(5) . . ?
C51 C50 H50 119.6 . . ?
C52 C51 C50 119.5(4) . . ?
C52 C51 C56 119.8(4) . . ?
C56 C51 C50 120.7(4) . . ?
C51 C52 H52 120.6 . . ?
C53 C52 C51 118.8(4) . . ?
C53 C52 H52 120.6 . . ?
C52 C53 Cl11 117.5(3) . . ?
C52 C53 C54 122.3(4) . . ?
C54 C53 Cl11 120.2(3) . . ?
C53 C54 C5 121.2(4) . . ?
C53 C54 C55 118.8(4) . . ?
C55 C54 C5 119.9(3) . . ?
C54 C55 H55 120.1 . . ?
C54 C55 C56 119.8(4) . . ?
C56 C55 H55 120.1 . . ?
C51 C56 H56 119.8 . . ?
C55 C56 C51 120.4(4) . . ?
C55 C56 H56 119.8 . . ?
N17 C57 H57A 108.7 . . ?
N17 C57 H57B 108.7 . . ?
N17 C57 C58 114.3(4) . . ?
H57A C57 H57B 107.6 . . ?
C58 C57 H57A 108.7 . . ?
C58 C57 H57B 108.7 . . ?
N19 C58 C57 112.2(4) . . ?
N19 C58 H58A 109.2 . . ?
N19 C58 H58B 109.2 . . ?
C57 C58 H58A 109.2 . . ?
C57 C58 H58B 109.2 . . ?
H58A C58 H58B 107.9 . . ?
N19 C59 H59 119.5 . . ?
N19 C59 C60 121.0(5) . . ?
C60 C59 H59 119.5 . . ?
C61 C60 C59 120.2(4) . . ?
C61 C60 C87 119.9(4) . . ?
C87 C60 C59 119.8(4) . . ?
C60 C61 H61 120.0 . . ?
C60 C61 C62 120.0(4) . . ?
C62 C61 H61 120.0 . . ?
C61 C62 Cl12 119.1(4) . . ?
C61 C62 C63 121.1(4) . . ?
C63 C62 Cl12 119.8(3) . . ?
C62 C63 C64 120.0(4) . . ?
C86 C63 C62 118.6(4) . . ?
C86 C63 C64 121.3(4) . . ?
N20 C64 C63 115.7(4) . . ?
N22 C64 N20 125.7(3) . . ?
N22 C64 C63 118.6(3) . . ?
N20 C65 C77 115.9(4) . . ?
N21 C65 N20 125.6(4) . . ?
N21 C65 C77 118.4(3) . . ?
N21 C66 N22 125.6(4) . . ?
N21 C66 C67 117.0(3) . . ?
N22 C66 C67 117.3(3) . . ?
C68 C67 C66 122.8(4) . . ?
C72 C67 C66 119.9(4) . . ?
C72 C67 C68 117.2(4) . . ?
C67 C68 Cl13 119.3(3) . . ?
C69 C68 Cl13 118.7(4) . . ?
C69 C68 C67 122.0(4) . . ?
C68 C69 H69 120.3 . . ?
C68 C69 C70 119.4(4) . . ?
C70 C69 H69 120.3 . . ?
C69 C70 C73 122.1(4) . . ?
C71 C70 C69 119.2(4) . . ?
C71 C70 C73 118.7(4) . . ?
C70 C71 H71 119.5 . . ?
C70 C71 C72 121.0(4) . . ?
C72 C71 H71 119.5 . . ?
C67 C72 H72 119.5 . . ?
C71 C72 C67 121.1(4) . . ?
C71 C72 H72 119.5 . . ?
C70 C73 H73 118.6 . . ?
N74 C73 C70 122.8(5) . . ?
N74 C73 H73 118.6 . . ?
C73 N74 C75 117.5(5) . . ?
N74 C75 H75A 109.5 . . ?
N74 C75 H75B 109.5 . . ?
N74 C75 C76 110.5(4) . . ?
H75A C75 H75B 108.1 . . ?
C76 C75 H75A 109.5 . . ?
C76 C75 H75B 109.5 . . ?
N11 C76 C75 111.9(4) . . ?
N11 C76 H76A 109.2 . . ?
N11 C76 H76B 109.2 . . ?
C75 C76 H76A 109.2 . . ?
C75 C76 H76B 109.2 . . ?
H76A C76 H76B 107.9 . . ?
C78 C77 C65 122.5(4) . . ?
C85 C77 C65 119.6(3) . . ?
C85 C77 C78 117.9(4) . . ?
C77 C78 Cl14 120.4(3) . . ?
C79 C78 Cl14 119.3(3) . . ?
C79 C78 C77 120.2(4) . . ?
C78 C79 H79 119.3 . . ?
C80 C79 C78 121.3(4) . . ?
C80 C79 H79 119.3 . . ?
C79 C80 C81 121.5(4) . . ?
C79 C80 C84 118.8(4) . . ?
C84 C80 C81 119.7(5) . . ?
N23 C81 C80 122.2(5) . . ?
N23 C81 H81 118.9 . . ?
C80 C81 H81 118.9 . . ?
N23 C82 H82A 109.9 . . ?
N23 C82 H82B 109.9 . . ?
N23 C82 C83 109.1(4) . . ?
H82A C82 H82B 108.3 . . ?
C83 C82 H82A 109.9 . . ?
C83 C82 H82B 109.9 . . ?
N5 C83 C82 112.7(4) . . ?
N5 C83 H83A 109.0 . . ?
N5 C83 H83B 109.0 . . ?
C82 C83 H83A 109.0 . . ?
C82 C83 H83B 109.0 . . ?
H83A C83 H83B 107.8 . . ?
C80 C84 H84 119.9 . . ?
C85 C84 C80 120.3(5) . . ?
C85 C84 H84 119.9 . . ?
C77 C85 C84 121.5(4) . . ?
C77 C85 H85 119.2 . . ?
C84 C85 H85 119.2 . . ?
C63 C86 H86 119.8 . . ?
C63 C86 C87 120.4(4) . . ?
C87 C86 H86 119.8 . . ?
C60 C87 C86 119.9(4) . . ?
C60 C87 H87 120.1 . . ?
C86 C87 H87 120.1 . . ?
C44 C88 H88 119.4 . . ?
C44 C88 C89 121.3(4) . . ?
C89 C88 H88 119.4 . . ?
C41 C89 C88 120.4(3) . . ?
C41 C89 H89 119.8 . . ?
C88 C89 H89 119.8 . . ?
C91 C90 C39 120.6(3) . . ?
C91 C90 C114 118.2(3) . . ?
C114 C90 C39 121.2(3) . . ?
C90 C91 Cl15 118.9(3) . . ?
C92 C91 Cl15 119.1(3) . . ?
C92 C91 C90 121.9(3) . . ?
C91 C92 H92 120.2 . . ?
C93 C92 C91 119.6(4) . . ?
C93 C92 H92 120.2 . . ?
C92 C93 C94 121.0(4) . . ?
C92 C93 C113 119.1(3) . . ?
C113 C93 C94 119.9(3) . . ?
N24 C94 C93 122.0(4) . . ?
N24 C94 H94 119.0 . . ?
C93 C94 H94 119.0 . . ?
N24 C95 H95A 109.6 . . ?
N24 C95 H95B 109.6 . . ?
N24 C95 C96 110.3(4) . . ?
H95A C95 H95B 108.1 . . ?
C96 C95 H95A 109.6 . . ?
C96 C95 H95B 109.6 . . ?
N25 C96 C95 111.4(4) . . ?
N25 C96 H96A 109.3 . . ?
N25 C96 H96B 109.3 . . ?
C95 C96 H96A 109.4 . . ?
C95 C96 H96B 109.3 . . ?
H96A C96 H96B 108.0 . . ?
N25 C97 H97A 109.1 . . ?
N25 C97 H97B 109.1 . . ?
N25 C97 C98 112.4(3) . . ?
H97A C97 H97B 107.9 . . ?
C98 C97 H97A 109.1 . . ?
C98 C97 H97B 109.1 . . ?
N26 C98 C97 110.8(3) . . ?
N26 C98 H98A 109.5 . . ?
N26 C98 H98B 109.5 . . ?
C97 C98 H98A 109.5 . . ?
C97 C98 H98B 109.5 . . ?
H98A C98 H98B 108.1 . . ?
N26 C99 H99 119.0 . . ?
N26 C99 C100 121.9(3) . . ?
C100 C99 H99 119.0 . . ?
C101 C100 C99 119.9(3) . . ?
C101 C100 C102 119.8(3) . . ?
C102 C100 C99 120.3(3) . . ?
C2 C101 H101 120.3 . . ?
C100 C101 C2 119.4(3) . . ?
C100 C101 H101 120.3 . . ?
C100 C102 H102 119.7 . . ?
C103 C102 C100 120.5(3) . . ?
C103 C102 H102 119.7 . . ?
C3 C103 C102 120.8(3) . . ?
C3 C103 H103 119.6 . . ?
C102 C103 H103 119.6 . . ?
N25 C104 H10A 108.9 . . ?
N25 C104 H10B 108.9 . . ?
N25 C104 C105 113.3(3) . . ?
H10A C104 H10B 107.7 . . ?
C105 C104 H10A 108.9 . . ?
C105 C104 H10B 108.9 . . ?
N27 C105 C104 110.1(4) . . ?
N27 C105 H10C 109.6 . . ?
N27 C105 H10D 109.6 . . ?
C104 C105 H10C 109.6 . . ?
C104 C105 H10D 109.6 . . ?
H10C C105 H10D 108.2 . . ?
N27 C106 H106 118.5 . . ?
N27 C106 C107 123.1(4) . . ?
C107 C106 H106 118.5 . . ?
C108 C107 C106 121.9(4) . . ?
C108 C107 C112 118.8(4) . . ?
C112 C107 C106 119.3(4) . . ?
C107 C108 H108 120.1 . . ?
C109 C108 C107 119.9(4) . . ?
C109 C108 H108 120.1 . . ?
C108 C109 Cl16 120.3(3) . . ?
C108 C109 C110 121.4(4) . . ?
C110 C109 Cl16 118.3(3) . . ?
C109 C110 C22 122.3(4) . . ?
C111 C110 C22 119.8(4) . . ?
C111 C110 C109 117.8(4) . . ?
C110 C111 H111 119.7 . . ?
C112 C111 C110 120.5(4) . . ?
C112 C111 H111 119.7 . . ?
C107 C112 H112 119.3 . . ?
C111 C112 C107 121.4(4) . . ?
C111 C112 H112 119.3 . . ?
C93 C113 H113 119.5 . . ?
C114 C113 C93 121.1(3) . . ?
C114 C113 H113 119.5 . . ?
C90 C114 H114 120.0 . . ?
C113 C114 C90 120.0(4) . . ?
C113 C114 H114 120.0 . . ?
C37 C115 H115 120.0 . . ?
C37 C115 C116 120.0(3) . . ?
C116 C115 H115 120.0 . . ?
C34 C116 C115 120.9(3) . . ?
C34 C116 H116 119.6 . . ?
C115 C116 H116 119.6 . . ?
C27 C117 H117 119.1 . . ?
C118 C117 C27 121.7(3) . . ?
C118 C117 H117 119.1 . . ?
C24 C118 H118 119.8 . . ?
C117 C118 C24 120.3(3) . . ?
C117 C118 H118 119.8 . . ?
C20 C119 H119 120.0 . . ?
C20 C119 C120 120.1(4) . . ?
C120 C119 H119 120.0 . . ?
C17 C120 C119 120.2(4) . . ?
C17 C120 H120 119.9 . . ?
C119 C120 H120 119.9 . . ?
C10 C121 H121 119.5 . . ?
C122 C121 C10 121.0(4) . . ?
C122 C121 H121 119.5 . . ?
C7 C122 H122 119.7 . . ?
C121 C122 C7 120.6(4) . . ?
C121 C122 H122 119.7 . . ?
N28 C123 H12C 108.1 . . ?
N28 C123 H12D 108.1 . . ?
H12C C123 H12D 107.3 . . ?
C124 C123 N28 116.8(4) . . ?
C124 C123 H12C 108.1 . . ?
C124 C123 H12D 108.1 . . ?
C123 C124 H12E 110.0 . . ?
C123 C124 H12F 110.0 . . ?
C123 C124 C125 108.6(5) . . ?
H12E C124 H12F 108.4 . . ?
C125 C124 H12E 110.0 . . ?
C125 C124 H12F 110.0 . . ?
C124 C125 H12G 109.0 . . ?
C124 C125 H12H 109.0 . . ?
H12G C125 H12H 107.8 . . ?
C126 C125 C124 112.7(5) . . ?
C126 C125 H12G 109.0 . . ?
C126 C125 H12H 109.0 . . ?
C125 C126 H12I 109.5 . . ?
C125 C126 H12J 109.5 . . ?
C125 C126 H12K 109.5 . . ?
H12I C126 H12J 109.5 . . ?
H12I C126 H12K 109.5 . . ?
H12J C126 H12K 109.5 . . ?
N28 C127 H12L 108.6 . . ?
N28 C127 H12M 108.6 . . ?
N28 C127 C128 114.7(4) . . ?
H12L C127 H12M 107.6 . . ?
C128 C127 H12L 108.6 . . ?
C128 C127 H12M 108.6 . . ?
C127 C128 H12N 109.1 . . ?
C127 C128 H12O 109.1 . . ?
H12N C128 H12O 107.9 . . ?
C129 C128 C127 112.4(5) . . ?
C129 C128 H12N 109.1 . . ?
C129 C128 H12O 109.1 . . ?
C128 C129 H12P 109.1 . . ?
C128 C129 H12Q 109.1 . . ?
C128 C129 C130 112.3(5) . . ?
H12P C129 H12Q 107.9 . . ?
C130 C129 H12P 109.1 . . ?
C130 C129 H12Q 109.1 . . ?
C129 C130 H13C 109.5 . . ?
C129 C130 H13D 109.5 . . ?
C129 C130 H13E 109.5 . . ?
H13C C130 H13D 109.5 . . ?
H13C C130 H13E 109.5 . . ?
H13D C130 H13E 109.5 . . ?
N28 C131 H13F 107.9 . . ?
N28 C131 H13G 107.9 . . ?
N28 C131 C132 117.6(5) . . ?
H13F C131 H13G 107.2 . . ?
C132 C131 H13F 107.9 . . ?
C132 C131 H13G 107.9 . . ?
C131 C132 H13H 109.0 . . ?
C131 C132 H13I 109.0 . . ?
C131 C132 C133 112.8(6) . . ?
H13H C132 H13I 107.8 . . ?
C133 C132 H13H 109.0 . . ?
C133 C132 H13I 109.0 . . ?
C132 C133 H13J 108.8 . . ?
C132 C133 H13K 108.8 . . ?
C132 C133 C134 113.8(8) . . ?
H13J C133 H13K 107.7 . . ?
C134 C133 H13J 108.8 . . ?
C134 C133 H13K 108.8 . . ?
C133 C134 H13L 109.5 . . ?
C133 C134 H13M 109.5 . . ?
C133 C134 H13N 109.5 . . ?
H13L C134 H13M 109.5 . . ?
H13L C134 H13N 109.5 . . ?
H13M C134 H13N 109.5 . . ?
N28 C135 H13O 109.0 . . ?
N28 C135 H13P 109.0 . . ?
H13O C135 H13P 107.8 . . ?
C136 C135 N28 112.7(4) . . ?
C136 C135 H13O 109.0 . . ?
C136 C135 H13P 109.0 . . ?
C135 C136 H13Q 109.1 . . ?
C135 C136 H13R 109.1 . . ?
H13Q C136 H13R 107.9 . . ?
C137 C136 C135 112.3(5) . . ?
C137 C136 H13Q 109.1 . . ?
C137 C136 H13R 109.1 . . ?
C136 C137 H13S 109.2 . . ?
C136 C137 H13T 109.2 . . ?
C136 C137 C138 111.9(5) . . ?
H13S C137 H13T 107.9 . . ?
C138 C137 H13S 109.2 . . ?
C138 C137 H13T 109.2 . . ?
C137 C138 H13U 109.5 . . ?
C137 C138 H13V 109.5 . . ?
C137 C138 H13W 109.5 . . ?
H13U C138 H13V 109.5 . . ?
H13U C138 H13W 109.5 . . ?
H13V C138 H13W 109.5 . . ?

loop_
_geom_torsion_atom_site_label_1
_geom_torsion_atom_site_label_2
_geom_torsion_atom_site_label_3
_geom_torsion_atom_site_label_4
_geom_torsion
_geom_torsion_site_symmetry_1
_geom_torsion_site_symmetry_2
_geom_torsion_site_symmetry_3
_geom_torsion_site_symmetry_4
_geom_torsion_publ_flag
Cl5 C2 C3 C4 6.0(4) . . . . ?
Cl5 C2 C3 C103 -176.2(3) . . . . ?
Cl5 C2 C101 C100 177.7(3) . . . . ?
Cl6 C8 C9 C10 177.8(4) . . . . ?
Cl7 C19 C20 C21 11.3(5) . . . . ?
Cl7 C19 C20 C119 -171.0(3) . . . . ?
Cl8 C25 C26 C27 177.2(3) . . . . ?
Cl9 C36 C37 C38 6.8(4) . . . . ?
Cl9 C36 C37 C115 -177.5(3) . . . . ?
Cl10 C42 C43 C44 177.0(3) . . . . ?
Cl11 C53 C54 C5 3.2(5) . . . . ?
Cl11 C53 C54 C55 -177.5(3) . . . . ?
Cl12 C62 C63 C64 6.4(6) . . . . ?
Cl12 C62 C63 C86 -176.9(3) . . . . ?
Cl13 C68 C69 C70 177.1(3) . . . . ?
Cl14 C78 C79 C80 179.9(3) . . . . ?
Cl15 C91 C92 C93 178.6(3) . . . . ?
Cl16 C109 C110 C22 7.6(5) . . . . ?
Cl16 C109 C110 C111 -176.1(3) . . . . ?
N1 C5 C54 C53 66.1(5) . . . . ?
N1 C5 C54 C55 -113.1(4) . . . . ?
N2 C5 C54 C53 -114.4(4) . . . . ?
N2 C5 C54 C55 66.4(5) . . . . ?
N2 C6 C7 C8 71.8(5) . . . . ?
N2 C6 C7 C122 -106.1(4) . . . . ?
N3 C6 C7 C8 -106.9(4) . . . . ?
N3 C6 C7 C122 75.2(5) . . . . ?
N4 C12 C13 N5 -74.7(5) . . . . ?
N5 C14 C15 N6 -74.0(5) . . . . ?
N6 C16 C17 C18 -12.5(6) . . . . ?
N6 C16 C17 C120 168.2(4) . . . . ?
N7 C22 C110 C109 -103.1(4) . . . . ?
N7 C22 C110 C111 80.7(5) . . . . ?
N8 C22 C110 C109 78.7(5) . . . . ?
N8 C22 C110 C111 -97.4(4) . . . . ?
N8 C23 C24 C25 -108.6(4) . . . . ?
N8 C23 C24 C118 71.9(5) . . . . ?
N9 C23 C24 C25 71.0(5) . . . . ?
N9 C23 C24 C118 -108.6(4) . . . . ?
N10 C29 C30 N11 -74.6(4) . . . . ?
N11 C31 C32 N12 -74.9(5) . . . . ?
N12 C33 C34 C35 0.3(6) . . . . ?
N12 C33 C34 C116 -179.8(4) . . . . ?
N13 C39 C90 C91 -108.1(4) . . . . ?
N13 C39 C90 C114 74.3(4) . . . . ?
N14 C39 C90 C91 72.5(4) . . . . ?
N14 C39 C90 C114 -105.1(4) . . . . ?
N14 C40 C41 C42 -106.7(4) . . . . ?
N14 C40 C41 C89 74.2(5) . . . . ?
N15 C40 C41 C42 73.9(5) . . . . ?
N15 C40 C41 C89 -105.3(4) . . . . ?
N16 C46 C47 N17 -77.1(5) . . . . ?
N17 C48 C49 N18 -75.4(6) . . . . ?
N17 C57 C58 N19 -71.8(6) . . . . ?
N18 C50 C51 C52 2.5(7) . . . . ?
N18 C50 C51 C56 -176.6(4) . . . . ?
N19 C59 C60 C61 -5.2(7) . . . . ?
N19 C59 C60 C87 175.8(4) . . . . ?
N20 C65 C77 C78 -122.6(4) . . . . ?
N20 C65 C77 C85 58.9(5) . . . . ?
N21 C65 C77 C78 59.1(5) . . . . ?
N21 C65 C77 C85 -119.5(4) . . . . ?
N21 C66 C67 C68 -115.2(4) . . . . ?
N21 C66 C67 C72 66.4(5) . . . . ?
N22 C66 C67 C68 69.2(5) . . . . ?
N22 C66 C67 C72 -109.3(4) . . . . ?
N23 C82 C83 N5 -78.3(6) . . . . ?
N24 C95 C96 N25 -76.3(5) . . . . ?
N25 C97 C98 N26 -74.3(4) . . . . ?
N25 C104 C105 N27 -76.7(5) . . . . ?
N26 C99 C100 C101 7.5(5) . . . . ?
N26 C99 C100 C102 -171.0(4) . . . . ?
N27 C106 C107 C108 -5.5(6) . . . . ?
N27 C106 C107 C112 173.9(4) . . . . ?
N28 C123 C124 C125 -168.4(5) . . . . ?
N28 C127 C128 C129 -179.3(5) . . . . ?
N28 C131 C132 C133 -167.7(6) . . . . ?
N28 C135 C136 C137 -170.4(6) . . . . ?
C2 C3 C4 N1 -114.2(4) . . . . ?
C2 C3 C4 N3 66.3(4) . . . . ?
C2 C3 C103 C102 -1.4(5) . . . . ?
C3 C2 C101 C100 -0.8(5) . . . . ?
C4 N1 C5 N2 0.3(5) . . . . ?
C4 N1 C5 C54 179.7(3) . . . . ?
C4 N3 C6 N2 0.1(5) . . . . ?
C4 N3 C6 C7 178.7(3) . . . . ?
C4 C3 C103 C102 176.4(3) . . . . ?
C5 N1 C4 N3 -0.1(5) . . . . ?
C5 N1 C4 C3 -179.6(3) . . . . ?
C5 N2 C6 N3 0.0(5) . . . . ?
C5 N2 C6 C7 -178.6(3) . . . . ?
C5 C54 C55 C56 177.5(4) . . . . ?
C6 N2 C5 N1 -0.2(5) . . . . ?
C6 N2 C5 C54 -179.7(3) . . . . ?
C6 N3 C4 N1 0.0(5) . . . . ?
C6 N3 C4 C3 179.4(3) . . . . ?
C6 C7 C8 Cl6 6.0(6) . . . . ?
C6 C7 C8 C9 -176.6(4) . . . . ?
C6 C7 C122 C121 175.8(4) . . . . ?
C7 C8 C9 C10 0.4(7) . . . . ?
C8 C7 C122 C121 -2.1(6) . . . . ?
C8 C9 C10 C11 178.6(5) . . . . ?
C8 C9 C10 C121 -1.4(7) . . . . ?
C9 C10 C11 N4 -0.4(8) . . . . ?
C9 C10 C121 C122 0.7(7) . . . . ?
C10 C121 C122 C7 1.1(7) . . . . ?
C11 N4 C12 C13 108.4(6) . . . . ?
C11 C10 C121 C122 -179.3(4) . . . . ?
C12 N4 C11 C10 -177.5(5) . . . . ?
C13 N5 C14 C15 157.1(4) . . . . ?
C13 N5 C83 C82 -82.2(5) . . . . ?
C14 N5 C13 C12 -79.0(5) . . . . ?
C14 N5 C83 C82 154.8(4) . . . . ?
C15 N6 C16 C17 179.2(4) . . . . ?
C16 N6 C15 C14 132.0(4) . . . . ?
C16 C17 C18 C19 175.9(4) . . . . ?
C16 C17 C120 C119 -175.2(4) . . . . ?
C17 C18 C19 Cl7 175.8(3) . . . . ?
C17 C18 C19 C20 -0.6(6) . . . . ?
C18 C17 C120 C119 5.5(6) . . . . ?
C18 C19 C20 C21 -172.4(4) . . . . ?
C18 C19 C20 C119 5.4(6) . . . . ?
C19 C20 C21 N7 60.9(5) . . . . ?
C19 C20 C21 N9 -120.8(4) . . . . ?
C19 C20 C119 C120 -4.6(6) . . . . ?
C20 C119 C120 C17 -0.8(6) . . . . ?
C21 N7 C22 N8 2.2(5) . . . . ?
C21 N7 C22 C110 -175.8(3) . . . . ?
C21 N9 C23 N8 4.2(5) . . . . ?
C21 N9 C23 C24 -175.3(3) . . . . ?
C21 C20 C119 C120 173.2(4) . . . . ?
C22 N7 C21 N9 -1.0(5) . . . . ?
C22 N7 C21 C20 177.1(3) . . . . ?
C22 N8 C23 N9 -3.2(5) . . . . ?
C22 N8 C23 C24 176.3(3) . . . . ?
C22 C110 C111 C112 173.6(4) . . . . ?
C23 N8 C22 N7 -0.2(5) . . . . ?
C23 N8 C22 C110 177.7(3) . . . . ?
C23 N9 C21 N7 -2.0(5) . . . . ?
C23 N9 C21 C20 180.0(3) . . . . ?
C23 C24 C25 Cl8 4.8(5) . . . . ?
C23 C24 C25 C26 -176.6(4) . . . . ?
C23 C24 C118 C117 177.0(4) . . . . ?
C24 C25 C26 C27 -1.4(6) . . . . ?
C25 C24 C118 C117 -2.5(6) . . . . ?
C25 C26 C27 C28 -179.7(4) . . . . ?
C25 C26 C27 C117 -0.7(6) . . . . ?
C26 C27 C28 N10 -2.0(7) . . . . ?
C26 C27 C117 C118 1.1(7) . . . . ?
C27 C117 C118 C24 0.5(7) . . . . ?
C28 N10 C29 C30 120.2(5) . . . . ?
C28 C27 C117 C118 -179.9(4) . . . . ?
C29 N10 C28 C27 179.1(4) . . . . ?
C30 N11 C31 C32 154.1(4) . . . . ?
C30 N11 C76 C75 -82.1(5) . . . . ?
C31 N11 C30 C29 -82.4(4) . . . . ?
C31 N11 C76 C75 152.2(4) . . . . ?
C32 N12 C33 C34 179.0(4) . . . . ?
C33 N12 C32 C31 119.6(4) . . . . ?
C33 C34 C35 C36 176.2(3) . . . . ?
C33 C34 C116 C115 -177.0(3) . . . . ?
C34 C35 C36 Cl9 -179.1(3) . . . . ?
C34 C35 C36 C37 1.1(5) . . . . ?
C35 C34 C116 C115 2.9(5) . . . . ?
C35 C36 C37 C38 -173.4(3) . . . . ?
C35 C36 C37 C115 2.2(5) . . . . ?
C36 C37 C38 N13 66.4(4) . . . . ?
C36 C37 C38 N15 -115.5(4) . . . . ?
C36 C37 C115 C116 -2.9(5) . . . . ?
C37 C115 C116 C34 0.4(5) . . . . ?
C38 N13 C39 N14 -0.5(5) . . . . ?
C38 N13 C39 C90 -179.9(3) . . . . ?
C38 N15 C40 N14 -0.2(5) . . . . ?
C38 N15 C40 C41 179.2(3) . . . . ?
C38 C37 C115 C116 172.7(3) . . . . ?
C39 N13 C38 N15 1.3(5) . . . . ?
C39 N13 C38 C37 179.3(3) . . . . ?
C39 N14 C40 N15 0.9(5) . . . . ?
C39 N14 C40 C41 -178.5(3) . . . . ?
C39 C90 C91 Cl15 7.0(5) . . . . ?
C39 C90 C91 C92 -174.1(3) . . . . ?
C39 C90 C114 C113 174.7(3) . . . . ?
C40 N14 C39 N13 -0.5(5) . . . . ?
C40 N14 C39 C90 178.9(3) . . . . ?
C40 N15 C38 N13 -1.0(5) . . . . ?
C40 N15 C38 C37 -178.9(3) . . . . ?
C40 C41 C42 Cl10 7.2(5) . . . . ?
C40 C41 C42 C43 -174.4(4) . . . . ?
C40 C41 C89 C88 175.4(4) . . . . ?
C41 C42 C43 C44 -1.4(6) . . . . ?
C42 C41 C89 C88 -3.8(6) . . . . ?
C42 C43 C44 C45 177.4(4) . . . . ?
C42 C43 C44 C88 -3.0(6) . . . . ?
C43 C44 C45 N16 -22.0(6) . . . . ?
C43 C44 C88 C89 4.1(7) . . . . ?
C44 C88 C89 C41 -0.6(7) . . . . ?
C45 N16 C46 C47 128.5(4) . . . . ?
C45 C44 C88 C89 -176.4(4) . . . . ?
C46 N16 C45 C44 176.4(4) . . . . ?
C47 N17 C48 C49 159.4(4) . . . . ?
C47 N17 C57 C58 -76.3(5) . . . . ?
C48 N17 C47 C46 -81.6(4) . . . . ?
C48 N17 C57 C58 161.9(4) . . . . ?
C49 N18 C50 C51 -177.3(4) . . . . ?
C50 N18 C49 C48 108.8(5) . . . . ?
C50 C51 C52 C53 179.3(4) . . . . ?
C50 C51 C56 C55 179.7(4) . . . . ?
C51 C52 C53 Cl11 179.2(3) . . . . ?
C51 C52 C53 C54 0.9(6) . . . . ?
C52 C51 C56 C55 0.6(6) . . . . ?
C52 C53 C54 C5 -178.5(4) . . . . ?
C52 C53 C54 C55 0.8(6) . . . . ?
C53 C54 C55 C56 -1.8(6) . . . . ?
C54 C55 C56 C51 1.1(6) . . . . ?
C56 C51 C52 C53 -1.6(6) . . . . ?
C57 N17 C47 C46 156.6(4) . . . . ?
C57 N17 C48 C49 -79.0(5) . . . . ?
C58 N19 C59 C60 178.9(4) . . . . ?
C59 N19 C58 C57 112.0(5) . . . . ?
C59 C60 C61 C62 178.0(4) . . . . ?
C59 C60 C87 C86 -177.7(4) . . . . ?
C60 C61 C62 Cl12 179.4(4) . . . . ?
C60 C61 C62 C63 0.0(7) . . . . ?
C61 C60 C87 C86 3.3(7) . . . . ?
C61 C62 C63 C64 -174.2(4) . . . . ?
C61 C62 C63 C86 2.5(7) . . . . ?
C62 C63 C64 N20 72.2(5) . . . . ?
C62 C63 C64 N22 -109.2(5) . . . . ?
C62 C63 C86 C87 -2.1(6) . . . . ?
C63 C86 C87 C60 -0.7(6) . . . . ?
C64 N20 C65 N21 -2.6(6) . . . . ?
C64 N20 C65 C77 179.2(4) . . . . ?
C64 N22 C66 N21 -0.9(6) . . . . ?
C64 N22 C66 C67 174.4(4) . . . . ?
C64 C63 C86 C87 174.5(4) . . . . ?
C65 N20 C64 N22 2.1(6) . . . . ?
C65 N20 C64 C63 -179.4(4) . . . . ?
C65 N21 C66 N22 0.4(6) . . . . ?
C65 N21 C66 C67 -174.8(4) . . . . ?
C65 C77 C78 Cl14 2.3(5) . . . . ?
C65 C77 C78 C79 -179.7(4) . . . . ?
C65 C77 C85 C84 178.4(4) . . . . ?
C66 N21 C65 N20 1.4(6) . . . . ?
C66 N21 C65 C77 179.6(4) . . . . ?
C66 N22 C64 N20 -0.5(6) . . . . ?
C66 N22 C64 C63 -178.9(4) . . . . ?
C66 C67 C68 Cl13 5.5(5) . . . . ?
C66 C67 C68 C69 -177.0(4) . . . . ?
C66 C67 C72 C71 177.2(3) . . . . ?
C67 C68 C69 C70 -0.5(6) . . . . ?
C68 C67 C72 C71 -1.3(6) . . . . ?
C68 C69 C70 C71 -0.8(6) . . . . ?
C68 C69 C70 C73 178.7(4) . . . . ?
C69 C70 C71 C72 1.1(6) . . . . ?
C69 C70 C73 N74 1.1(6) . . . . ?
C70 C71 C72 C67 0.0(6) . . . . ?
C70 C73 N74 C75 176.5(4) . . . . ?
C71 C70 C73 N74 -179.3(4) . . . . ?
C72 C67 C68 Cl13 -176.0(3) . . . . ?
C72 C67 C68 C69 1.6(6) . . . . ?
C73 C70 C71 C72 -178.5(4) . . . . ?
C73 N74 C75 C76 120.2(5) . . . . ?
N74 C75 C76 N11 -77.3(7) . . . . ?
C76 N11 C30 C29 152.6(4) . . . . ?
C76 N11 C31 C32 -80.1(5) . . . . ?
C77 C78 C79 C80 1.9(6) . . . . ?
C78 C77 C85 C84 -0.3(6) . . . . ?
C78 C79 C80 C81 177.1(4) . . . . ?
C78 C79 C80 C84 -1.2(7) . . . . ?
C79 C80 C81 N23 8.0(7) . . . . ?
C79 C80 C84 C85 -0.2(7) . . . . ?
C80 C84 C85 C77 0.9(7) . . . . ?
C81 N23 C82 C83 122.0(5) . . . . ?
C81 C80 C84 C85 -178.6(4) . . . . ?
C82 N23 C81 C80 179.3(4) . . . . ?
C83 N5 C13 C12 157.8(4) . . . . ?
C83 N5 C14 C15 -80.6(5) . . . . ?
C84 C80 C81 N23 -173.7(4) . . . . ?
C85 C77 C78 Cl14 -179.1(3) . . . . ?
C85 C77 C78 C79 -1.1(6) . . . . ?
C86 C63 C64 N20 -104.4(5) . . . . ?
C86 C63 C64 N22 74.1(6) . . . . ?
C87 C60 C61 C62 -3.0(7) . . . . ?
C88 C44 C45 N16 158.4(4) . . . . ?
C89 C41 C42 Cl10 -173.6(3) . . . . ?
C89 C41 C42 C43 4.8(6) . . . . ?
C90 C91 C92 C93 -0.4(5) . . . . ?
C91 C90 C114 C113 -3.0(5) . . . . ?
C91 C92 C93 C94 177.6(3) . . . . ?
C91 C92 C93 C113 -3.4(5) . . . . ?
C92 C93 C94 N24 -5.5(6) . . . . ?
C92 C93 C113 C114 4.1(6) . . . . ?
C93 C113 C114 C90 -0.8(6) . . . . ?
C94 N24 C95 C96 124.7(4) . . . . ?
C94 C93 C113 C114 -176.9(4) . . . . ?
C95 N24 C94 C93 179.1(3) . . . . ?
C96 N25 C97 C98 -79.3(4) . . . . ?
C96 N25 C104 C105 153.8(4) . . . . ?
C97 N25 C96 C95 152.3(4) . . . . ?
C97 N25 C104 C105 -80.8(5) . . . . ?
C98 N26 C99 C100 180.0(3) . . . . ?
C99 N26 C98 C97 118.2(4) . . . . ?
C99 C100 C101 C2 180.0(3) . . . . ?
C99 C100 C102 C103 -179.1(3) . . . . ?
C100 C102 C103 C3 -0.9(5) . . . . ?
C101 C2 C3 C4 -175.5(3) . . . . ?
C101 C2 C3 C103 2.3(5) . . . . ?
C101 C100 C102 C103 2.4(5) . . . . ?
C102 C100 C101 C2 -1.5(5) . . . . ?
C103 C3 C4 N1 68.1(4) . . . . ?
C103 C3 C4 N3 -111.4(4) . . . . ?
C104 N25 C96 C95 -81.6(4) . . . . ?
C104 N25 C97 C98 155.7(3) . . . . ?
C105 N27 C106 C107 -179.9(4) . . . . ?
C106 N27 C105 C104 119.7(4) . . . . ?
C106 C107 C108 C109 178.4(4) . . . . ?
C106 C107 C112 C111 -177.2(4) . . . . ?
C107 C108 C109 Cl16 178.0(3) . . . . ?
C107 C108 C109 C110 -2.1(6) . . . . ?
C108 C107 C112 C111 2.3(6) . . . . ?
C108 C109 C110 C22 -172.3(4) . . . . ?
C108 C109 C110 C111 4.0(6) . . . . ?
C109 C110 C111 C112 -2.8(6) . . . . ?
C110 C111 C112 C107 -0.3(6) . . . . ?
C112 C107 C108 C109 -1.0(6) . . . . ?
C113 C93 C94 N24 175.5(4) . . . . ?
C114 C90 C91 Cl15 -175.4(3) . . . . ?
C114 C90 C91 C92 3.6(5) . . . . ?
C115 C37 C38 N13 -109.2(4) . . . . ?
C115 C37 C38 N15 69.0(4) . . . . ?
C116 C34 C35 C36 -3.7(5) . . . . ?
C117 C27 C28 N10 179.1(5) . . . . ?
C118 C24 C25 Cl8 -175.6(3) . . . . ?
C118 C24 C25 C26 3.0(6) . . . . ?
C119 C20 C21 N7 -116.8(4) . . . . ?
C119 C20 C21 N9 61.5(5) . . . . ?
C120 C17 C18 C19 -4.8(6) . . . . ?
C121 C10 C11 N4 179.6(5) . . . . ?
C122 C7 C8 Cl6 -176.0(3) . . . . ?
C122 C7 C8 C9 1.4(7) . . . . ?
C123 N28 C127 C128 -65.8(6) . . . . ?
C123 N28 C131 C132 173.1(6) . . . . ?
C123 N28 C135 C136 57.5(7) . . . . ?
C123 C124 C125 C126 178.7(6) . . . . ?
C127 N28 C123 C124 -61.9(6) . . . . ?
C127 N28 C131 C132 51.9(7) . . . . ?
C127 N28 C135 C136 178.0(6) . . . . ?
C127 C128 C129 C130 175.0(6) . . . . ?
C131 N28 C123 C124 177.4(5) . . . . ?
C131 N28 C127 C128 53.1(6) . . . . ?
C131 N28 C135 C136 -61.2(7) . . . . ?
C131 C132 C133 C134 161.1(8) . . . . ?
C135 N28 C123 C124 55.9(6) . . . . ?
C135 N28 C127 C128 174.7(5) . . . . ?
C135 N28 C131 C132 -66.8(7) . . . . ?
C135 C136 C137 C138 -175.6(6) . . . . ?

_smtbx_masks_special_details     
;
A solvent mask was calculated and 586 electrons were 
found in a volume of 2280\%A^3^ in 2 voids per unit cell. 
This is consistent with the presence of 
5[CHCl3] per Asymmetric Unit 
which account for 580 electrons 
per unit cell.
;
loop_
_smtbx_masks_void_nr
_smtbx_masks_void_average_x
_smtbx_masks_void_average_y
_smtbx_masks_void_average_z
_smtbx_masks_void_volume
_smtbx_masks_void_count_electrons
_smtbx_masks_void_content
1 -0.031 -0.145 -0.645 2261.6 585.6 '10 CHCl3'
2 0.493 0.143 0.836 9.1 0.0 ?
3 0.507 0.857 0.164 9.1 0.0 ?

_smtbx_masks_void_probe_radius   1.2
_smtbx_masks_void_truncation_radius 1.2
_shelx_res_file                  
;
TITL mj25451_0m in P-1
    250716lyy_2.res
    created by SHELXL-2018/3 at 19:56:02 on 26-Dec-2025
CELL 1.34139 17.5969 21.9736 22.7357 102.3817 93.1489 94.7641
ZERR 2 0.0006 0.0007 0.0009 0.0019 0.0018 0.0016
LATT 1
SFAC C H B Cl F N
DISP B 0.007 0.0029 28.0304
DISP C 0.0137 0.0067 59.5189
DISP Cl 0.3281 0.5435 4223.4548
DISP F 0.0583 0.04 325.3675
DISP H 0 0 0.6477
DISP N 0.0241 0.0134 114.2199
UNIT 283.8 275.8 2 59.4 8 58
SADI B1 F1 B1 F1A
SADI B1 F2 B1 F2A
SADI B1 F3 B1 F3A
SADI B1 F4 B1 F4A
SIMU 0.01 0.02 2 B1 F4A F4 F2 F3 F2A F1 F3A F1A
SIMU 0.01 0.02 2 C131 C132 C133 C134
DFIX 2.3 0.01 F4A F2A F4 F1
SIMU 0.005 0.01 2 C135 C136 C137
DELU 0.005 0.005 C133 C134
DFIX 1.42 0.01 B1 F1 B1 F2 B1 F3 B1 F4 B1 F1A B1 F2A B1 F3A B1 F4A
DFIX 1.53 0.01 C138 C137 C137 C136 C136 C135 N28 C135 N28 C123 C124 C123 =
 C125 C124 C126 C125 C132 C131 C133 C132 C134 C133 N28 C131 N28 C127 C128 =
 C127 C129 C128 C130 C129

L.S. 20
PLAN  89
SIZE 0.05 0.17 0.17
TEMP -103.15
CONF
list 4
BOND $H
more -1
ABIN
fmap 2
acta
OMIT -9 -6 8
OMIT -8 -3 6
OMIT -7 1 1
OMIT -7 9 2
OMIT -5 -10 6
OMIT -5 1 7
OMIT -4 -5 9
OMIT -4 -4 3
OMIT -4 -4 5
OMIT -4 3 1
OMIT -4 3 4
OMIT -3 -8 3
OMIT -2 -4 10
OMIT -2 -1 1
OMIT -2 2 7
OMIT -2 5 4
OMIT -1 2 1
OMIT 0 -3 1
OMIT 0 -1 2
OMIT 0 -1 3
OMIT 0 1 1
OMIT 0 2 0
OMIT 0 6 2
OMIT 1 -11 7
OMIT 1 -10 4
OMIT 1 -9 3
OMIT 1 -3 6
OMIT 1 0 2
OMIT 1 9 1
OMIT 2 -5 9
OMIT 2 0 3
OMIT 2 1 2
OMIT 2 2 1
OMIT 2 3 1
OMIT 2 11 2
OMIT 3 -9 3
OMIT 3 0 1
OMIT 3 2 1
OMIT 4 1 0
OMIT 4 2 3
OMIT 4 3 5
OMIT 5 2 10
OMIT 6 -4 4
OMIT 6 1 1
OMIT 6 2 1
OMIT 6 4 3
OMIT 7 10 3
OMIT 10 -5 5
REM <olex2.extras>
REM <HklSrc "%.\\250716lyy_2.hkl">
REM </olex2.extras>

WGHT    0.114100    3.929700
FVAR       0.09424   0.56243
B1    3    0.755371    0.290939    0.215178    11.00000    0.08198    0.06711 =
         0.06077    0.02634   -0.01063    0.00334
PART 1
F1    5    0.735718    0.244129    0.242478    21.00000    0.23828    0.13253 =
         0.12563    0.06384    0.03545   -0.02500
F2    5    0.822536    0.312606    0.247010    21.00000    0.12425    0.19110 =
         0.14028    0.01000   -0.06628   -0.01481
F3    5    0.695162    0.324323    0.227316    21.00000    0.14605    0.17427 =
         0.15747    0.02595    0.02381    0.11041
F4    5    0.755598    0.273362    0.154682    21.00000    0.21181    0.22436 =
         0.08146    0.00088    0.02258    0.03844

PART 0
CL2   4    0.712701   -0.141864   -0.058238    10.90000    0.07174    0.05282 =
         0.09972    0.01880   -0.01333   -0.01163
CL3   4    0.742706   -0.028622    0.035778    10.90000    0.07272    0.07629 =
         0.07960    0.01110   -0.01399   -0.00067
CL4   4    0.843065   -0.054511   -0.061335    10.90000    0.06607    0.08104 =
         0.09469    0.02038   -0.00566   -0.01390
C1    1    0.748499   -0.062210   -0.039804    10.90000    0.05670    0.05248 =
         0.07911    0.02021   -0.01238   -0.00466
AFIX  13
H1    2    0.716463   -0.039495   -0.064002    10.90000   -1.20000
AFIX   0

CL5   4    0.965003    0.034574    0.099591    11.00000    0.07289    0.06873 =
         0.06038    0.02918    0.00774    0.02608
CL6   4    0.974164    0.061820    0.307493    11.00000    0.12378    0.05103 =
         0.11524    0.00772   -0.05664    0.00997
CL7   4    1.109928    0.479272    0.345021    11.00000    0.05915    0.09463 =
         0.07301    0.02244   -0.00252   -0.00850
CL8   4    0.954037    0.584114    0.224769    11.00000    0.06596    0.06555 =
         0.10955    0.04500   -0.04187   -0.01863
CL9   4    0.524738    0.401472   -0.003390    11.00000    0.07433    0.05619 =
         0.05143    0.01486   -0.01096    0.00856
CL10  4    0.458307    0.168525   -0.022597    11.00000    0.07540    0.06812 =
         0.08033    0.03700   -0.02545   -0.01131
CL11  4    0.736742   -0.041363    0.188577    11.00000    0.08963    0.06064 =
         0.12119    0.02696    0.03231    0.01492
CL12  4    0.453894    0.259145    0.408311    11.00000    0.09125    0.12499 =
         0.07446    0.01190    0.00161   -0.02413
CL13  4    0.523447    0.485603    0.411215    11.00000    0.09990    0.09325 =
         0.09672    0.02208    0.02710    0.00799
CL14  4    0.710251    0.377507    0.524049    11.00000    0.13361    0.11020 =
         0.06116    0.01603    0.00257    0.04646
CL15  4    0.673260    0.255599   -0.104647    11.00000    0.05095    0.08380 =
         0.06592    0.02738   -0.01340   -0.00114
CL16  4    1.120756    0.430506    0.133914    11.00000    0.07971    0.06272 =
         0.15752    0.00544    0.02115   -0.01704
N1    6    0.779700    0.095521    0.164343    11.00000    0.04784    0.05215 =
         0.04729    0.01528   -0.00406    0.00013
N2    6    0.822981    0.127218    0.268045    11.00000    0.05214    0.05711 =
         0.05185    0.01639   -0.00374    0.00285
N3    6    0.903687    0.148358    0.192834    11.00000    0.04602    0.04978 =
         0.04955    0.01356   -0.00473    0.00026
N4    6    1.148572    0.231672    0.474443    11.00000    0.09473    0.07907 =
         0.09086   -0.00448   -0.04273    0.01619
N5    6    1.103796    0.295539    0.598518    11.00000    0.10202    0.05660 =
         0.07567    0.01816   -0.04064    0.00432
N6    6    1.070020    0.414244    0.556602    11.00000    0.08630    0.05719 =
         0.06250    0.01870   -0.01700    0.00580
N7    6    0.996354    0.382449    0.245532    11.00000    0.05421    0.05797 =
         0.05894    0.01488   -0.01020    0.00592
N8    6    0.931457    0.411210    0.162820    11.00000    0.05856    0.05340 =
         0.05100    0.01148   -0.00999   -0.00267
N9    6    0.902763    0.455309    0.263018    11.00000    0.05611    0.05222 =
         0.05327    0.01563   -0.01049    0.00046
N10   6    0.706703    0.672140    0.138047    11.00000    0.05824    0.07120 =
         0.09874    0.04307   -0.02493   -0.00526
N11   6    0.573328    0.726256    0.204722    11.00000    0.07377    0.05408 =
         0.09198    0.01515   -0.03311    0.00758
N12   6    0.467437    0.604342    0.161568    11.00000    0.06003    0.05319 =
         0.07604    0.01346   -0.01482    0.01092
N13   6    0.660259    0.339243    0.055161    11.00000    0.04552    0.04352 =
         0.05397    0.01446   -0.00349    0.00045
N14   6    0.662267    0.229321    0.032114    11.00000    0.04121    0.04610 =
         0.06465    0.01650    0.00267    0.00179
N15   6    0.562972    0.275097    0.087601    11.00000    0.04265    0.04565 =
         0.05958    0.01827   -0.00196   -0.00060
N16   6    0.389607   -0.027343    0.082876    11.00000    0.06237    0.05457 =
         0.07298    0.01908    0.00026   -0.01096
N17   6    0.313846   -0.058832    0.196630    11.00000    0.06486    0.07445 =
         0.07313    0.02226   -0.00761   -0.02231
N18   6    0.463015   -0.060968    0.270703    11.00000    0.07027    0.10250 =
         0.08309    0.04391   -0.00462   -0.02288
N19   6    0.289797    0.079892    0.245495    11.00000    0.06060    0.08209 =
         0.09457    0.01097   -0.00668   -0.01578
N20   6    0.625762    0.274792    0.360086    11.00000    0.06021    0.05769 =
         0.06661    0.02003   -0.00818   -0.00561
N21   6    0.690201    0.377402    0.385025    11.00000    0.06302    0.06074 =
         0.06152    0.02476   -0.00981   -0.00617
N22   6    0.573744    0.356678    0.322923    11.00000    0.05978    0.06082 =
         0.06448    0.02081   -0.01289   -0.00576
N23   6    0.933024    0.242975    0.577584    11.00000    0.10139    0.07631 =
         0.08030    0.03642   -0.02710    0.00164
N24   6    0.970521    0.270501   -0.145393    11.00000    0.06045    0.05915 =
         0.09482    0.03414    0.02005    0.00651
N25   6    1.081289    0.168704   -0.160888    11.00000    0.06611    0.06341 =
         0.06950    0.03324    0.01761    0.01395
N26   6    0.959410    0.081404   -0.121111    11.00000    0.06923    0.06169 =
         0.05708    0.02693    0.01363    0.01322
N27   6    1.158355    0.219205   -0.031760    11.00000    0.06164    0.06976 =
         0.07925    0.02431    0.01046    0.00949
N28   6    0.296923    0.370750    0.273575    11.00000    0.07925    0.13870 =
         0.08688    0.03188    0.01981    0.03551
C2    1    0.917701    0.081563    0.060481    11.00000    0.04854    0.04437 =
         0.05136    0.01758   -0.00003    0.00387
C3    1    0.861661    0.117495    0.087606    11.00000    0.04119    0.04452 =
         0.05213    0.01170   -0.00219   -0.00197
C4    1    0.847532    0.120496    0.152155    11.00000    0.04917    0.04480 =
         0.05067    0.01495    0.00069    0.00449
C5    1    0.771144    0.100298    0.222976    11.00000    0.05070    0.05143 =
         0.05369    0.02203   -0.00074    0.00665
C6    1    0.888080    0.150384    0.250187    11.00000    0.04852    0.04639 =
         0.05772    0.01581   -0.00417    0.00439
C7    1    0.948726    0.179588    0.298357    11.00000    0.05094    0.05563 =
         0.04922    0.01118   -0.00517    0.00580
C8    1    0.988817    0.143251    0.329658    11.00000    0.07091    0.05536 =
         0.06319    0.01094   -0.01834    0.00161
C9    1    1.042453    0.169526    0.376574    11.00000    0.07473    0.06326 =
         0.07680    0.01092   -0.02685    0.01115
AFIX  43
H9    2    1.069360    0.143572    0.397123    11.00000   -1.20000
AFIX   0
C10   1    1.056951    0.234270    0.393655    11.00000    0.06564    0.05432 =
         0.06566    0.00498   -0.01364    0.00216
C11   1    1.112478    0.263546    0.444370    11.00000    0.07127    0.06727 =
         0.07983    0.00971   -0.02539    0.00511
AFIX  43
H11   2    1.121558    0.307898    0.454911    11.00000   -1.20000
AFIX   0
C12   1    1.200937    0.264263    0.526231    11.00000    0.08194    0.09750 =
         0.10622    0.00256   -0.04998    0.01048
AFIX  23
H12A  2    1.209537    0.309263    0.525810    11.00000   -1.20000
H12B  2    1.250857    0.246502    0.523739    11.00000   -1.20000
AFIX   0
C13   1    1.166152    0.256571    0.584233    11.00000    0.10548    0.07217 =
         0.08866    0.01556   -0.05744    0.00567
AFIX  23
H13A  2    1.146832    0.212146    0.580221    11.00000   -1.20000
H13B  2    1.206381    0.267631    0.617961    11.00000   -1.20000
AFIX   0
C14   1    1.133337    0.360645    0.625710    11.00000    0.09976    0.06091 =
         0.06406    0.01432   -0.04191   -0.00390
AFIX  23
H14A  2    1.180356    0.371354    0.606584    11.00000   -1.20000
H14B  2    1.147208    0.364502    0.669236    11.00000   -1.20000
AFIX   0
C15   1    1.076260    0.406465    0.618573    11.00000    0.11061    0.06286 =
         0.05824    0.01995   -0.02914    0.00225
AFIX  23
H15A  2    1.025678    0.391080    0.629590    11.00000   -1.20000
H15B  2    1.092599    0.447400    0.646144    11.00000   -1.20000
AFIX   0
C16   1    1.002865    0.410876    0.531387    11.00000    0.08512    0.05132 =
         0.05371    0.01556   -0.01605    0.00091
AFIX  43
H16   2    0.959930    0.403023    0.553191    11.00000   -1.20000
AFIX   0
C17   1    0.990594    0.418997    0.468656    11.00000    0.06910    0.04542 =
         0.05533    0.01122   -0.01308    0.00636
C18   1    1.049759    0.442217    0.439061    11.00000    0.05992    0.05203 =
         0.06457    0.01754   -0.01817   -0.00033
AFIX  43
H18   2    1.098617    0.455882    0.459738    11.00000   -1.20000
AFIX   0
C19   1    1.036929    0.445221    0.379656    11.00000    0.05193    0.05021 =
         0.05518    0.01109   -0.00543    0.00684
C20   1    0.966501    0.425096    0.348165    11.00000    0.05272    0.04922 =
         0.05422    0.01598   -0.00540    0.00558
C21   1    0.955075    0.420958    0.280954    11.00000    0.04978    0.04742 =
         0.05743    0.01678   -0.01242   -0.00157
C22   1    0.981208    0.378726    0.186733    11.00000    0.05437    0.05054 =
         0.05893    0.01802   -0.00906   -0.00364
C23   1    0.895240    0.449785    0.203179    11.00000    0.05206    0.04907 =
         0.06110    0.01956   -0.01760   -0.01148
C24   1    0.842441    0.490728    0.181200    11.00000    0.05480    0.05092 =
         0.04861    0.01472   -0.00890   -0.00116
C25   1    0.863299    0.554344    0.191432    11.00000    0.05137    0.05378 =
         0.06170    0.02675   -0.01406   -0.00834
C26   1    0.814355    0.595158    0.174599    11.00000    0.05772    0.05378 =
         0.07186    0.02916   -0.01652   -0.01015
AFIX  43
H26   2    0.829496    0.638847    0.182891    11.00000   -1.20000
AFIX   0
C27   1    0.743046    0.571554    0.145522    11.00000    0.05442    0.05924 =
         0.07291    0.02999   -0.01356   -0.00571
C28   1    0.690076    0.613622    0.126857    11.00000    0.05670    0.06850 =
         0.09099    0.03995   -0.02630   -0.01108
AFIX  43
H28   2    0.642330    0.596303    0.105926    11.00000   -1.20000
AFIX   0
C29   1    0.650924    0.710096    0.116869    11.00000    0.07363    0.06982 =
         0.11389    0.05086   -0.03631   -0.00786
AFIX  23
H29A  2    0.606080    0.682504    0.095383    11.00000   -1.20000
H29B  2    0.674208    0.732934    0.088197    11.00000   -1.20000
AFIX   0
C30   1    0.625697    0.755905    0.169175    11.00000    0.07969    0.05227 =
         0.13397    0.03804   -0.04264   -0.00997
AFIX  23
H30A  2    0.671223    0.776718    0.195590    11.00000   -1.20000
H30B  2    0.600125    0.788517    0.153884    11.00000   -1.20000
AFIX   0
C31   1    0.494616    0.717645    0.178098    11.00000    0.07269    0.05069 =
         0.10214    0.01399   -0.02990    0.01369
AFIX  23
H31A  2    0.495222    0.709719    0.133596    11.00000   -1.20000
H31B  2    0.470232    0.756761    0.191656    11.00000   -1.20000
AFIX   0
C32   1    0.447164    0.664129    0.194799    11.00000    0.07007    0.05367 =
         0.08698    0.00485   -0.01737    0.01585
AFIX  23
H32A  2    0.455660    0.666551    0.238681    11.00000   -1.20000
H32B  2    0.392256    0.667660    0.185658    11.00000   -1.20000
AFIX   0
C33   1    0.492707    0.566845    0.191363    11.00000    0.05934    0.05667 =
         0.06278    0.00754   -0.01320    0.00577
AFIX  43
H33   2    0.498096    0.579719    0.234144    11.00000   -1.20000
AFIX   0
C34   1    0.514110    0.504708    0.163579    11.00000    0.05128    0.04467 =
         0.05470    0.01179   -0.00704    0.00405
C35   1    0.507838    0.483252    0.100928    11.00000    0.04917    0.05179 =
         0.06010    0.02035   -0.00937    0.00179
AFIX  43
H35   2    0.486633    0.508049    0.075928    11.00000   -1.20000
AFIX   0
C36   1    0.532038    0.426827    0.075480    11.00000    0.04525    0.04316 =
         0.04879    0.01270   -0.00520   -0.00112
C37   1    0.562414    0.388306    0.110751    11.00000    0.03830    0.04510 =
         0.05200    0.01451   -0.00440   -0.00176
C38   1    0.596266    0.330051    0.082455    11.00000    0.03805    0.04643 =
         0.05177    0.02002   -0.00689    0.00082
C39   1    0.690538    0.287047    0.030611    11.00000    0.04142    0.04332 =
         0.05060    0.01468   -0.00823   -0.00304
C40   1    0.598456    0.225882    0.061577    11.00000    0.04638    0.04502 =
         0.05483    0.01528   -0.00909   -0.00263
C41   1    0.564992    0.162656    0.066221    11.00000    0.04547    0.04556 =
         0.06065    0.01800    0.00193   -0.00004
C42   1    0.497967    0.133820    0.032366    11.00000    0.05015    0.04770 =
         0.05924    0.01953   -0.00717   -0.00100
C43   1    0.463594    0.077804    0.040546    11.00000    0.04953    0.05050 =
         0.06328    0.01756   -0.00902   -0.00573
AFIX  43
H43   2    0.417399    0.059421    0.017719    11.00000   -1.20000
AFIX   0
C44   1    0.497085    0.048305    0.082549    11.00000    0.05277    0.04229 =
         0.06257    0.01542   -0.00026   -0.00515
C45   1    0.460012   -0.010387    0.094181    11.00000    0.06408    0.05012 =
         0.06950    0.02093   -0.00522   -0.00340
AFIX  43
H45   2    0.490906   -0.036719    0.111077    11.00000   -1.20000
AFIX   0
C46   1    0.361436   -0.088714    0.093360    11.00000    0.07089    0.05795 =
         0.08342    0.02198   -0.00219   -0.01859
AFIX  23
H46A  2    0.403129   -0.105990    0.113682    11.00000   -1.20000
H46B  2    0.346209   -0.117864    0.054063    11.00000   -1.20000
AFIX   0
C47   1    0.293553   -0.084078    0.131993    11.00000    0.06460    0.06786 =
         0.07409    0.02366   -0.00968   -0.02335
AFIX  23
H47A  2    0.257971   -0.057086    0.117249    11.00000   -1.20000
H47B  2    0.266106   -0.126306    0.126715    11.00000   -1.20000
AFIX   0
C48   1    0.338646   -0.107618    0.225279    11.00000    0.07555    0.08873 =
         0.08528    0.03934   -0.00903   -0.02555
AFIX  23
H48A  2    0.369004   -0.134964    0.197207    11.00000   -1.20000
H48B  2    0.292998   -0.133615    0.232706    11.00000   -1.20000
AFIX   0
C49   1    0.386161   -0.082801    0.284399    11.00000    0.07383    0.11643 =
         0.09404    0.05019   -0.00596   -0.03209
AFIX  23
H49A  2    0.362393   -0.047810    0.309337    11.00000   -1.20000
H49B  2    0.389301   -0.116273    0.307208    11.00000   -1.20000
AFIX   0
C50   1    0.481004   -0.002234    0.282831    11.00000    0.06116    0.09829 =
         0.08318    0.03637    0.00505   -0.00841
AFIX  43
H50   2    0.445935    0.025054    0.301558    11.00000   -1.20000
AFIX   0
C51   1    0.556151    0.024389    0.268130    11.00000    0.05653    0.07304 =
         0.07149    0.02753    0.00178   -0.00694
C52   1    0.606012   -0.015305    0.238666    11.00000    0.06797    0.05985 =
         0.07175    0.02660   -0.00293   -0.00880
AFIX  43
H52   2    0.592772   -0.059280    0.228233    11.00000   -1.20000
AFIX   0
C53   1    0.674817    0.010075    0.224853    11.00000    0.06150    0.06676 =
         0.06520    0.03015    0.00101    0.00216
C54   1    0.696435    0.073580    0.239966    11.00000    0.04781    0.05843 =
         0.05307    0.02096   -0.00374   -0.00227
C55   1    0.647495    0.112851    0.270714    11.00000    0.05859    0.06737 =
         0.06892    0.01701   -0.00031   -0.00517
AFIX  43
H55   2    0.661985    0.156605    0.282521    11.00000   -1.20000
AFIX   0
C56   1    0.577185    0.088294    0.284312    11.00000    0.05619    0.07481 =
         0.07447    0.01886    0.01116    0.00284
AFIX  43
H56   2    0.543178    0.115433    0.304859    11.00000   -1.20000
AFIX   0
C57   1    0.247293   -0.031838    0.225830    11.00000    0.07279    0.08744 =
         0.07964    0.01453   -0.00129   -0.02934
AFIX  23
H57A  2    0.255665   -0.027569    0.270001    11.00000   -1.20000
H57B  2    0.201155   -0.061449    0.211634    11.00000   -1.20000
AFIX   0
C58   1    0.232596    0.030243    0.213776    11.00000    0.06703    0.09223 =
         0.10344    0.00744   -0.00627   -0.02180
AFIX  23
H58A  2    0.232491    0.028076    0.169826    11.00000   -1.20000
H58B  2    0.181396    0.040404    0.226535    11.00000   -1.20000
AFIX   0
C59   1    0.335528    0.105470    0.214081    11.00000    0.06188    0.07749 =
         0.09003    0.01396   -0.02029   -0.00578
AFIX  43
H59   2    0.331827    0.091220    0.171419    11.00000   -1.20000
AFIX   0
C60   1    0.394419    0.157172    0.243254    11.00000    0.05026    0.07444 =
         0.08254    0.02066   -0.01612   -0.00479
C61   1    0.396621    0.181768    0.304332    11.00000    0.05899    0.08159 =
         0.07969    0.01794   -0.00525   -0.01186
AFIX  43
H61   2    0.359442    0.166623    0.327824    11.00000   -1.20000
AFIX   0
C62   1    0.452915    0.228523    0.331567    11.00000    0.06142    0.07296 =
         0.07757    0.01623   -0.00930   -0.00847
C63   1    0.508394    0.251677    0.297893    11.00000    0.05362    0.06077 =
         0.06941    0.01646   -0.01051   -0.00343
C64   1    0.572673    0.297642    0.329055    11.00000    0.05734    0.07147 =
         0.05462    0.01654   -0.00866   -0.00392
C65   1    0.682411    0.317294    0.388031    11.00000    0.05719    0.07382 =
         0.05417    0.02168   -0.00240   -0.00105
C66   1    0.634414    0.394373    0.351763    11.00000    0.05823    0.06242 =
         0.05467    0.01968   -0.00621   -0.00445
C67   1    0.643207    0.459039    0.342314    11.00000    0.05454    0.06034 =
         0.05962    0.01217   -0.01435    0.00084
C68   1    0.593902    0.503867    0.364704    11.00000    0.06968    0.07238 =
         0.06415    0.01538   -0.00391   -0.00368
C69   1    0.600890    0.563207    0.353052    11.00000    0.07198    0.07021 =
         0.07111    0.01047   -0.00874    0.01417
AFIX  43
H69   2    0.566395    0.592666    0.368542    11.00000   -1.20000
AFIX   0
C70   1    0.659082    0.579468    0.318320    11.00000    0.06610    0.05677 =
         0.06804    0.01656   -0.02050   -0.00379
C71   1    0.708744    0.536403    0.297139    11.00000    0.06303    0.06948 =
         0.06820    0.02251   -0.01683   -0.00223
AFIX  43
H71   2    0.748966    0.547506    0.274072    11.00000   -1.20000
AFIX   0
C72   1    0.701204    0.476913    0.308842    11.00000    0.05774    0.06686 =
         0.06262    0.02166   -0.00725    0.00251
AFIX  43
H72   2    0.736362    0.447911    0.293675    11.00000   -1.20000
AFIX   0
C73   1    0.668728    0.642065    0.303089    11.00000    0.07661    0.06915 =
         0.07117    0.02074   -0.03019   -0.00051
AFIX  43
H73   2    0.708749    0.650406    0.278685    11.00000   -1.20000
AFIX   0
N74   6    0.626205    0.684362    0.321125    11.00000    0.09231    0.06381 =
         0.09662    0.01710   -0.03488    0.00261
C75   1    0.644243    0.744615    0.306141    11.00000    0.10811    0.06424 =
         0.11419    0.02359   -0.04868    0.00183
AFIX  23
H75A  2    0.690335    0.743258    0.282984    11.00000   -1.20000
H75B  2    0.655497    0.777302    0.343733    11.00000   -1.20000
AFIX   0
C76   1    0.577371    0.761121    0.268758    11.00000    0.11204    0.05506 =
         0.12120    0.00894   -0.05304    0.01740
AFIX  23
H76A  2    0.529013    0.751214    0.286557    11.00000   -1.20000
H76B  2    0.583009    0.806646    0.270271    11.00000   -1.20000
AFIX   0
C77   1    0.742275    0.293738    0.423902    11.00000    0.06091    0.06116 =
         0.04772    0.02066   -0.00815   -0.00974
C78   1    0.760181    0.318801    0.485616    11.00000    0.06613    0.07743 =
         0.05305    0.02415   -0.00115    0.00427
C79   1    0.816537    0.295419    0.516798    11.00000    0.08808    0.07168 =
         0.04845    0.02433   -0.00895    0.00101
AFIX  43
H79   2    0.827062    0.311972    0.558890    11.00000   -1.20000
AFIX   0
C80   1    0.857344    0.249017    0.488281    11.00000    0.07364    0.06730 =
         0.06189    0.02834   -0.01283   -0.00123
C81   1    0.919451    0.226087    0.520477    11.00000    0.08414    0.07869 =
         0.06868    0.03146   -0.01436    0.00192
AFIX  43
H81   2    0.950659    0.197678    0.498048    11.00000   -1.20000
AFIX   0
C82   1    0.996140    0.216384    0.605011    11.00000    0.11597    0.07820 =
         0.08769    0.03678   -0.03647   -0.00777
AFIX  23
H82A  2    1.021129    0.188533    0.573224    11.00000   -1.20000
H82B  2    0.976256    0.191293    0.633166    11.00000   -1.20000
AFIX   0
C83   1    1.053777    0.269319    0.638949    11.00000    0.12614    0.07316 =
         0.08188    0.03411   -0.05121   -0.01117
AFIX  23
H83A  2    1.026000    0.303061    0.661722    11.00000   -1.20000
H83B  2    1.085841    0.253564    0.668499    11.00000   -1.20000
AFIX   0
C84   1    0.840426    0.224404    0.427007    11.00000    0.08150    0.07643 =
         0.06230    0.02004   -0.00481    0.01234
AFIX  43
H84   2    0.868363    0.192185    0.406448    11.00000   -1.20000
AFIX   0
C85   1    0.783238    0.246524    0.395852    11.00000    0.07955    0.08031 =
         0.04743    0.01552   -0.01138    0.00733
AFIX  43
H85   2    0.771854    0.228759    0.354057    11.00000   -1.20000
AFIX   0
C86   1    0.504090    0.228666    0.236491    11.00000    0.05980    0.07046 =
         0.07215    0.02089   -0.00921   -0.00384
AFIX  43
H86   2    0.540144    0.244811    0.212736    11.00000   -1.20000
AFIX   0
C87   1    0.446470    0.181247    0.208589    11.00000    0.06631    0.06997 =
         0.06885    0.01128   -0.01366    0.00114
AFIX  43
H87   2    0.443349    0.165830    0.166080    11.00000   -1.20000
AFIX   0
C88   1    0.565842    0.074677    0.112803    11.00000    0.06063    0.05170 =
         0.08252    0.03080   -0.01351   -0.00497
AFIX  43
H88   2    0.590762    0.053558    0.139534    11.00000   -1.20000
AFIX   0
C89   1    0.599515    0.131605    0.105001    11.00000    0.04899    0.05176 =
         0.08394    0.02801   -0.01536   -0.00711
AFIX  43
H89   2    0.646756    0.149121    0.126673    11.00000   -1.20000
AFIX   0
C90   1    0.761702    0.293376   -0.000384    11.00000    0.04510    0.04160 =
         0.05915    0.01446   -0.00105   -0.00004
C91   1    0.760652    0.276369   -0.062779    11.00000    0.04300    0.04710 =
         0.06179    0.02328   -0.00445    0.00245
C92   1    0.826969    0.276410   -0.092576    11.00000    0.05142    0.05325 =
         0.06025    0.02245    0.00180    0.00499
AFIX  43
H92   2    0.824675    0.264280   -0.135383    11.00000   -1.20000
AFIX   0
C93   1    0.896577    0.294178   -0.059779    11.00000    0.04478    0.05365 =
         0.07017    0.02763    0.00514    0.00572
C94   1    0.968951    0.292403   -0.090082    11.00000    0.05045    0.05610 =
         0.08586    0.03084    0.00678    0.00399
AFIX  43
H94   2    1.015592    0.308397   -0.066768    11.00000   -1.20000
AFIX   0
C95   1    1.045308    0.271819   -0.171102    11.00000    0.06421    0.07492 =
         0.09574    0.04594    0.02544    0.01193
AFIX  23
H95A  2    1.086040    0.288218   -0.138397    11.00000   -1.20000
H95B  2    1.046555    0.300099   -0.199648    11.00000   -1.20000
AFIX   0
C96   1    1.059786    0.207089   -0.203572    11.00000    0.07515    0.08612 =
         0.07723    0.04621    0.02746    0.02048
AFIX  23
H96A  2    1.013082    0.186612   -0.228652    11.00000   -1.20000
H96B  2    1.101319    0.210106   -0.230770    11.00000   -1.20000
AFIX   0
C97   1    1.059705    0.102140   -0.186239    11.00000    0.07085    0.07096 =
         0.06658    0.02790    0.02028    0.01380
AFIX  23
H97A  2    1.090417    0.077164   -0.164262    11.00000   -1.20000
H97B  2    1.071728    0.092164   -0.229075    11.00000   -1.20000
AFIX   0
C98   1    0.975308    0.083662   -0.182329    11.00000    0.07634    0.06894 =
         0.05625    0.02323    0.01050    0.00783
AFIX  23
H98A  2    0.944618    0.114375   -0.196223    11.00000   -1.20000
H98B  2    0.960356    0.042088   -0.209204    11.00000   -1.20000
AFIX   0
C99   1    0.914726    0.117371   -0.093800    11.00000    0.06024    0.04761 =
         0.05335    0.02054   -0.00225    0.00078
AFIX  43
H99   2    0.891946    0.145717   -0.113961    11.00000   -1.20000
AFIX   0
C100  1    0.896377    0.116933   -0.030806    11.00000    0.04983    0.03904 =
         0.05222    0.01501   -0.00006    0.00261
C101  1    0.935311    0.081600    0.001588    11.00000    0.05229    0.04557 =
         0.05238    0.01458    0.00637    0.00382
AFIX  43
H101  2    0.973879    0.057442   -0.016107    11.00000   -1.20000
AFIX   0
C102  1    0.838907    0.150832   -0.005003    11.00000    0.05849    0.04954 =
         0.05632    0.01837   -0.01032    0.00550
AFIX  43
H102  2    0.810711    0.173925   -0.027941    11.00000   -1.20000
AFIX   0
C103  1    0.822357    0.151281    0.053736    11.00000    0.05119    0.04733 =
         0.05557    0.01563    0.00163    0.00998
AFIX  43
H103  2    0.783354    0.175209    0.070994    11.00000   -1.20000
AFIX   0
C104  1    1.162346    0.182251   -0.140891    11.00000    0.06189    0.07577 =
         0.09313    0.03492    0.02747    0.01681
AFIX  23
H10A  2    1.178003    0.226860   -0.139664    11.00000   -1.20000
H10B  2    1.192325    0.156696   -0.170771    11.00000   -1.20000
AFIX   0
C105  1    1.181449    0.169126   -0.079190    11.00000    0.06271    0.07733 =
         0.08276    0.02935    0.01075    0.01448
AFIX  23
H10C  2    1.154508    0.128544   -0.076494    11.00000   -1.20000
H10D  2    1.237122    0.166319   -0.073429    11.00000   -1.20000
AFIX   0
C106  1    1.110012    0.204092    0.002402    11.00000    0.05639    0.06357 =
         0.07504    0.02641   -0.00493    0.00238
AFIX  43
H106  2    1.090755    0.161328   -0.003878    11.00000   -1.20000
AFIX   0
C107  1    1.081550    0.249775    0.052055    11.00000    0.05378    0.05938 =
         0.06489    0.01701   -0.00218    0.00127
C108  1    1.111339    0.311674    0.067233    11.00000    0.04932    0.06854 =
         0.08102    0.02328    0.00525   -0.00331
AFIX  43
H108  2    1.152144    0.325839    0.046315    11.00000   -1.20000
AFIX   0
C109  1    1.081772    0.352920    0.112809    11.00000    0.05196    0.05867 =
         0.08238    0.01706   -0.00062   -0.00309
C110  1    1.019927    0.333922    0.143180    11.00000    0.05180    0.05903 =
         0.05683    0.01491   -0.00802    0.00065
C111  1    0.992402    0.271356    0.128602    11.00000    0.06100    0.05620 =
         0.06909    0.01055    0.00537   -0.00419
AFIX  43
H111  2    0.952036    0.256722    0.149656    11.00000   -1.20000
AFIX   0
C112  1    1.022954    0.230190    0.083923    11.00000    0.06694    0.05274 =
         0.06818    0.01253    0.00331   -0.00537
AFIX  43
H112  2    1.003441    0.187330    0.074688    11.00000   -1.20000
AFIX   0
C113  1    0.898150    0.314887    0.002382    11.00000    0.04146    0.06311 =
         0.07579    0.02088   -0.00150   -0.00347
AFIX  43
H113  2    0.945625    0.329743    0.024893    11.00000   -1.20000
AFIX   0
C114  1    0.831652    0.314258    0.032156    11.00000    0.05087    0.05816 =
         0.06151    0.00986   -0.00479   -0.00102
AFIX  43
H114  2    0.833803    0.328095    0.074824    11.00000   -1.20000
AFIX   0
C115  1    0.565081    0.407789    0.172860    11.00000    0.04943    0.04879 =
         0.05899    0.02219   -0.00814    0.00556
AFIX  43
H115  2    0.583171    0.381659    0.197794    11.00000   -1.20000
AFIX   0
C116  1    0.541088    0.466129    0.199097    11.00000    0.05084    0.05649 =
         0.04880    0.01280   -0.00366    0.00729
AFIX  43
H116  2    0.543390    0.479333    0.241827    11.00000   -1.20000
AFIX   0
C117  1    0.723594    0.507546    0.133713    11.00000    0.05563    0.05930 =
         0.08315    0.02528   -0.02610   -0.01088
AFIX  43
H117  2    0.675414    0.490813    0.113216    11.00000   -1.20000
AFIX   0
C118  1    0.772162    0.467529    0.150863    11.00000    0.06095    0.04685 =
         0.07232    0.01531   -0.02105   -0.00397
AFIX  43
H118  2    0.757413    0.423760    0.141847    11.00000   -1.20000
AFIX   0
C119  1    0.906453    0.406481    0.378583    11.00000    0.05649    0.07105 =
         0.06209    0.02802   -0.01201   -0.00149
AFIX  43
H119  2    0.856933    0.395494    0.358356    11.00000   -1.20000
AFIX   0
C120  1    0.918174    0.403718    0.439061    11.00000    0.06468    0.07312 =
         0.06060    0.02998   -0.00614   -0.00286
AFIX  43
H120  2    0.876463    0.391338    0.460091    11.00000   -1.20000
AFIX   0
C121  1    1.018084    0.270752    0.362002    11.00000    0.07152    0.05274 =
         0.07817    0.01608   -0.01838    0.00174
AFIX  43
H121  2    1.028015    0.315032    0.373053    11.00000   -1.20000
AFIX   0
C122  1    0.965160    0.243870    0.314669    11.00000    0.06469    0.05543 =
         0.06263    0.01944   -0.01210    0.00139
AFIX  43
H122  2    0.939746    0.269743    0.293059    11.00000   -1.20000
AFIX   0

C123  1    0.218586    0.334329    0.257410    11.00000    0.07120    0.15375 =
         0.07749    0.01230   -0.00561    0.03051
AFIX  23
H12C  2    0.183632    0.352674    0.287573    11.00000   -1.20000
H12D  2    0.199024    0.340748    0.217746    11.00000   -1.20000
AFIX   0
C124  1    0.214307    0.265044    0.254178    11.00000    0.07682    0.16727 =
         0.09536    0.02293   -0.00873    0.03148
AFIX  23
H12E  2    0.221707    0.257118    0.295265    11.00000   -1.20000
H12F  2    0.255040    0.246509    0.229890    11.00000   -1.20000
AFIX   0
C125  1    0.136624    0.235673    0.225315    11.00000    0.06644    0.16452 =
         0.11347   -0.01449   -0.01025    0.02527
AFIX  23
H12G  2    0.096548    0.254426    0.250233    11.00000   -1.20000
H12H  2    0.129242    0.245381    0.184949    11.00000   -1.20000
AFIX   0
C126  1    0.127244    0.166203    0.218728    11.00000    0.07315    0.15807 =
         0.14646   -0.01521   -0.00649    0.02280
AFIX 137
H12I  2    0.163156    0.146934    0.190597    11.00000   -1.50000
H12J  2    0.074786    0.149998    0.203089    11.00000   -1.50000
H12K  2    0.137646    0.156162    0.258183    11.00000   -1.50000
AFIX   0
C127  1    0.328303    0.366829    0.336136    11.00000    0.07449    0.13749 =
         0.08887    0.03320   -0.00871    0.01649
AFIX  23
H12L  2    0.381819    0.386134    0.342748    11.00000   -1.20000
H12M  2    0.329061    0.322157    0.337522    11.00000   -1.20000
AFIX   0
C128  1    0.283367    0.398627    0.387716    11.00000    0.09218    0.13593 =
         0.06983    0.01512   -0.00532    0.01488
AFIX  23
H12N  2    0.282186    0.443327    0.386576    11.00000   -1.20000
H12O  2    0.229992    0.379010    0.381882    11.00000   -1.20000
AFIX   0
C129  1    0.317452    0.393939    0.448608    11.00000    0.08889    0.17380 =
         0.08723    0.03980   -0.01118    0.01000
AFIX  23
H12P  2    0.372154    0.410096    0.452961    11.00000   -1.20000
H12Q  2    0.314366    0.349376    0.451082    11.00000   -1.20000
AFIX   0
C130  1    0.276674    0.430668    0.500462    11.00000    0.14292    0.12919 =
         0.07822    0.01812   -0.01496   -0.01500
AFIX 137
H13C  2    0.222580    0.414576    0.496590    11.00000   -1.50000
H13D  2    0.280971    0.475059    0.498983    11.00000   -1.50000
H13E  2    0.300330    0.425913    0.539052    11.00000   -1.50000
AFIX   0
C131  1    0.287758    0.438467    0.271151    11.00000    0.10229    0.14344 =
         0.12678    0.04908    0.03903    0.05484
AFIX  23
H13F  2    0.244922    0.452126    0.295633    11.00000   -1.20000
H13G  2    0.272478    0.439556    0.228855    11.00000   -1.20000
AFIX   0
C132  1    0.357297    0.486882    0.292855    11.00000    0.10884    0.14973 =
         0.19203    0.05989    0.04739    0.02952
AFIX  23
H13H  2    0.396452    0.479797    0.263112    11.00000   -1.20000
H13I  2    0.379810    0.480616    0.331736    11.00000   -1.20000
AFIX   0
C133  1    0.336715    0.555391    0.301311    11.00000    0.12165    0.14459 =
         0.23540    0.05950    0.04540    0.03172
AFIX  23
H13J  2    0.286821    0.558540    0.319289    11.00000   -1.20000
H13K  2    0.330849    0.565831    0.261157    11.00000   -1.20000
AFIX   0
C134  1    0.397814    0.604799    0.342462    11.00000    0.16409    0.22600 =
         0.24578    0.02592    0.04440    0.01209
AFIX 137
H13L  2    0.447557    0.601863    0.325212    11.00000   -1.50000
H13M  2    0.401837    0.596381    0.383082    11.00000   -1.50000
H13N  2    0.382148    0.646963    0.344751    11.00000   -1.50000
AFIX   0
C135  1    0.353468    0.342042    0.228972    11.00000    0.10672    0.14934 =
         0.09985    0.03233    0.02841    0.05406
AFIX  23
H13O  2    0.404035    0.366553    0.239263    11.00000   -1.20000
H13P  2    0.359442    0.298773    0.233286    11.00000   -1.20000
AFIX   0
C136  1    0.327713    0.340697    0.163470    11.00000    0.12046    0.14882 =
         0.11155    0.03116    0.03058    0.04792
AFIX  23
H13Q  2    0.273784    0.322577    0.155149    11.00000   -1.20000
H13R  2    0.330349    0.384097    0.157422    11.00000   -1.20000
AFIX   0
C137  1    0.375015    0.303854    0.120545    11.00000    0.10636    0.11976 =
         0.11260    0.01965    0.01941    0.01718
AFIX  23
H13S  2    0.369191    0.259679    0.124308    11.00000   -1.20000
H13T  2    0.429445    0.319900    0.130782    11.00000   -1.20000
AFIX   0
C138  1    0.352901    0.306864    0.055729    11.00000    0.11501    0.07426 =
         0.10281    0.01718    0.03242    0.00559
AFIX 137
H13U  2    0.387440    0.283769    0.028810    11.00000   -1.50000
H13V  2    0.356795    0.350654    0.052153    11.00000   -1.50000
H13W  2    0.300212    0.288109    0.044437    11.00000   -1.50000
AFIX   0

PART 2
F3A   5    0.728229    0.323623    0.177345   -21.00000    0.20870    0.16238 =
         0.12802    0.05305   -0.02426    0.05080
F4A   5    0.765979    0.323737    0.272475   -21.00000    0.19118    0.18857 =
         0.10388   -0.02545    0.00726   -0.00111
F2A   5    0.736954    0.228556    0.203301   -21.00000    0.18780    0.06901 =
         0.13790    0.00269   -0.00863   -0.00627
F1A   5    0.826886    0.297652    0.195499   -21.00000    0.14334    0.21237 =
         0.14970    0.00655    0.05637   -0.02775
HKLF 4


REM  mj25451_0m in P-1
REM wR2 = 0.2342, GooF = S = 1.053, Restrained GooF = 1.080 for all data
REM R1 = 0.0760 for 19531 Fo > 4sig(Fo) and 0.1168 for all 32440 data
REM 1716 parameters refined using 169 restraints

END

WGHT      0.1142      3.9354

REM Highest difference peak  0.533,  deepest hole -0.515,  1-sigma level  0.060
Q1    1   0.7843  0.3160  0.1700  11.00000  0.05    0.53
Q2    1   1.0810  0.0910 -0.2631  11.00000  0.05    0.47
Q3    1   0.7870  0.2743  0.2590  11.00000  0.05    0.46
Q4    1   0.7982  0.2488  0.1797  11.00000  0.05    0.46
Q5    1   0.6857  0.2810  0.1935  11.00000  0.05    0.45
Q6    1   0.4987  0.2227  0.4150  11.00000  0.05    0.45
Q7    1   1.0803  0.4271  0.1017  11.00000  0.05    0.44
Q8    1   0.7955  0.2638  0.2454  11.00000  0.05    0.44
Q9    1   0.7722  0.3511  0.2355  11.00000  0.05    0.43
Q10   1   0.4360  0.2027  0.0037  11.00000  0.05    0.43
Q11   1   0.6938  0.2591  0.2194  11.00000  0.05    0.42
Q12   1   0.2962  0.5482  0.2378  11.00000  0.05    0.42
Q13   1   0.3640  0.3698  0.1741  11.00000  0.05    0.42
Q14   1   0.3009  0.5702  0.3348  11.00000  0.05    0.41
Q15   1   0.7236  0.2460  0.1692  11.00000  0.05    0.38
Q16   1   0.9394  0.0830  0.3435  11.00000  0.05    0.36
Q17   1   0.9164  0.6082  0.2501  11.00000  0.05    0.34
Q18   1   0.8131  0.2576  0.2121  11.00000  0.05    0.33
Q19   1   0.7338 -0.0130 -0.0055  11.00000  0.05    0.32
Q20   1   0.3211  0.3058  0.1407  11.00000  0.05    0.31
Q21   1   0.6753  0.3336  0.5230  11.00000  0.05    0.31
Q22   1   0.7002  0.2800  0.2655  11.00000  0.05    0.30
Q23   1   0.4920  0.4281  0.0169  11.00000  0.05    0.30
Q24   1   1.0007  0.0782  0.1045  11.00000  0.05    0.30
Q25   1   0.8392  0.2911  0.2203  11.00000  0.05    0.30
Q26   1   1.0271  0.4055  0.4515  11.00000  0.05    0.29
Q27   1   0.3167  0.3467  0.0454  11.00000  0.05    0.29
Q28   1   0.3009  0.3223  0.0310  11.00000  0.05    0.27
Q29   1   1.1073  0.4579  0.1755  11.00000  0.05    0.27
Q30   1   0.7451 -0.1672 -0.0906  11.00000  0.05    0.27
Q31   1   0.8578 -0.0837 -0.0357  11.00000  0.05    0.26
Q32   1   0.9568  0.4348  0.3104  11.00000  0.05    0.25
Q33   1   0.4643  0.5574  0.2198  11.00000  0.05    0.25
Q34   1   1.0340  0.2117  0.4015  11.00000  0.05    0.25
Q35   1   0.7056 -0.0385  0.1504  11.00000  0.05    0.25
Q36   1   0.7786 -0.0702  0.0370  11.00000  0.05    0.25
Q37   1   1.0385  0.3099 -0.1192  11.00000  0.05    0.25
Q38   1   0.6372  0.2860 -0.0891  11.00000  0.05    0.24
Q39   1   0.5049  0.3837  0.0132  11.00000  0.05    0.24
Q40   1   0.7572  0.0862  0.1408  11.00000  0.05    0.24
Q41   1   0.7190 -0.1291 -0.1000  11.00000  0.05    0.24
Q42   1   1.0965  0.4337  0.3424  11.00000  0.05    0.23
Q43   1   1.1189  0.4519  0.6389  11.00000  0.05    0.23
Q44   1   0.7139 -0.0660  0.0483  11.00000  0.05    0.23
Q45   1   0.4930  0.5156  0.4289  11.00000  0.05    0.23
Q46   1   0.8905  0.1144  0.0758  11.00000  0.05    0.23
Q47   1   0.2980 -0.0277  0.1818  11.00000  0.05    0.22
Q48   1   0.6713  0.3606  0.0441  11.00000  0.05    0.22
Q49   1   0.3876 -0.0136  0.0508  11.00000  0.05    0.22
Q50   1   0.7200  0.3284  0.2589  11.00000  0.05    0.22
Q51   1   0.9999  0.4220  0.4962  11.00000  0.05    0.22
Q52   1   0.8152  0.1089  0.1603  11.00000  0.05    0.22
Q53   1   0.9659  0.4158  0.4604  11.00000  0.05    0.22
Q54   1   0.7149  0.3055  0.3919  11.00000  0.05    0.22
Q55   1   0.4973  0.5447  0.1753  11.00000  0.05    0.22
Q56   1   1.1436  0.2477  0.6544  11.00000  0.05    0.22
Q57   1   1.0349  0.3915  0.2529  11.00000  0.05    0.21
Q58   1   0.5400  0.2710  0.3111  11.00000  0.05    0.21
Q59   1   0.8165 -0.0215 -0.0311  11.00000  0.05    0.21
Q60   1   0.4859  0.0589  0.0586  11.00000  0.05    0.21
Q61   1   1.1049  0.2088 -0.1560  11.00000  0.05    0.21
Q62   1   0.4765  0.1573  0.0171  11.00000  0.05    0.21
Q63   1   0.9554  0.5869  0.1868  11.00000  0.05    0.21
Q64   1   0.8189  0.1168  0.2765  11.00000  0.05    0.21
Q65   1   0.5525  0.4172  0.0083  11.00000  0.05    0.21
Q66   1   0.7802  0.7286  0.2670  11.00000  0.05    0.21
Q67   1   0.5853  0.0665  0.3115  11.00000  0.05    0.21
Q68   1   0.9113  0.0028  0.0820  11.00000  0.05    0.21
Q69   1   0.6110  0.2251  0.0419  11.00000  0.05    0.20
Q70   1   0.2278  0.4818  0.5365  11.00000  0.05    0.20
Q71   1   1.0210  0.2459  0.3927  11.00000  0.05    0.20
Q72   1   0.5776  0.2651  0.0944  11.00000  0.05    0.20
Q73   1   0.7642 -0.0897 -0.0119  11.00000  0.05    0.20
Q74   1   1.0524  0.4272  0.5646  11.00000  0.05    0.20
Q75   1   0.5033  0.2203  0.3131  11.00000  0.05    0.20
Q76   1   0.3224 -0.0897  0.0252  11.00000  0.05    0.20
Q77   1   0.5321  0.2671  0.2072  11.00000  0.05    0.20
Q78   1   0.8941  0.1812  0.5194  11.00000  0.05    0.20
Q79   1   0.7704  0.2688 -0.0382  11.00000  0.05    0.20
Q80   1   1.0368  0.4154  0.5545  11.00000  0.05    0.20
Q81   1   0.6783  0.3135  0.0506  11.00000  0.05    0.20
Q82   1   0.9422  0.1645  0.1895  11.00000  0.05    0.20
Q83   1   0.5152  0.4243 -0.0168  11.00000  0.05    0.20
Q84   1   0.6565  0.2038 -0.1019  11.00000  0.05    0.20
Q85   1   0.9373  0.4243  0.3626  11.00000  0.05    0.20
Q86   1   0.4489  0.2393  0.0766  11.00000  0.05    0.20
Q87   1   0.4744  0.6276  0.1684  11.00000  0.05    0.20
Q88   1   0.1590  0.1754  0.1978  11.00000  0.05    0.19
Q89   1   0.5194  0.4850  0.3884  11.00000  0.05    0.19
;
_shelx_res_checksum              19335
_shelx_fab_file                  
;
-21 -3 1 -1.1827 0.1472
-21 -3 2 -0.2636 0.0803
-21 -3 3 0.3348 0.1393
-21 -3 4 1.5507 0.2490
-21 -3 5 0.7323 -0.0155
-21 -2 1 1.7501 0.0487
-21 -2 2 -1.9374 -0.3143
-21 -2 3 -1.0615 -0.0991
-21 -2 4 -1.7347 -0.0296
-21 -2 5 1.2435 -0.0470
-21 -2 6 -2.6625 -0.0664
-21 -1 1 1.7337 0.3275
-21 -1 2 2.9500 0.0472
-21 -1 3 -1.2237 0.0283
-21 -1 4 1.0191 -0.0300
-21 -1 5 3.7171 0.1153
-21 -1 6 -1.7837 0.0371
-21 -1 7 2.3240 0.0374
-21 0 1 -2.4049 -0.1301
-21 0 2 1.9353 0.0544
-21 0 3 -1.8794 0.0104
-21 0 4 -3.6816 0.0086
-21 0 5 1.2865 -0.0942
-21 0 6 -3.3775 -0.0442
-21 0 7 1.3352 -0.0228
-21 1 1 0.5590 -0.0006
-21 1 2 -1.1837 -0.0744
-21 1 3 5.3271 -0.0459
-21 1 4 -1.0203 0.0477
-21 1 5 2.0192 0.0713
-21 1 6 0.6164 -0.0236
-21 1 7 2.3535 0.0217
-21 2 1 2.3209 0.1184
-21 2 2 -5.5666 -0.0111
-21 2 3 1.7354 0.0344
-21 2 4 -0.8166 -0.0142
-21 2 5 -3.1629 0.0269
-21 2 6 -1.3701 -0.0573
-21 2 7 1.3312 0.0292
-21 3 1 2.3203 0.0536
-21 3 2 -1.1199 -0.0222
-21 3 3 0.4877 -0.1051
-21 3 4 2.3041 -0.0115
-21 3 5 1.6671 0.0248
-21 3 6 0.2280 -0.0037
-21 3 7 -1.3634 0.0704
-21 4 1 -1.2940 -0.1151
-21 4 2 0.9095 0.2159
-21 4 3 -0.5100 0.0260
-21 4 4 -2.2653 -0.0218
-21 4 5 -1.5469 -0.0469
-21 4 6 3.7414 0.0080
-21 5 1 -1.3058 -0.2519
-21 5 2 -1.1907 0.0065
-21 5 3 2.9358 0.0415
-21 5 4 0.3577 0.0206
-21 5 5 -2.2574 0.0004
-21 5 6 -0.5315 0.0375
-21 6 1 2.4094 0.0025
-21 6 2 -3.2885 -0.0513
-21 6 3 1.7679 -0.0112
-21 6 4 -0.9552 -0.0804
-21 6 5 1.6551 0.0176
-21 7 1 1.9913 -0.0490
-21 7 2 -1.8223 0.1690
-21 7 3 1.6446 0.0048
-20 -7 1 -2.3466 0.2706
-20 -7 2 0.8288 -0.1421
-20 -7 3 0.6439 0.1126
-20 -7 4 1.3668 0.1212
-20 -7 5 -0.2775 0.0169
-20 -7 6 1.7819 -0.0094
-20 -7 7 0.9184 -0.0300
-20 -6 1 -2.1524 0.1592
-20 -6 2 2.3554 -0.1341
-20 -6 3 -1.2532 -0.0989
-20 -6 4 -0.9411 -0.0031
-20 -6 5 -0.8005 -0.0903
-20 -6 6 -1.4378 0.0086
-20 -6 7 -0.1676 0.0347
-20 -6 8 -0.0105 -0.0355
-20 -6 9 -0.8204 -0.0571
-20 -5 1 -2.6898 0.3008
-20 -5 2 -0.4411 -0.1174
-20 -5 3 1.8127 0.1112
-20 -5 4 -0.0320 0.1562
-20 -5 5 0.5479 0.0196
-20 -5 6 0.7103 -0.0583
-20 -5 7 0.0378 -0.0286
-20 -5 8 0.7001 0.0666
-20 -5 9 1.0437 0.0621
-20 -5 10 -1.4765 0.0433
-20 -4 1 2.0063 0.1165
-20 -4 2 -1.2296 -0.1779
-20 -4 3 -0.1138 -0.1613
-20 -4 4 0.2893 -0.0727
-20 -4 5 0.0584 0.0287
-20 -4 6 -0.7981 0.0589
-20 -4 7 0.1992 -0.0201
-20 -4 8 -0.9222 -0.0869
-20 -4 9 0.0493 -0.0272
-20 -4 10 0.8863 0.0410
-20 -3 1 -0.3854 0.2009
-20 -3 2 1.6672 0.1772
-20 -3 3 -1.1183 0.1255
-20 -3 4 -0.5155 -0.0493
-20 -3 5 0.9134 0.0017
-20 -3 6 -1.0115 -0.0085
-20 -3 7 -0.4435 0.0306
-20 -3 8 2.3232 0.0232
-20 -3 9 -2.8230 -0.0324
-20 -3 10 3.5483 -0.0554
-20 -3 11 -3.5509 0.0730
-20 -2 1 -2.3802 -0.2297
-20 -2 2 0.4710 -0.1224
-20 -2 3 0.2759 0.0254
-20 -2 4 0.2938 0.0207
-20 -2 5 0.6007 -0.0498
-20 -2 6 0.8219 0.0183
-20 -2 7 -0.6599 0.0047
-20 -2 8 0.9404 0.0768
-20 -2 9 -2.4265 0.0260
-20 -2 10 4.2398 -0.0156
-20 -2 11 -0.1945 -0.0149
-20 -1 1 2.0434 0.1383
-20 -1 2 -1.2129 0.0092
-20 -1 3 -0.1331 -0.0932
-20 -1 4 0.5593 0.0695
-20 -1 5 -1.5200 0.0389
-20 -1 6 -0.5220 -0.0828
-20 -1 7 0.4851 -0.0765
-20 -1 8 -0.5204 -0.0093
-20 -1 9 -2.3858 -0.0364
-20 -1 10 -1.4664 0.0123
-20 -1 11 -1.0877 0.0625
-20 0 1 0.1053 0.0259
-20 0 2 0.6999 0.0837
-20 0 3 -2.7954 0.0092
-20 0 4 2.8333 -0.1081
-20 0 5 -1.4932 0.1186
-20 0 6 2.0960 0.0377
-20 0 7 -0.8442 0.0284
-20 0 8 3.9697 0.0115
-20 0 9 -0.0959 -0.0015
-20 0 10 1.8807 -0.0176
-20 0 11 4.5421 0.0804
-20 1 1 -2.3110 -0.1815
-20 1 2 5.4196 0.0965
-20 1 3 -3.3509 -0.0273
-20 1 4 2.8322 -0.0618
-20 1 5 -2.8373 -0.0393
-20 1 6 2.4369 0.0455
-20 1 7 -5.0272 -0.0057
-20 1 8 1.4380 -0.0052
-20 1 9 -2.5532 0.0043
-20 1 10 -4.3007 -0.0515
-20 1 11 0.6240 0.0174
-20 2 1 -4.2693 -0.2114
-20 2 2 0.9954 0.1511
-20 2 3 -1.8926 0.1129
-20 2 4 1.2087 -0.0470
-20 2 5 -3.0534 -0.0603
-20 2 6 3.1870 -0.0073
-20 2 7 0.2834 -0.0391
-20 2 8 1.1969 -0.0085
-20 2 9 2.1545 0.0355
-20 2 10 2.1532 0.0328
-20 2 11 -1.9967 -0.0524
-20 3 1 3.5636 -0.2326
-20 3 2 -0.5062 -0.0615
-20 3 3 0.2126 0.0130
-20 3 4 3.7893 -0.0114
-20 3 5 -1.0985 0.1083
-20 3 6 -1.6292 0.0797
-20 3 7 -0.0991 -0.0337
-20 3 8 -0.6605 -0.0199
-20 3 9 -1.4550 0.0228
-20 3 10 1.6907 0.0363
-20 3 11 -3.6996 -0.0690
-20 4 1 1.8753 -0.1012
-20 4 2 -1.2650 0.2491
-20 4 3 -1.9253 -0.0387
-20 4 4 -1.8252 -0.1782
-20 4 5 1.5696 -0.0117
-20 4 6 0.9713 0.0214
-20 4 7 -0.0419 0.0046
-20 4 8 -1.2808 -0.0614
-20 4 9 0.0693 -0.0078
-20 4 10 2.5667 0.0255
-20 5 1 -0.6557 -0.4268
-20 5 2 0.2451 0.2224
-20 5 3 3.4565 0.0643
-20 5 4 -0.3729 -0.0552
-20 5 5 -3.1325 0.0402
-20 5 6 1.0787 -0.0113
-20 5 7 1.4205 0.0291
-20 5 8 0.5105 0.0355
-20 5 9 -2.6810 -0.0046
-20 5 10 -0.7414 -0.0643
-20 6 1 0.2219 -0.3962
-20 6 2 -3.3047 0.1348
-20 6 3 -0.0247 -0.0131
-20 6 4 3.4661 0.0100
-20 6 5 -1.4728 -0.0319
-20 6 6 0.9670 0.0116
-20 6 7 -2.2722 -0.0422
-20 6 8 2.7596 0.0442
-20 6 9 -1.1773 -0.0499
-20 7 1 2.7310 -0.0917
-20 7 2 -0.7546 0.0230
-20 7 3 -0.9309 -0.0161
-20 7 4 -0.4275 0.0201
-20 7 5 -1.3827 0.0523
-20 7 6 2.0337 -0.0546
-20 7 7 -2.4144 -0.0061
-20 7 8 2.2939 0.0421
-20 8 1 -0.1061 -0.1296
-20 8 2 0.1407 0.0597
-20 8 3 0.5170 -0.0558
-20 8 4 0.5090 -0.0687
-20 8 5 -0.2952 0.0570
-20 8 6 1.9853 0.0139
-20 8 7 -2.2377 0.0160
-20 8 8 -1.2862 -0.0473
-20 9 1 1.6758 -0.0844
-20 9 2 -0.0146 0.1320
-20 9 3 0.3896 0.0314
-20 9 4 -0.9947 0.0092
-20 9 5 -0.9391 -0.0740
-20 9 6 0.5801 -0.0108
-20 10 1 0.3088 -0.1628
-20 10 2 -1.1330 -0.0407
-20 10 3 1.4781 0.0251
-20 10 4 -0.9600 0.0430
-20 10 5 1.7749 0.0224
-20 11 1 0.2526 0.0024
-20 11 2 -0.5763 -0.0551
-20 11 3 1.5082 -0.0182
-19 -10 1 -0.5222 0.2911
-19 -10 2 2.0637 0.1948
-19 -10 3 -0.1454 0.0533
-19 -10 4 0.0048 0.1320
-19 -10 5 -2.4663 -0.1271
-19 -10 6 1.4681 -0.0415
-19 -10 7 -1.0429 -0.0282
-19 -9 1 -0.4616 -0.1181
-19 -9 2 -0.7034 -0.2208
-19 -9 3 0.3517 -0.1541
-19 -9 4 1.6573 0.0743
-19 -9 5 0.7667 0.0146
-19 -9 6 -0.7568 0.0004
-19 -9 7 -0.0969 -0.0214
-19 -9 8 -1.5292 0.0790
-19 -9 9 0.9461 -0.0451
-19 -9 10 -1.5005 -0.0445
-19 -8 1 0.3275 0.3504
-19 -8 2 0.3933 0.0858
-19 -8 3 -1.7782 0.0822
-19 -8 4 -2.4024 0.0171
-19 -8 5 0.5231 0.0240
-19 -8 6 -0.6068 -0.0162
-19 -8 7 0.7953 -0.0409
-19 -8 8 -0.8202 -0.0043
-19 -8 9 1.9520 0.0255
-19 -8 10 -0.5682 0.1085
-19 -8 11 -1.6188 -0.0262
-19 -7 1 1.3213 0.0147
-19 -7 2 -0.4899 -0.2478
-19 -7 3 3.4465 -0.1066
-19 -7 4 2.3951 0.0055
-19 -7 5 -0.6757 0.0266
-19 -7 6 1.9197 -0.0165
-19 -7 7 0.6725 0.0011
-19 -7 8 -2.2173 -0.0413
-19 -7 9 1.7949 0.0161
-19 -7 10 1.5182 -0.0328
-19 -7 11 -1.4902 -0.1080
-19 -7 12 2.9753 0.0219
-19 -6 1 3.2144 0.2428
-19 -6 2 -3.9794 0.2301
-19 -6 3 -3.0699 0.0014
-19 -6 4 -0.3132 -0.0506
-19 -6 5 -3.2195 0.0187
-19 -6 6 -0.8675 0.1149
-19 -6 7 0.8881 0.0024
-19 -6 8 -2.7840 -0.0776
-19 -6 9 0.8413 0.0390
-19 -6 10 -1.5914 0.0809
-19 -6 11 -1.7670 0.0234
-19 -6 12 2.6190 0.0627
-19 -6 13 -2.0554 0.0852
-19 -5 1 0.7308 -0.3465
-19 -5 2 1.3609 0.0204
-19 -5 3 3.9429 0.0706
-19 -5 4 1.2675 -0.0724
-19 -5 5 1.8495 -0.1150
-19 -5 6 2.0325 0.0153
-19 -5 7 1.0813 -0.0086
-19 -5 8 -0.8607 0.0567
-19 -5 9 3.7605 -0.0074
-19 -5 10 -0.3429 -0.1105
-19 -5 11 -0.5963 -0.0415
-19 -5 12 1.5483 -0.0722
-19 -5 13 -1.0482 0.0560
-19 -4 1 0.4880 0.0135
-19 -4 2 -5.4383 -0.0873
-19 -4 3 0.8553 0.1353
-19 -4 4 -3.0795 -0.0117
-19 -4 5 -2.7887 0.0620
-19 -4 6 -0.6013 0.0305
-19 -4 7 0.7077 -0.0885
-19 -4 8 -4.9794 -0.0334
-19 -4 9 0.7635 0.0797
-19 -4 10 -0.1762 0.0792
-19 -4 11 -1.4551 -0.0147
-19 -4 12 0.3596 -0.0239
-19 -4 13 1.8608 0.0736
-19 -3 1 2.4850 -0.0356
-19 -3 2 0.0405 0.0874
-19 -3 3 2.1830 -0.0971
-19 -3 4 2.1709 -0.0341
-19 -3 5 0.9724 0.0476
-19 -3 6 -1.1742 0.0221
-19 -3 7 7.1208 0.0275
-19 -3 8 -2.9876 -0.0248
-19 -3 9 3.3828 -0.0627
-19 -3 10 -1.1169 0.0795
-19 -3 11 1.8727 0.0208
-19 -3 12 -2.6996 -0.0666
-19 -3 13 2.7504 -0.0641
-19 -3 14 -1.9578 -0.0298
-19 -2 1 -2.7359 -0.3103
-19 -2 2 0.5598 0.2544
-19 -2 3 -1.9180 -0.0351
-19 -2 4 0.6736 -0.1454
-19 -2 5 -1.7753 0.0069
-19 -2 6 -3.9232 0.0487
-19 -2 7 1.1789 0.0142
-19 -2 8 -3.4097 -0.0381
-19 -2 9 1.8224 -0.0673
-19 -2 10 -2.8493 -0.0379
-19 -2 11 3.2233 0.0499
-19 -2 12 -3.7156 -0.0056
-19 -2 13 2.5491 0.0677
-19 -2 14 -4.0834 -0.0176
-19 -1 1 -3.0039 -0.2171
-19 -1 2 1.8365 0.0614
-19 -1 3 -1.9440 0.1965
-19 -1 4 3.7189 -0.0243
-19 -1 5 -0.8767 -0.0934
-19 -1 6 2.9517 0.0162
-19 -1 7 -0.8850 0.0454
-19 -1 8 1.1027 0.0480
-19 -1 9 1.3061 0.0584
-19 -1 10 -3.2013 0.0083
-19 -1 11 2.2560 -0.0319
-19 -1 12 -0.4285 -0.0164
-19 -1 13 2.2332 0.0753
-19 -1 14 -1.5134 -0.0410
-19 0 1 0.0921 -0.1371
-19 0 2 0.3756 -0.1184
-19 0 3 -1.2979 0.0651
-19 0 4 1.3012 0.0100
-19 0 5 -2.2091 -0.0070
-19 0 6 1.7551 0.0240
-19 0 7 -1.4383 -0.0773
-19 0 8 -0.0016 -0.0628
-19 0 9 3.2294 -0.0012
-19 0 10 -0.8782 0.0710
-19 0 11 0.3962 -0.0694
-19 0 12 -0.3492 -0.0647
-19 0 13 -2.4628 0.0097
-19 0 14 2.5338 0.0088
-19 1 1 1.8090 0.0382
-19 1 2 -1.2096 -0.0353
-19 1 3 -1.0505 0.0302
-19 1 4 -0.0845 -0.1088
-19 1 5 0.0575 0.0666
-19 1 6 -0.6404 0.0708
-19 1 7 -1.6103 0.0172
-19 1 8 -1.2894 -0.0450
-19 1 9 -0.8798 -0.0180
-19 1 10 -2.4949 0.0482
-19 1 11 1.3131 0.0373
-19 1 12 2.7433 0.0387
-19 1 13 -5.1319 -0.0215
-19 1 14 6.7667 -0.0725
-19 2 1 0.9571 -0.2893
-19 2 2 1.5405 0.3367
-19 2 3 1.5521 0.0133
-19 2 4 -1.7801 -0.1368
-19 2 5 2.4507 -0.0464
-19 2 6 2.4812 0.0338
-19 2 7 -0.2453 0.0280
-19 2 8 1.5310 0.0193
-19 2 9 3.7586 -0.0179
-19 2 10 -3.2421 -0.0422
-19 2 11 3.3536 0.0189
-19 2 12 -0.9277 0.0035
-19 2 13 -1.9357 0.0269
-19 2 14 -0.2223 -0.0015
-19 3 1 -0.7485 -0.5660
-19 3 2 -3.0484 0.1033
-19 3 3 2.5326 0.0991
-19 3 4 -3.0177 -0.0032
-19 3 5 -0.8655 0.0359
-19 3 6 -1.3838 -0.0516
-19 3 7 -0.2398 -0.0409
-19 3 8 -1.0172 0.0551
-19 3 9 -0.3825 0.0019
-19 3 10 -4.0668 -0.0726
-19 3 11 3.7305 -0.0041
-19 3 12 -4.9707 -0.0198
-19 3 13 5.9572 0.0295
-19 4 1 3.2517 -0.0883
-19 4 2 -0.0015 0.0032
-19 4 3 -0.0265 -0.0012
-19 4 4 0.8269 -0.0378
-19 4 5 2.1246 0.0552
-19 4 6 -0.9310 -0.0127
-19 4 7 -1.6486 -0.0301
-19 4 8 3.2983 0.0302
-19 4 9 0.1236 0.0313
-19 4 10 1.5780 0.0778
-19 4 11 4.6231 0.0140
-19 4 12 -6.4893 -0.0398
-19 4 13 2.1838 -0.0440
-19 5 1 -1.6636 -0.0818
-19 5 2 1.2939 0.0344
-19 5 3 -0.8789 -0.1086
-19 5 4 -1.1319 0.0421
-19 5 5 0.1783 0.0327
-19 5 6 1.5199 -0.0211
-19 5 7 0.0720 0.0064
-19 5 8 -0.4675 -0.0236
-19 5 9 -4.2953 -0.0990
-19 5 10 -2.6722 0.0041
-19 5 11 3.3741 0.0204
-19 5 12 -3.9135 0.0140
-19 5 13 0.0187 -0.0372
-19 6 1 -0.6654 0.0221
-19 6 2 0.0942 0.1198
-19 6 3 0.8451 0.0074
-19 6 4 1.6813 -0.0542
-19 6 5 -0.9898 0.0045
-19 6 6 -2.8858 -0.0165
-19 6 7 1.8337 0.0769
-19 6 8 3.1585 0.0045
-19 6 9 1.1941 0.0032
-19 6 10 0.7493 -0.0114
-19 6 11 5.0084 0.0293
-19 6 12 -1.7414 0.0170
-19 7 1 -0.0184 -0.1198
-19 7 2 -1.0368 -0.0720
-19 7 3 -3.5189 0.0409
-19 7 4 0.7717 0.0916
-19 7 5 1.7924 -0.0877
-19 7 6 -1.6628 -0.0371
-19 7 7 -1.4394 0.0317
-19 7 8 0.9144 0.0213
-19 7 9 -3.9075 0.0010
-19 7 10 -5.7243 -0.0169
-19 7 11 3.1058 -0.0505
-19 8 1 2.7758 0.1038
-19 8 2 2.5961 -0.1096
-19 8 3 1.9450 -0.0434
-19 8 4 -1.2798 0.0761
-19 8 5 3.3941 0.0372
-19 8 6 -1.1721 -0.0644
-19 8 7 -1.1702 -0.0223
-19 8 8 3.5267 -0.0043
-19 8 9 5.1738 -0.0115
-19 8 10 -0.6143 0.0531
-19 8 11 0.7551 -0.0557
-19 9 1 -2.2285 0.1077
-19 9 2 -3.8004 0.0207
-19 9 3 0.2430 -0.0486
-19 9 4 -3.8256 -0.0242
-19 9 5 0.7972 0.0733
-19 9 6 0.3298 0.0166
-19 9 7 -0.0433 0.0202
-19 9 8 -4.7422 0.0208
-19 9 9 -3.1195 -0.0280
-19 9 10 1.7844 0.0172
-19 10 1 3.3866 -0.1121
-19 10 2 1.4259 0.0950
-19 10 3 1.9290 -0.0622
-19 10 4 2.9945 0.0162
-19 10 5 -1.0215 -0.0962
-19 10 6 -1.0381 -0.0347
-19 10 7 3.3405 0.0196
-19 10 8 4.1591 0.0130
-19 10 9 -1.2859 -0.0279
-19 11 1 -2.1280 -0.0175
-19 11 2 -0.9813 -0.0330
-19 11 3 -4.3787 0.0297
-19 11 4 0.4408 0.1323
-19 11 5 0.0937 0.0407
-19 11 6 -1.9324 -0.0674
-19 11 7 -1.9130 0.0443
-19 11 8 -2.5283 0.0322
-19 12 1 0.0594 0.1803
-19 12 2 4.6080 -0.1973
-19 12 3 -0.8224 -0.0670
-19 12 4 2.8320 0.0453
-19 12 5 -0.3676 -0.0482
-19 12 6 1.4495 -0.0635
-19 13 1 -2.6930 0.3295
-19 13 2 0.6043 -0.0990
-19 13 3 -3.9633 -0.0818
-19 13 4 1.1348 0.1669
-19 14 1 0.7044 0.1285
-19 14 2 2.2524 0.0736
-18 -12 1 1.3124 -0.0732
-18 -12 2 0.9688 0.1856
-18 -12 3 1.1430 -0.1020
-18 -12 4 2.3677 0.1789
-18 -12 5 -2.0060 -0.0438
-18 -12 6 0.1689 -0.0462
-18 -12 7 -1.9255 0.0311
-18 -12 8 2.4579 0.0530
-18 -12 9 -1.7239 0.1104
-18 -11 1 -0.9726 -0.2320
-18 -11 2 -3.2841 -0.0467
-18 -11 3 -2.1788 -0.1043
-18 -11 4 0.3347 0.0414
-18 -11 5 1.0742 0.0105
-18 -11 6 -0.0899 -0.0044
-18 -11 7 -0.9441 -0.0495
-18 -11 8 -0.5373 -0.0055
-18 -11 9 2.1894 -0.1140
-18 -11 10 -1.9118 -0.0277
-18 -11 11 1.6951 0.0313
-18 -10 1 5.0100 0.3795
-18 -10 2 1.4080 -0.0476
-18 -10 3 2.1686 0.1201
-18 -10 4 -1.9019 -0.0385
-18 -10 5 1.3419 0.0533
-18 -10 6 0.3463 -0.0022
-18 -10 7 2.5198 -0.0104
-18 -10 8 -2.1998 0.0283
-18 -10 9 2.2311 0.0583
-18 -10 10 -0.9082 0.0468
-18 -10 11 1.1859 -0.0943
-18 -10 12 -1.8880 0.0585
-18 -9 1 -1.2302 -0.0946
-18 -9 2 -3.3974 -0.1274
-18 -9 3 0.6866 -0.1370
-18 -9 4 1.0536 -0.0307
-18 -9 5 -2.7870 0.0033
-18 -9 6 -1.9210 0.0260
-18 -9 7 -0.1103 0.0333
-18 -9 8 -0.6943 -0.0928
-18 -9 9 -1.6301 0.0171
-18 -9 10 -0.1056 0.0176
-18 -9 11 0.4342 -0.0368
-18 -9 12 -0.2576 0.0782
-18 -9 13 -0.8924 0.0526
-18 -8 1 3.8840 0.0312
-18 -8 2 -1.4054 0.4246
-18 -8 3 -1.3290 0.0585
-18 -8 4 2.4342 -0.0206
-18 -8 5 1.0793 -0.0699
-18 -8 6 2.4561 0.0757
-18 -8 7 -0.4137 -0.0088
-18 -8 8 2.4021 -0.0462
-18 -8 9 0.2758 0.0440
-18 -8 10 -0.4364 0.0087
-18 -8 11 -2.1455 -0.0426
-18 -8 12 4.1923 -0.0538
-18 -8 13 -0.6114 0.0147
-18 -8 14 0.6893 -0.0079
-18 -7 1 1.9985 -0.5978
-18 -7 2 -0.6475 -0.1874
-18 -7 3 1.4721 0.0865
-18 -7 4 -0.0245 -0.0378
-18 -7 5 -4.0523 -0.0613
-18 -7 6 1.4872 0.0526
-18 -7 7 -1.7403 -0.0234
-18 -7 8 -2.1184 0.0171
-18 -7 9 3.0114 0.0112
-18 -7 10 2.7047 -0.0177
-18 -7 11 -4.2715 0.0174
-18 -7 12 0.8445 -0.0123
-18 -7 13 -1.6002 0.0158
-18 -7 14 -1.0577 0.1613
-18 -7 15 -0.7558 0.0246
-18 -6 1 1.4393 0.2332
-18 -6 2 -4.1714 0.0450
-18 -6 3 -2.2728 0.1191
-18 -6 4 3.6914 -0.0742
-18 -6 5 -2.0273 0.0591
-18 -6 6 0.8541 0.0545
-18 -6 7 2.6729 -0.0490
-18 -6 8 -3.3768 -0.0732
-18 -6 9 -4.1916 0.0633
-18 -6 10 3.7330 0.0631
-18 -6 11 -2.8886 0.0159
-18 -6 12 3.7565 -0.0828
-18 -6 13 0.1192 -0.0882
-18 -6 14 2.3624 -0.0172
-18 -6 15 1.3664 -0.0415
-18 -5 1 4.2711 -0.3086
-18 -5 2 3.8216 0.0574
-18 -5 3 -0.7200 -0.0255
-18 -5 4 1.4318 -0.0965
-18 -5 5 1.0318 -0.0391
-18 -5 6 -3.4575 0.0309
-18 -5 7 3.8159 0.0873
-18 -5 8 2.7583 -0.0535
-18 -5 9 -0.4174 -0.1328
-18 -5 10 3.9955 0.0165
-18 -5 11 -5.5775 0.0735
-18 -5 12 2.0561 0.0273
-18 -5 13 -4.1916 -0.0017
-18 -5 14 -1.9204 0.0753
-18 -5 15 0.2371 -0.0575
-18 -4 1 -3.5611 -0.3414
-18 -4 2 -2.3421 0.3126
-18 -4 3 -1.5845 0.0184
-18 -4 4 -1.6862 0.0288
-18 -4 5 2.2627 -0.0877
-18 -4 6 -2.7534 0.0468
-18 -4 7 0.1730 0.0250
-18 -4 8 -5.1852 0.0750
-18 -4 9 -0.2609 -0.0028
-18 -4 10 2.1848 -0.0233
-18 -4 11 -0.9577 -0.0046
-18 -4 12 2.7911 -0.0239
-18 -4 13 3.5926 0.0340
-18 -4 14 -1.2909 0.0524
-18 -4 15 0.5793 -0.1288
-18 -4 16 -0.6000 -0.0785
-18 -3 1 2.7713 -0.1289
-18 -3 2 1.8039 -0.2518
-18 -3 3 3.2825 0.2078
-18 -3 4 -1.6378 0.0233
-18 -3 5 0.0866 -0.1120
-18 -3 6 1.7011 -0.0250
-18 -3 7 4.0713 -0.0157
-18 -3 8 -0.4771 -0.0253
-18 -3 9 0.8025 0.0403
-18 -3 10 -0.7980 0.0101
-18 -3 11 -0.6184 -0.0264
-18 -3 12 -2.3628 -0.1021
-18 -3 13 -1.0275 -0.0228
-18 -3 14 0.8193 0.0530
-18 -3 15 0.1739 0.0877
-18 -3 16 0.1186 0.0008
-18 -2 1 -2.4004 0.3906
-18 -2 2 -5.1419 -0.3398
-18 -2 3 3.9331 0.0664
-18 -2 4 -1.2058 0.0253
-18 -2 5 -2.6512 0.0671
-18 -2 6 -1.2212 0.0638
-18 -2 7 -1.2218 -0.0155
-18 -2 8 -0.3019 -0.1075
-18 -2 9 0.2318 0.0132
-18 -2 10 -1.3029 0.0836
-18 -2 11 1.8835 0.0761
-18 -2 12 1.3839 0.0513
-18 -2 13 -1.5616 -0.0169
-18 -2 14 0.1138 -0.0309
-18 -2 15 -1.1363 0.0387
-18 -2 16 -0.4584 -0.0500
-18 -1 1 3.6177 0.1628
-18 -1 2 -3.6339 0.0707
-18 -1 3 2.2114 -0.0323
-18 -1 4 1.3134 -0.1009
-18 -1 5 2.4659 -0.0897
-18 -1 6 -0.1516 0.0687
-18 -1 7 -0.7920 0.0902
-18 -1 8 2.9696 0.0072
-18 -1 9 -0.0506 -0.0861
-18 -1 10 -0.7365 -0.0621
-18 -1 11 -0.7009 -0.0393
-18 -1 12 1.7158 -0.0018
-18 -1 13 0.4106 -0.0421
-18 -1 14 0.8437 -0.0594
-18 -1 15 1.3413 0.0179
-18 -1 16 -0.0543 -0.0087
-18 0 1 0.0608 -0.2922
-18 0 2 -0.1907 0.1861
-18 0 3 -1.4796 0.1000
-18 0 4 -2.9198 0.0112
-18 0 5 1.5368 -0.0286
-18 0 6 1.1004 -0.0601
-18 0 7 -4.4510 -0.0273
-18 0 8 1.6566 0.0922
-18 0 9 -0.6597 0.0054
-18 0 10 1.6302 -0.0117
-18 0 11 -3.1457 0.0583
-18 0 12 -0.3330 0.0422
-18 0 13 -0.3821 0.0529
-18 0 14 -1.2941 0.0608
-18 0 15 -3.2105 -0.0227
-18 0 16 2.6252 -0.0362
-18 1 1 0.0914 -0.2578
-18 1 2 0.5608 -0.1189
-18 1 3 1.6552 0.0207
-18 1 4 -1.3937 0.0318
-18 1 5 -0.2663 0.0571
-18 1 6 1.7811 -0.0586
-18 1 7 -0.3586 -0.0569
-18 1 8 -0.2729 0.0911
-18 1 9 -1.6097 0.0011
-18 1 10 2.4888 -0.0598
-18 1 11 1.7175 -0.0028
-18 1 12 -2.0477 -0.0559
-18 1 13 4.0191 -0.0716
-18 1 14 2.8155 0.0155
-18 1 15 -2.2157 0.0498
-18 1 16 1.9219 -0.0414
-18 2 1 -0.2618 0.4130
-18 2 2 1.6259 -0.1778
-18 2 3 0.1253 -0.0016
-18 2 4 -0.3733 -0.0254
-18 2 5 0.9977 0.1232
-18 2 6 0.2114 -0.0579
-18 2 7 -0.1300 -0.0378
-18 2 8 2.4183 -0.0203
-18 2 9 -2.2991 -0.0219
-18 2 10 0.2080 0.0257
-18 2 11 0.2650 0.0490
-18 2 12 -3.3872 0.0103
-18 2 13 -2.6866 -0.0161
-18 2 14 0.4845 -0.0470
-18 2 15 -1.7967 0.0358
-18 2 16 1.7951 0.0685
-18 3 1 -5.3847 0.2012
-18 3 2 1.1064 -0.0084
-18 3 3 -0.6879 -0.1428
-18 3 4 -0.4400 0.0806
-18 3 5 -2.2160 0.0018
-18 3 6 1.3632 -0.0244
-18 3 7 -1.7577 0.0993
-18 3 8 0.5370 0.0582
-18 3 9 -1.2938 -0.0736
-18 3 10 0.5388 -0.0021
-18 3 11 2.6218 0.0311
-18 3 12 1.9373 0.0401
-18 3 13 1.4337 0.0519
-18 3 14 1.5100 -0.0140
-18 3 15 -1.8448 -0.0751
-18 4 1 1.8495 0.1280
-18 4 2 -0.3847 0.0496
-18 4 3 0.8505 -0.0778
-18 4 4 1.2485 0.0660
-18 4 5 -0.2323 -0.0565
-18 4 6 -0.9403 -0.1127
-18 4 7 1.6971 -0.0053
-18 4 8 0.1260 0.0514
-18 4 9 2.2915 -0.0379
-18 4 10 -4.5265 -0.0242
-18 4 11 1.9134 -0.0673
-18 4 12 -4.3711 -0.0584
-18 4 13 -1.0141 0.0171
-18 4 14 2.7581 -0.0067
-18 4 15 -0.4315 0.0003
-18 5 1 0.4073 0.2540
-18 5 2 -1.1679 -0.3067
-18 5 3 0.8560 0.0734
-18 5 4 -0.6215 0.1319
-18 5 5 1.6297 0.0654
-18 5 6 -0.4036 -0.0612
-18 5 7 -1.1798 0.0167
-18 5 8 -1.5935 0.0173
-18 5 9 2.1420 0.0438
-18 5 10 -3.7439 0.0469
-18 5 11 5.8717 0.0258
-18 5 12 -0.4046 0.0215
-18 5 13 -3.1404 0.0431
-18 5 14 1.3508 -0.0130
-18 5 15 1.0374 0.1216
-18 6 1 1.4444 0.4032
-18 6 2 -1.4109 -0.0607
-18 6 3 -0.0525 -0.2020
-18 6 4 -0.4652 0.0230
-18 6 5 -0.9252 0.0576
-18 6 6 0.7369 -0.0288
-18 6 7 0.1180 -0.0072
-18 6 8 2.6279 -0.0367
-18 6 9 1.5194 -0.0230
-18 6 10 -2.8830 0.0109
-18 6 11 2.5971 -0.0375
-18 6 12 -1.0635 0.0036
-18 6 13 1.4776 -0.0732
-18 6 14 -1.7947 -0.0994
-18 7 1 1.0921 -0.0385
-18 7 2 -0.0187 0.1748
-18 7 3 -1.4465 -0.0651
-18 7 4 1.5644 -0.0641
-18 7 5 0.8543 0.0399
-18 7 6 -1.4380 -0.0210
-18 7 7 -3.0881 0.0134
-18 7 8 1.3564 0.0144
-18 7 9 -4.8597 -0.0252
-18 7 10 -0.5352 -0.0285
-18 7 11 3.0623 0.0111
-18 7 12 -2.2769 0.0964
-18 7 13 1.3319 0.0210
-18 7 14 0.8503 -0.0132
-18 8 1 0.9891 -0.1955
-18 8 2 3.8444 0.1723
-18 8 3 -3.2672 -0.0019
-18 8 4 2.4729 0.0565
-18 8 5 -0.4520 -0.0249
-18 8 6 2.9742 0.0127
-18 8 7 -3.6693 0.0233
-18 8 8 10.7493 0.0465
-18 8 9 -2.0819 0.0396
-18 8 10 -1.9101 -0.0305
-18 8 11 -0.2361 -0.0204
-18 8 12 0.0189 0.0000
-18 8 13 -2.1310 0.0135
-18 9 1 -3.6059 -0.0707
-18 9 2 0.1939 -0.1181
-18 9 3 -3.9918 -0.0549
-18 9 4 1.7312 0.0577
-18 9 5 -3.1097 -0.0117
-18 9 6 4.4702 -0.1022
-18 9 7 -10.4003 -0.0369
-18 9 8 1.6114 -0.0183
-18 9 9 0.4179 0.0077
-18 9 10 2.2645 -0.0116
-18 9 11 -0.1756 -0.0205
-18 9 12 2.3923 -0.0563
-18 10 1 3.2695 0.3312
-18 10 2 3.2537 -0.0982
-18 10 3 0.0843 -0.0202
-18 10 4 1.6313 0.0315
-18 10 5 -1.8074 0.0824
-18 10 6 4.7658 0.0483
-18 10 7 0.2980 0.0437
-18 10 8 0.6142 -0.0290
-18 10 9 -1.2612 0.0010
-18 10 10 -2.0433 0.0741
-18 10 11 -1.0552 0.0571
-18 11 1 -2.9350 0.0840
-18 11 2 -1.3940 0.0952
-18 11 3 -1.9540 -0.1227
-18 11 4 0.1235 0.0340
-18 11 5 -1.1544 -0.1049
-18 11 6 0.9726 -0.0248
-18 11 7 -3.3511 0.0380
-18 11 8 1.1583 -0.0057
-18 11 9 2.2678 -0.0793
-18 11 10 -0.1508 -0.0197
-18 12 1 3.5459 -0.1705
-18 12 2 2.2967 0.1010
-18 12 3 0.5343 0.0203
-18 12 4 -0.1134 0.0072
-18 12 5 -1.6024 0.0065
-18 12 6 3.2358 -0.0041
-18 12 7 -0.8095 -0.0011
-18 12 8 -0.6510 0.0362
-18 12 9 0.0722 0.0249
-18 13 1 -3.4195 -0.0787
-18 13 2 0.3418 -0.0501
-18 13 3 -0.5048 0.0732
-18 13 4 1.1606 0.0076
-18 13 5 -1.1133 0.0087
-18 13 6 -0.0318 0.0260
-18 13 7 0.5933 -0.0384
-18 13 8 -0.9044 -0.0451
-18 14 1 -0.2294 -0.0173
-18 14 2 0.8801 0.0138
-18 14 3 -1.5746 -0.0620
-18 14 4 1.9258 -0.0779
-18 14 5 -2.5609 0.0112
-18 14 6 0.8037 0.0355
-18 15 1 -0.1099 -0.1260
-18 15 2 1.5337 0.1640
-18 15 3 -2.2508 0.0338
-18 15 4 3.5336 -0.0150
-18 16 1 -2.3091 -0.1721
-18 16 2 1.7304 0.0777
-17 -14 1 0.3844 -0.2637
-17 -14 2 -0.7399 -0.0245
-17 -14 3 0.7400 -0.2017
-17 -14 4 0.6663 0.1053
-17 -14 5 1.2602 0.0682
-17 -14 6 1.1666 0.0213
-17 -14 7 -0.6492 -0.0702
-17 -14 8 1.4502 0.0017
-17 -14 9 0.1712 0.0096
-17 -13 1 0.4325 0.0230
-17 -13 2 -1.9238 0.1252
-17 -13 3 0.7002 0.0815
-17 -13 4 -2.4964 0.0095
-17 -13 5 -0.0327 -0.0656
-17 -13 6 -0.2827 0.0164
-17 -13 7 -0.9284 -0.0040
-17 -13 8 -1.4044 0.0226
-17 -13 9 -1.4309 -0.0465
-17 -13 10 1.7011 0.0534
-17 -13 11 -1.0062 -0.0111
-17 -12 1 3.0385 0.1590
-17 -12 2 -1.2813 -0.3300
-17 -12 3 3.6488 -0.0195
-17 -12 4 -1.3086 -0.0325
-17 -12 5 1.5738 0.0479
-17 -12 6 -1.2300 0.0110
-17 -12 7 3.8955 -0.0076
-17 -12 8 0.8407 -0.0470
-17 -12 9 -2.3236 0.0410
-17 -12 10 1.4721 0.0232
-17 -12 11 -1.2825 -0.1484
-17 -12 12 -0.5782 -0.0215
-17 -12 13 -2.3064 -0.0123
-17 -11 1 -0.7915 0.2180
-17 -11 2 -2.5795 0.1154
-17 -11 3 -0.7207 0.1190
-17 -11 4 0.3639 -0.0455
-17 -11 5 1.4193 -0.0595
-17 -11 6 -4.5912 0.0518
-17 -11 7 -0.8842 0.0866
-17 -11 8 2.5879 -0.0886
-17 -11 9 -1.7455 0.0069
-17 -11 10 1.4047 0.1165
-17 -11 11 0.3810 0.0315
-17 -11 12 3.4246 0.0264
-17 -11 13 0.4708 0.0088
-17 -11 14 1.1223 0.0436
-17 -10 1 1.8211 -0.3684
-17 -10 2 2.9994 0.0656
-17 -10 3 -2.2927 -0.0433
-17 -10 4 -0.1798 0.0529
-17 -10 5 2.8202 -0.1074
-17 -10 6 2.0963 0.0201
-17 -10 7 -1.4725 -0.0178
-17 -10 8 0.3711 -0.0254
-17 -10 9 -0.8762 -0.0542
-17 -10 10 0.9859 -0.0363
-17 -10 11 -3.9739 -0.0410
-17 -10 12 -0.2193 -0.0545
-17 -10 13 -0.8256 -0.0048
-17 -10 14 -0.6088 0.1091
-17 -10 15 -0.8380 0.0067
-17 -9 1 -2.5674 -0.1744
-17 -9 2 0.8848 -0.0522
-17 -9 3 -0.2805 0.1027
-17 -9 4 -0.2606 -0.0127
-17 -9 5 -3.8920 0.0191
-17 -9 6 -1.0445 0.0323
-17 -9 7 2.7433 0.0435
-17 -9 8 -1.3493 0.0429
-17 -9 9 -1.3250 0.0248
-17 -9 10 2.8556 0.0681
-17 -9 11 1.0144 0.0745
-17 -9 12 -1.4967 -0.0300
-17 -9 13 0.4772 -0.0882
-17 -9 14 0.5477 0.0619
-17 -9 15 0.1540 -0.0466
-17 -9 16 -2.0918 -0.0826
-17 -8 1 -0.2529 0.0865
-17 -8 2 1.9660 0.0426
-17 -8 3 -2.5312 0.0209
-17 -8 4 5.3614 -0.1078
-17 -8 5 2.9853 0.0343
-17 -8 6 -3.4335 -0.0336
-17 -8 7 1.9286 -0.0151
-17 -8 8 2.0365 -0.1170
-17 -8 9 -2.0969 -0.0447
-17 -8 10 -1.8571 -0.0391
-17 -8 11 3.5140 0.0465
-17 -8 12 0.4888 -0.0293
-17 -8 13 0.5661 -0.0362
-17 -8 14 -1.3021 0.0208
-17 -8 15 2.4561 0.0832
-17 -8 16 0.5421 -0.0184
-17 -7 1 -2.8078 -0.4057
-17 -7 2 2.8240 0.1273
-17 -7 3 -4.1452 0.0203
-17 -7 4 -4.4914 0.0310
-17 -7 5 2.0472 -0.1141
-17 -7 6 -1.9186 0.0547
-17 -7 7 -2.5951 0.1668
-17 -7 8 2.7017 0.0360
-17 -7 9 0.9110 -0.0505
-17 -7 10 -1.0540 0.0124
-17 -7 11 -4.6390 0.0818
-17 -7 12 -0.0251 0.0104
-17 -7 13 0.6372 0.0415
-17 -7 14 -0.7610 -0.0155
-17 -7 15 -2.9310 -0.0442
-17 -7 16 1.4029 -0.1670
-17 -7 17 -0.8205 -0.0438
-17 -6 1 -0.1567 -0.1063
-17 -6 2 1.6891 0.0375
-17 -6 3 3.4508 0.0062
-17 -6 4 0.5248 0.1635
-17 -6 5 3.3707 -0.1232
-17 -6 6 0.4503 -0.0645
-17 -6 7 0.2185 -0.0327
-17 -6 8 -3.0878 0.0561
-17 -6 9 -0.7057 -0.0448
-17 -6 10 6.2691 -0.0009
-17 -6 11 0.5265 -0.0965
-17 -6 12 -0.1665 -0.0766
-17 -6 13 0.6276 -0.0308
-17 -6 14 3.5420 0.1021
-17 -6 15 -2.9614 0.0436
-17 -6 16 1.0725 0.0605
-17 -6 17 0.4486 -0.1090
-17 -5 1 -0.4956 0.1802
-17 -5 2 -0.0138 -0.4026
-17 -5 3 -3.3172 0.0803
-17 -5 4 -3.1269 0.0801
-17 -5 5 -1.3505 -0.0498
-17 -5 6 -2.4198 -0.0107
-17 -5 7 4.6102 0.0059
-17 -5 8 1.1063 -0.0462
-17 -5 9 -3.8152 0.0081
-17 -5 10 -2.3188 0.1103
-17 -5 11 -0.7266 0.1049
-17 -5 12 -0.7384 0.0079
-17 -5 13 -3.3861 -0.0419
-17 -5 14 2.1053 -0.0250
-17 -5 15 0.0644 0.0128
-17 -5 16 0.5512 0.0812
-17 -5 17 -0.7102 -0.0893
-17 -4 1 -1.5704 0.8343
-17 -4 2 2.6217 -0.3520
-17 -4 3 2.3030 0.0713
-17 -4 4 4.9628 0.0000
-17 -4 5 2.6134 0.0867
-17 -4 6 -1.9797 0.0471
-17 -4 7 -3.0559 0.0927
-17 -4 8 3.0042 -0.0695
-17 -4 9 1.5144 -0.0439
-17 -4 10 3.5650 -0.0924
-17 -4 11 -0.6731 0.0132
-17 -4 12 4.6771 -0.0001
-17 -4 13 -1.2483 0.0033
-17 -4 14 0.5265 -0.0642
-17 -4 15 -3.9935 -0.0334
-17 -4 16 3.6738 0.0321
-17 -4 17 0.0385 -0.0457
-17 -4 18 -1.3607 0.0190
-17 -3 1 0.0365 0.0587
-17 -3 2 -0.6747 0.0666
-17 -3 3 -7.8806 -0.0521
-17 -3 4 -4.1743 -0.0341
-17 -3 5 0.2384 -0.2202
-17 -3 6 2.4926 -0.0400
-17 -3 7 -3.6545 0.0299
-17 -3 8 0.4100 0.0742
-17 -3 9 -5.3143 -0.0021
-17 -3 10 0.4425 -0.0445
-17 -3 11 -3.4942 0.0250
-17 -3 12 -2.6784 0.0303
-17 -3 13 1.4898 0.0271
-17 -3 14 2.8787 0.0243
-17 -3 15 -2.6959 0.0178
-17 -3 16 0.8138 0.0403
-17 -3 17 -0.0868 0.0206
-17 -3 18 -0.0938 0.0139
-17 -2 1 -0.7827 -0.1006
-17 -2 2 7.9033 0.0157
-17 -2 3 5.8983 0.0600
-17 -2 4 0.5345 0.2368
-17 -2 5 0.0494 0.0680
-17 -2 6 3.7379 -0.0197
-17 -2 7 0.5511 -0.1078
-17 -2 8 3.4432 0.1291
-17 -2 9 0.5190 0.0085
-17 -2 10 3.2322 -0.0246
-17 -2 11 3.4088 0.0096
-17 -2 12 -0.8721 0.0033
-17 -2 13 -1.2623 -0.0382
-17 -2 14 0.8983 0.0061
-17 -2 15 -2.6226 -0.0532
-17 -2 16 3.3853 -0.0402
-17 -2 17 -2.0585 -0.0647
-17 -2 18 -0.2971 -0.0596
-17 -1 1 -3.5406 0.2517
-17 -1 2 -7.4313 -0.3313
-17 -1 3 -1.2187 -0.0837
-17 -1 4 -0.6900 -0.0905
-17 -1 5 -4.1282 0.0929
-17 -1 6 -3.2266 -0.0675
-17 -1 7 0.8989 -0.0705
-17 -1 8 -2.8540 0.0389
-17 -1 9 -1.2732 -0.0117
-17 -1 10 -3.6318 -0.0716
-17 -1 11 -0.3350 0.0299
-17 -1 12 0.2220 -0.0084
-17 -1 13 1.0052 -0.0419
-17 -1 14 2.5772 0.0281
-17 -1 15 -4.1049 0.0809
-17 -1 16 3.4221 0.1038
-17 -1 17 -1.7895 0.0259
-17 -1 18 0.1552 -0.0227
-17 0 1 6.4354 0.6749
-17 0 2 0.6185 -0.1108
-17 0 3 1.6255 -0.0151
-17 0 4 2.5182 0.0128
-17 0 5 3.8562 0.1245
-17 0 6 -0.6523 -0.0273
-17 0 7 1.2878 -0.0092
-17 0 8 -0.4210 0.0147
-17 0 9 5.1580 0.0237
-17 0 10 -0.8569 -0.0176
-17 0 11 1.0038 0.0758
-17 0 12 -3.3157 0.0577
-17 0 13 1.5833 0.0113
-17 0 14 -1.4369 -0.1195
-17 0 15 -0.0168 -0.0648
-17 0 16 0.9063 -0.0161
-17 0 17 0.9238 -0.0178
-17 0 18 -0.7843 0.0459
-17 1 1 -1.9020 0.3423
-17 1 2 -1.3352 -0.0911
-17 1 3 0.2913 -0.0949
-17 1 4 -2.5111 0.0579
-17 1 5 -3.0368 -0.0663
-17 1 6 3.7319 -0.0451
-17 1 7 -1.5424 0.0698
-17 1 8 -3.2974 0.0813
-17 1 9 -0.3341 -0.0552
-17 1 10 1.6403 -0.0808
-17 1 11 0.2209 -0.0798
-17 1 12 -0.4493 0.0018
-17 1 13 2.2739 0.0808
-17 1 14 -0.0891 0.0149
-17 1 15 -0.7280 0.0073
-17 1 16 -1.0428 0.0388
-17 1 17 -0.3074 -0.0289
-17 2 1 -0.0424 0.2635
-17 2 2 -1.3915 -0.0799
-17 2 3 1.3397 -0.0869
-17 2 4 2.8456 0.2026
-17 2 5 -3.4898 0.0094
-17 2 6 1.1216 -0.1293
-17 2 7 2.6338 -0.1254
-17 2 8 -0.1619 0.0831
-17 2 9 -1.1067 0.0379
-17 2 10 0.8238 0.0799
-17 2 11 -1.8401 -0.0205
-17 2 12 0.5346 -0.0166
-17 2 13 -2.4675 0.0087
-17 2 14 -0.3524 0.0060
-17 2 15 2.6697 -0.0136
-17 2 16 -0.0532 0.0279
-17 2 17 -1.8624 -0.0043
-17 3 1 0.9898 0.5329
-17 3 2 -1.9282 -0.3650
-17 3 3 1.3352 -0.0355
-17 3 4 -0.7085 -0.0261
-17 3 5 1.1267 0.1871
-17 3 6 -3.5164 0.0332
-17 3 7 1.2999 -0.0193
-17 3 8 -1.7397 -0.0143
-17 3 9 1.1195 -0.0135
-17 3 10 1.7880 -0.0136
-17 3 11 -2.2448 -0.0024
-17 3 12 4.9531 -0.0087
-17 3 13 0.4234 -0.0227
-17 3 14 -2.5091 -0.0454
-17 3 15 -0.3088 0.0071
-17 3 16 3.5043 -0.0040
-17 3 17 -3.5787 0.0284
-17 4 1 1.3375 0.4575
-17 4 2 -2.0490 0.1139
-17 4 3 0.2933 -0.1165
-17 4 4 -0.2320 -0.1425
-17 4 5 2.8984 0.0600
-17 4 6 0.4589 -0.0284
-17 4 7 1.0676 -0.0071
-17 4 8 -0.2308 -0.0365
-17 4 9 -1.8488 0.0309
-17 4 10 1.3239 -0.0209
-17 4 11 -3.2691 0.0295
-17 4 12 -2.6579 0.0462
-17 4 13 3.0415 0.0331
-17 4 14 -0.3455 -0.0271
-17 4 15 -3.5160 0.0152
-17 4 16 4.5496 0.0382
-17 4 17 -2.4019 0.1035
-17 5 1 0.6707 -0.5027
-17 5 2 2.5868 0.3862
-17 5 3 -0.1613 -0.0378
-17 5 4 -3.9806 -0.0385
-17 5 5 0.0529 0.0197
-17 5 6 -1.9389 0.0292
-17 5 7 0.2638 -0.0113
-17 5 8 1.1865 0.0703
-17 5 9 -0.1378 -0.0088
-17 5 10 -0.2377 -0.0599
-17 5 11 6.5002 -0.0484
-17 5 12 -5.4426 0.0375
-17 5 13 2.9376 0.0169
-17 5 14 -0.5229 -0.0095
-17 5 15 0.4407 -0.0848
-17 5 16 -1.3263 -0.0502
-17 6 1 -3.6834 -0.2957
-17 6 2 -1.1064 0.1059
-17 6 3 3.9355 0.0247
-17 6 4 -0.5235 -0.0452
-17 6 5 3.3928 0.0387
-17 6 6 -2.2768 -0.0235
-17 6 7 0.8852 -0.0921
-17 6 8 0.4524 0.0353
-17 6 9 0.8445 0.0657
-17 6 10 -5.8361 0.0283
-17 6 11 3.5015 -0.0700
-17 6 12 -1.0617 -0.0381
-17 6 13 1.5565 0.0212
-17 6 14 -3.6989 0.0604
-17 6 15 4.3608 0.0179
-17 6 16 1.6995 0.1239
-17 7 1 3.7276 -0.1608
-17 7 2 -2.4645 0.0348
-17 7 3 -0.6352 -0.0534
-17 7 4 -1.5453 -0.0148
-17 7 5 1.9615 0.0963
-17 7 6 -1.7667 -0.0053
-17 7 7 -1.0620 -0.0198
-17 7 8 -1.0157 -0.0579
-17 7 9 4.3031 0.0117
-17 7 10 -2.3159 0.0754
-17 7 11 0.6244 0.0289
-17 7 12 -2.1745 -0.0251
-17 7 13 4.9602 0.0162
-17 7 14 -6.6445 -0.0234
-17 7 15 1.1238 -0.0846
-17 8 1 1.1738 0.0423
-17 8 2 -0.2868 0.1643
-17 8 3 1.1157 -0.0651
-17 8 4 -2.7305 -0.1285
-17 8 5 3.2759 0.0706
-17 8 6 -0.1069 0.0431
-17 8 7 1.5298 0.0409
-17 8 8 -3.0486 -0.0929
-17 8 9 3.5231 -0.0424
-17 8 10 -4.0072 0.0196
-17 8 11 3.0725 -0.0204
-17 8 12 -3.6842 -0.0444
-17 8 13 5.2284 0.0246
-17 8 14 -2.8720 0.0106
-17 8 15 1.1619 -0.0511
-17 9 1 -0.3532 -0.4251
-17 9 2 0.0196 0.3048
-17 9 3 2.4532 -0.0190
-17 9 4 -3.1926 -0.0228
-17 9 5 1.3362 -0.1039
-17 9 6 -0.8326 0.0271
-17 9 7 0.5283 0.0835
-17 9 8 -2.4762 0.0185
-17 9 9 5.3757 -0.0018
-17 9 10 -2.2148 0.0363
-17 9 11 2.6180 -0.0017
-17 9 12 -2.7310 0.0108
-17 9 13 2.6315 0.0468
-17 9 14 1.0601 0.0317
-17 10 1 1.1335 -0.5106
-17 10 2 -1.4894 0.2200
-17 10 3 0.4817 0.0202
-17 10 4 -0.8794 -0.0017
-17 10 5 -0.3517 0.0141
-17 10 6 0.8414 0.0085
-17 10 7 -1.1237 -0.0757
-17 10 8 -1.2074 -0.0456
-17 10 9 -2.3526 0.0167
-17 10 10 -1.7391 0.0289
-17 10 11 1.8428 -0.0542
-17 10 12 -3.7430 -0.0347
-17 10 13 -1.5573 -0.0270
-17 11 1 0.9404 -0.2489
-17 11 2 1.2208 0.0015
-17 11 3 0.9273 0.0797
-17 11 4 -0.3885 -0.1582
-17 11 5 2.2122 0.0067
-17 11 6 1.0220 0.1108
-17 11 7 -0.6469 0.0186
-17 11 8 4.4414 -0.0559
-17 11 9 1.0228 0.0310
-17 11 10 -1.2074 0.0217
-17 11 11 5.2647 -0.0012
-17 11 12 -0.6641 0.0345
-17 12 1 -0.8833 -0.2882
-17 12 2 -1.1974 0.2901
-17 12 3 0.4653 0.0387
-17 12 4 -4.2850 -0.0463
-17 12 5 0.2516 -0.0522
-17 12 6 -1.0624 0.0624
-17 12 7 -2.2014 0.0158
-17 12 8 -0.4526 -0.0678
-17 12 9 0.1363 0.0295
-17 12 10 -4.5615 -0.0064
-17 12 11 2.6570 0.0024
-17 13 1 1.4449 -0.5715
-17 13 2 0.3099 0.1510
-17 13 3 3.8277 0.0561
-17 13 4 -0.6014 -0.0773
-17 13 5 2.7592 -0.0634
-17 13 6 -0.2014 0.0101
-17 13 7 -0.2189 0.0143
-17 13 8 0.0071 0.0125
-17 13 9 1.6214 -0.0009
-17 13 10 -1.5571 -0.0355
-17 14 1 -2.5804 -0.1993
-17 14 2 -1.8408 0.0187
-17 14 3 0.5829 0.1018
-17 14 4 -3.2322 0.0519
-17 14 5 1.0042 0.0039
-17 14 6 -0.5312 0.0188
-17 14 7 2.8329 -0.0377
-17 14 8 -1.4260 0.0123
-17 14 9 2.2501 0.0098
-17 15 1 1.4592 -0.0713
-17 15 2 -1.0867 -0.0709
-17 15 3 2.8760 -0.0546
-17 15 4 -0.2105 -0.0237
-17 15 5 0.5209 0.0352
-17 15 6 -2.8557 -0.0354
-17 15 7 0.6414 0.0139
-17 15 8 -3.0468 0.0212
-17 16 1 1.3712 0.0478
-17 16 2 -2.8759 0.0416
-17 16 3 0.9844 0.0393
-17 16 4 -2.0190 -0.0941
-17 16 5 1.7318 0.0725
-17 16 6 -0.2380 -0.0038
-17 17 1 0.0206 -0.0928
-17 17 2 0.3224 0.0061
-17 17 3 1.8759 0.0733
-16 -16 3 -0.8494 -0.0489
-16 -16 4 1.8808 0.1420
-16 -16 5 0.7447 0.0343
-16 -16 6 -0.3242 0.0523
-16 -16 7 2.3080 -0.0776
-16 -16 8 -1.1403 -0.0438
-16 -15 1 -0.4669 0.2230
-16 -15 2 0.1205 -0.0466
-16 -15 3 -1.2869 0.0013
-16 -15 4 -0.0137 0.0015
-16 -15 5 -1.9470 -0.1169
-16 -15 6 -1.2557 0.0009
-16 -15 7 -0.0025 0.0832
-16 -15 8 0.2396 0.0479
-16 -15 9 -0.3261 -0.0233
-16 -15 10 0.1887 0.0389
-16 -15 11 -1.0027 -0.0807
-16 -14 1 -0.6742 0.1569
-16 -14 2 0.7496 -0.2602
-16 -14 3 -0.6773 -0.0045
-16 -14 4 2.7566 0.0700
-16 -14 5 0.6763 0.0575
-16 -14 6 0.9414 -0.0206
-16 -14 7 -0.3408 -0.0192
-16 -14 8 1.2569 -0.0386
-16 -14 9 -0.2196 0.0221
-16 -14 10 0.1825 0.0591
-16 -14 11 1.0184 -0.0234
-16 -14 12 0.2786 0.0044
-16 -14 13 1.1325 0.0292
-16 -13 1 -0.3211 0.3162
-16 -13 2 2.0256 0.0379
-16 -13 3 -2.6693 0.1629
-16 -13 4 -0.9869 -0.1036
-16 -13 5 0.3329 -0.1173
-16 -13 6 -1.0664 0.0622
-16 -13 7 -1.8470 0.0626
-16 -13 8 0.1692 -0.0669
-16 -13 9 0.6536 -0.0466
-16 -13 10 -1.6870 0.0163
-16 -13 11 0.4865 0.0038
-16 -13 12 -2.3257 -0.0304
-16 -13 13 -0.6607 -0.0430
-16 -13 14 -0.1453 0.0180
-16 -12 1 -1.9129 -0.3290
-16 -12 2 1.2865 -0.1703
-16 -12 3 0.9890 -0.0336
-16 -12 4 -1.7647 0.1357
-16 -12 5 1.8142 -0.0162
-16 -12 6 2.0032 -0.0209
-16 -12 7 0.4864 -0.0170
-16 -12 8 -0.2583 0.0535
-16 -12 9 -1.0192 0.0142
-16 -12 10 1.1338 0.0195
-16 -12 11 1.6773 -0.0305
-16 -12 12 0.1383 0.0581
-16 -12 13 -0.4776 -0.0088
-16 -12 14 1.6154 0.1778
-16 -12 15 0.9029 0.0302
-16 -11 1 0.7931 0.0383
-16 -11 2 -0.8180 0.2599
-16 -11 3 2.4645 -0.0213
-16 -11 4 -0.9812 -0.1163
-16 -11 5 -1.1734 0.0527
-16 -11 6 -2.6162 0.0412
-16 -11 7 0.5496 -0.0040
-16 -11 8 4.3300 -0.0353
-16 -11 9 -3.1722 -0.0366
-16 -11 10 0.0256 0.0468
-16 -11 11 0.3288 0.0250
-16 -11 12 1.8145 -0.0897
-16 -11 13 -3.1987 -0.1488
-16 -11 14 -0.3555 -0.0252
-16 -11 15 2.5518 -0.0080
-16 -11 16 -2.5435 -0.0010
-16 -10 1 -1.0934 -0.3262
-16 -10 2 -1.2494 -0.0201
-16 -10 3 -0.6818 0.0919
-16 -10 4 -0.9273 -0.1106
-16 -10 5 4.7179 0.0189
-16 -10 6 -1.0328 -0.0535
-16 -10 7 -5.7130 0.0503
-16 -10 8 2.2817 -0.0349
-16 -10 9 0.4221 -0.0224
-16 -10 10 -1.5454 -0.0624
-16 -10 11 -3.0911 0.1278
-16 -10 12 4.0391 0.0796
-16 -10 13 -0.1568 0.0403
-16 -10 14 -2.8403 0.0315
-16 -10 15 4.0440 0.0364
-16 -10 16 -4.2323 -0.0430
-16 -10 17 2.4828 0.0421
-16 -9 1 -0.9566 -0.1965
-16 -9 2 2.2310 0.1535
-16 -9 3 2.6674 0.0199
-16 -9 4 -4.7957 0.1128
-16 -9 5 0.4354 -0.1238
-16 -9 6 5.6131 0.0262
-16 -9 7 -0.2285 0.1306
-16 -9 8 -1.0717 0.0278
-16 -9 9 1.7411 -0.0018
-16 -9 10 3.8115 -0.0532
-16 -9 11 -3.6892 -0.0418
-16 -9 12 -0.1184 -0.0589
-16 -9 13 1.3114 -0.0070
-16 -9 14 -1.7066 -0.0383
-16 -9 15 1.4292 0.0103
-16 -9 16 -2.6811 -0.0670
-16 -9 17 2.3127 -0.0572
-16 -9 18 -0.4074 -0.0849
-16 -8 1 -1.7500 0.0019
-16 -8 2 -2.1353 -0.1927
-16 -8 3 2.3308 -0.0713
-16 -8 4 0.4374 0.2184
-16 -8 5 -2.8995 -0.0799
-16 -8 6 -2.8695 -0.1276
-16 -8 7 1.2634 -0.0944
-16 -8 8 -0.4590 0.0470
-16 -8 9 -4.2799 -0.0254
-16 -8 10 3.1634 0.0922
-16 -8 11 1.3385 -0.0281
-16 -8 12 0.6274 0.0068
-16 -8 13 -1.8349 -0.0071
-16 -8 14 1.9497 0.0630
-16 -8 15 1.4463 0.0308
-16 -8 16 0.1921 0.1034
-16 -8 17 -0.5301 0.0623
-16 -8 18 0.8174 -0.1634
-16 -7 1 -0.0442 0.4550
-16 -7 2 0.9113 -0.2383
-16 -7 3 -2.5014 -0.0503
-16 -7 4 1.4585 0.0223
-16 -7 5 3.7528 0.0807
-16 -7 6 -1.2800 0.0860
-16 -7 7 0.6703 0.0567
-16 -7 8 2.6386 -0.0598
-16 -7 9 -1.3024 -0.0321
-16 -7 10 -3.7495 0.0314
-16 -7 11 -1.3798 0.0429
-16 -7 12 2.3747 0.0400
-16 -7 13 -0.2035 -0.0724
-16 -7 14 -3.6904 -0.0457
-16 -7 15 -0.4884 -0.1105
-16 -7 16 1.0046 -0.0019
-16 -7 17 -1.5571 0.0446
-16 -7 18 0.1833 0.0227
-16 -6 1 -0.3769 0.5068
-16 -6 2 3.5857 -0.0803
-16 -6 3 -2.9279 0.0015
-16 -6 4 0.0371 -0.0295
-16 -6 5 -0.4739 -0.0541
-16 -6 6 -0.5597 -0.0607
-16 -6 7 -2.0088 0.0832
-16 -6 8 -0.0024 -0.0350
-16 -6 9 4.0353 0.0381
-16 -6 10 3.6526 -0.1340
-16 -6 11 -2.8918 -0.0208
-16 -6 12 -1.3432 0.0199
-16 -6 13 4.1282 0.0764
-16 -6 14 0.8750 0.0300
-16 -6 15 -2.0985 0.0491
-16 -6 16 1.9240 -0.0087
-16 -6 17 0.5745 -0.0094
-16 -6 18 0.7281 -0.0372
-16 -6 19 -0.7403 -0.0155
-16 -5 1 -3.0813 -0.0762
-16 -5 2 3.9945 0.0451
-16 -5 3 -2.9332 0.0110
-16 -5 4 -0.0787 0.0776
-16 -5 5 0.5292 -0.0868
-16 -5 6 3.2107 -0.0198
-16 -5 7 0.3511 -0.0229
-16 -5 8 -1.7478 0.0449
-16 -5 9 -5.7694 0.0800
-16 -5 10 1.9678 0.0035
-16 -5 11 1.9481 0.0178
-16 -5 12 -2.0332 0.0165
-16 -5 13 -2.3490 -0.0390
-16 -5 14 4.1871 -0.0683
-16 -5 15 -2.5091 0.0157
-16 -5 16 -0.0277 -0.0182
-16 -5 17 -2.1719 0.0122
-16 -5 18 1.6488 -0.0032
-16 -5 19 0.7466 0.0669
-16 -4 1 -2.8293 -0.0268
-16 -4 2 2.3743 -0.0364
-16 -4 3 2.9138 -0.1573
-16 -4 4 0.1608 0.2141
-16 -4 5 -3.5133 0.0586
-16 -4 6 -2.6942 0.0270
-16 -4 7 0.6762 -0.1336
-16 -4 8 4.9353 0.0627
-16 -4 9 0.6385 -0.0135
-16 -4 10 -2.2252 -0.0548
-16 -4 11 0.7617 -0.0706
-16 -4 12 1.4613 0.0460
-16 -4 13 -2.2713 -0.0037
-16 -4 14 0.1689 0.0315
-16 -4 15 0.0075 0.0198
-16 -4 16 2.7332 0.0409
-16 -4 17 -0.4699 -0.0360
-16 -4 18 -2.0652 -0.0897
-16 -4 19 0.3993 0.0606
-16 -3 1 0.6469 0.4231
-16 -3 2 -4.8996 -0.1160
-16 -3 3 -3.6664 -0.0552
-16 -3 4 2.6879 -0.1798
-16 -3 5 6.3561 0.0800
-16 -3 6 -2.7262 -0.0123
-16 -3 7 -1.1610 -0.0595
-16 -3 8 -2.8255 0.0294
-16 -3 9 0.9025 0.0326
-16 -3 10 1.3396 0.0158
-16 -3 11 -2.7014 0.0778
-16 -3 12 0.8695 0.0290
-16 -3 13 0.6518 -0.0604
-16 -3 14 2.0639 -0.0371
-16 -3 15 -4.9064 -0.0545
-16 -3 16 0.9392 0.0984
-16 -3 17 1.0493 0.0297
-16 -3 18 0.7900 -0.0431
-16 -3 19 -0.6261 -0.0897
-16 -2 1 5.2635 0.4256
-16 -2 2 6.9858 -0.1328
-16 -2 3 -0.4102 0.0788
-16 -2 4 -6.8157 0.0268
-16 -2 5 2.3997 0.0732
-16 -2 6 0.9051 0.0119
-16 -2 7 2.4569 0.0228
-16 -2 8 -1.6481 0.0024
-16 -2 9 0.5384 0.0167
-16 -2 10 2.6236 -0.1725
-16 -2 11 1.2780 0.0067
-16 -2 12 -2.2196 0.0286
-16 -2 13 -0.6232 0.0839
-16 -2 14 2.6508 -0.0258
-16 -2 15 1.4297 -0.0629
-16 -2 16 -0.8333 0.0148
-16 -2 17 -0.9681 -0.0124
-16 -2 18 0.9574 0.0432
-16 -2 19 -0.0955 0.1225
-16 -1 1 -7.2686 0.2996
-16 -1 2 -3.9814 -0.0961
-16 -1 3 5.0669 -0.0987
-16 -1 4 0.2648 0.0972
-16 -1 5 -5.2248 -0.1487
-16 -1 6 1.2185 -0.0818
-16 -1 7 2.5111 -0.0190
-16 -1 8 -3.2241 0.0839
-16 -1 9 -1.8711 0.0641
-16 -1 10 -2.6117 0.0198
-16 -1 11 2.6395 -0.0560
-16 -1 12 -1.2190 -0.0353
-16 -1 13 0.3712 0.0597
-16 -1 14 -4.5605 -0.0167
-16 -1 15 1.6520 0.0052
-16 -1 16 0.0677 0.0544
-16 -1 17 -1.0699 -0.0191
-16 -1 18 0.4672 -0.1318
-16 -1 19 0.6643 -0.0104
-16 0 1 6.2026 0.3578
-16 0 2 -1.3948 -0.2130
-16 0 3 -1.7414 -0.0759
-16 0 4 6.3909 0.2040
-16 0 5 -1.7036 0.2032
-16 0 6 -3.6059 -0.0378
-16 0 7 3.0460 -0.1610
-16 0 8 1.8974 0.0495
-16 0 9 2.2685 -0.0183
-16 0 10 -0.8843 0.0705
-16 0 11 -1.0494 -0.0238
-16 0 12 2.1366 -0.0126
-16 0 13 3.0025 0.0247
-16 0 14 -0.4761 -0.0137
-16 0 15 -0.9288 -0.0608
-16 0 16 3.8267 0.0277
-16 0 17 -2.7937 0.0316
-16 0 18 -0.0378 -0.0112
-16 0 19 -0.1529 0.0862
-16 1 1 -0.9911 0.4340
-16 1 2 0.3260 -0.0547
-16 1 3 -2.5426 -0.1615
-16 1 4 -1.4920 -0.2947
-16 1 5 4.6175 0.1127
-16 1 6 -1.5148 0.1142
-16 1 7 -0.0130 -0.0497
-16 1 8 -4.0900 -0.0218
-16 1 9 2.5534 -0.0030
-16 1 10 1.1471 -0.0406
-16 1 11 -3.0027 0.0017
-16 1 12 -2.8155 -0.0039
-16 1 13 1.8831 -0.0004
-16 1 14 -0.4876 0.0011
-16 1 15 -3.6625 0.0069
-16 1 16 1.7715 0.0681
-16 1 17 1.0856 -0.0129
-16 1 18 0.1458 -0.0411
-16 1 19 -0.5657 -0.0143
-16 2 1 2.3263 0.0390
-16 2 2 -1.1284 0.2919
-16 2 3 2.5647 0.2098
-16 2 4 -2.3733 -0.1698
-16 2 5 -2.1744 0.0475
-16 2 6 0.2992 0.0071
-16 2 7 3.4850 -0.0173
-16 2 8 -3.7197 -0.0149
-16 2 9 -0.6493 0.0872
-16 2 10 1.9827 -0.0160
-16 2 11 2.9705 0.0050
-16 2 12 -2.0167 0.0398
-16 2 13 -0.4253 0.0545
-16 2 14 3.6378 -0.0712
-16 2 15 -0.7497 -0.0475
-16 2 16 -0.5072 -0.0201
-16 2 17 -2.7507 -0.0124
-16 2 18 2.1038 0.0504
-16 2 19 0.0001 0.0391
-16 3 1 -0.1423 -0.7948
-16 3 2 -0.9039 0.2048
-16 3 3 0.1825 -0.0066
-16 3 4 4.1024 -0.1006
-16 3 5 -2.5046 -0.0024
-16 3 6 -0.6371 0.0844
-16 3 7 2.6916 -0.0597
-16 3 8 1.4139 0.0235
-16 3 9 -0.9623 0.0034
-16 3 10 -2.3953 -0.0365
-16 3 11 0.8081 -0.0945
-16 3 12 2.2653 -0.0228
-16 3 13 -1.8658 0.0539
-16 3 14 -1.9761 0.0006
-16 3 15 2.1543 0.0695
-16 3 16 3.5300 0.0166
-16 3 17 -3.0570 -0.0751
-16 3 18 0.8757 0.0210
-16 4 1 0.9640 -0.2501
-16 4 2 -1.4361 0.1487
-16 4 3 -1.7135 0.0778
-16 4 4 2.3807 -0.0689
-16 4 5 2.3513 0.0445
-16 4 6 -4.1259 0.0205
-16 4 7 -0.7215 -0.1350
-16 4 8 -0.3277 -0.0037
-16 4 9 0.8858 0.0651
-16 4 10 1.9244 0.1240
-16 4 11 -5.9418 -0.0231
-16 4 12 1.8764 -0.0053
-16 4 13 2.8103 -0.0063
-16 4 14 -4.4945 -0.0353
-16 4 15 -2.3059 -0.0164
-16 4 16 2.4332 0.0643
-16 4 17 -0.4721 -0.0253
-16 4 18 -2.7906 0.0087
-16 5 1 1.6543 -0.2285
-16 5 2 1.9412 0.0876
-16 5 3 -4.3695 0.0232
-16 5 4 -4.0690 -0.1935
-16 5 5 3.1421 0.1545
-16 5 6 1.7618 0.0850
-16 5 7 0.5737 0.0630
-16 5 8 -0.2174 -0.0856
-16 5 9 -2.6154 -0.0772
-16 5 10 8.4706 0.0021
-16 5 11 -4.4864 0.0136
-16 5 12 0.8988 0.0009
-16 5 13 2.9948 0.0163
-16 5 14 2.6159 -0.0039
-16 5 15 -1.9443 -0.0573
-16 5 16 -0.1148 -0.0246
-16 5 17 3.3129 0.0380
-16 5 18 -1.3288 0.1016
-16 6 1 -3.3747 -0.4179
-16 6 2 4.7036 0.3612
-16 6 3 6.1285 -0.0101
-16 6 4 -0.2343 -0.1801
-16 6 5 -4.3503 -0.0613
-16 6 6 1.0236 -0.0211
-16 6 7 0.4766 0.0336
-16 6 8 -0.9442 -0.0039
-16 6 9 -4.0572 0.0336
-16 6 10 1.6586 -0.0067
-16 6 11 -0.7523 -0.0353
-16 6 12 -2.3452 -0.0315
-16 6 13 -1.3871 0.0613
-16 6 14 -0.7451 0.0463
-16 6 15 3.2206 0.0347
-16 6 16 -4.7593 -0.0784
-16 6 17 2.5946 -0.0038
-16 7 1 -2.5769 -0.6365
-16 7 2 -8.2833 0.3025
-16 7 3 0.0617 0.1289
-16 7 4 2.7968 0.0378
-16 7 5 -0.8942 -0.0238
-16 7 6 -0.6462 0.0282
-16 7 7 2.2722 0.0246
-16 7 8 1.0461 -0.0243
-16 7 9 1.1621 0.0111
-16 7 10 -1.6235 0.0853
-16 7 11 2.0837 -0.0163
-16 7 12 0.8917 -0.0498
-16 7 13 -0.2104 -0.0209
-16 7 14 -2.3016 0.0087
-16 7 15 2.8279 0.0171
-16 7 16 -2.0421 -0.0482
-16 7 17 1.8424 -0.0284
-16 8 1 5.7256 -0.5751
-16 8 2 1.5538 0.0853
-16 8 3 -0.9152 -0.0783
-16 8 4 -0.7394 -0.0590
-16 8 5 2.2549 0.0381
-16 8 6 -1.2249 0.0305
-16 8 7 -3.2414 -0.0677
-16 8 8 1.4164 -0.0576
-16 8 9 1.5255 -0.0208
-16 8 10 -1.8980 0.0483
-16 8 11 0.7522 -0.0174
-16 8 12 1.7809 -0.0197
-16 8 13 0.0756 -0.0322
-16 8 14 -0.3907 0.0500
-16 8 15 1.0885 0.0613
-16 8 16 -0.5766 -0.0111
-16 9 1 -2.5679 -0.2085
-16 9 2 0.5014 0.1878
-16 9 3 1.8057 0.1229
-16 9 4 -4.5390 -0.2060
-16 9 5 1.3479 -0.0044
-16 9 6 4.0954 0.1309
-16 9 7 -3.3271 0.0563
-16 9 8 -0.2054 -0.0810
-16 9 9 0.4330 0.0040
-16 9 10 -0.9290 0.0379
-16 9 11 -2.4346 0.0478
-16 9 12 0.6951 0.0328
-16 9 13 -0.5997 -0.0627
-16 9 14 0.2176 -0.0569
-16 9 15 -0.6454 0.0104
-16 10 1 -1.2390 -0.4413
-16 10 2 -0.7047 0.2172
-16 10 3 2.8548 0.1123
-16 10 4 0.6833 -0.0283
-16 10 5 -3.5315 -0.0973
-16 10 6 1.3150 0.0265
-16 10 7 0.8947 0.0881
-16 10 8 0.6180 -0.0561
-16 10 9 -1.1494 -0.0231
-16 10 10 2.5736 -0.0409
-16 10 11 -1.2591 -0.0147
-16 10 12 1.1507 0.0280
-16 10 13 -1.8569 0.0429
-16 10 14 0.6881 0.0221
-16 10 15 1.2169 -0.0335
-16 11 1 -0.3516 -0.6289
-16 11 2 0.1675 0.1083
-16 11 3 -3.0480 -0.0025
-16 11 4 3.2432 0.0211
-16 11 5 0.5105 -0.1118
-16 11 6 -0.7296 -0.0457
-16 11 7 -1.5550 0.0409
-16 11 8 3.8813 0.0456
-16 11 9 -2.6139 -0.0071
-16 11 10 3.3839 0.0016
-16 11 11 -2.0898 0.0077
-16 11 12 2.6272 -0.0396
-16 11 13 1.2583 -0.0432
-16 11 14 -2.2430 0.0438
-16 12 1 -2.0770 0.0455
-16 12 2 2.0019 -0.0610
-16 12 3 -1.3919 0.0943
-16 12 4 -1.7060 0.1225
-16 12 5 -0.0611 0.0496
-16 12 6 1.1221 -0.0165
-16 12 7 -4.0791 -0.0340
-16 12 8 1.7426 0.0146
-16 12 9 -5.3749 -0.0245
-16 12 10 2.5384 0.0126
-16 12 11 -3.0864 0.0535
-16 12 12 -2.1576 -0.0032
-16 12 13 1.9412 -0.0032
-16 13 1 -0.6020 -0.0417
-16 13 2 0.7654 -0.0711
-16 13 3 1.0470 -0.1778
-16 13 4 1.3539 -0.0167
-16 13 5 -0.0931 -0.0361
-16 13 6 2.0823 -0.0330
-16 13 7 0.2259 0.0643
-16 13 8 3.0649 0.0401
-16 13 9 0.9374 -0.0552
-16 13 10 1.2155 -0.0349
-16 13 11 2.6911 0.0314
-16 13 12 -2.4247 -0.0556
-16 14 1 0.2526 0.0983
-16 14 2 -1.7947 0.1052
-16 14 3 -0.6430 0.0814
-16 14 4 -1.3174 0.0709
-16 14 5 -0.4488 0.0215
-16 14 6 -0.4162 -0.0748
-16 14 7 0.0418 -0.0334
-16 14 8 -3.5781 0.0221
-16 14 9 0.1641 0.0069
-16 14 10 -1.5169 -0.0017
-16 14 11 1.1844 0.0477
-16 15 1 1.8326 0.0253
-16 15 2 0.2216 -0.2491
-16 15 3 2.0739 -0.0142
-16 15 4 -0.8002 0.0656
-16 15 5 0.3297 -0.0342
-16 15 6 -1.5508 0.0314
-16 15 7 2.3497 0.0671
-16 15 8 -0.7926 -0.0181
-16 15 9 1.6346 0.0400
-16 15 10 -1.0548 -0.0839
-16 16 1 -2.8398 0.3020
-16 16 2 0.7073 -0.1098
-16 16 3 -1.0539 -0.0404
-16 16 4 0.6539 0.0718
-16 16 5 0.1752 -0.0263
-16 16 6 2.0471 -0.0868
-16 16 7 -0.4757 -0.0144
-16 16 8 -1.0971 -0.0894
-16 17 1 -1.1040 0.2602
-16 17 2 2.2280 -0.1329
-16 17 3 -0.1492 -0.0030
-16 17 4 0.1065 0.0581
-16 17 5 -2.5649 -0.0026
-16 17 6 -0.0623 0.1012
-16 18 1 -2.9595 0.1755
-16 18 2 -0.0736 0.0117
-16 18 3 -0.5402 -0.1215
-16 18 4 0.7667 0.0748
-16 19 1 0.5843 -0.0444
-15 -17 1 -0.7428 0.2495
-15 -17 2 -0.8232 -0.2576
-15 -17 3 -0.3400 -0.2525
-15 -17 4 -0.2843 0.1226
-15 -17 5 -1.7991 -0.0852
-15 -17 6 0.1626 0.0145
-15 -17 7 0.4120 0.0117
-15 -17 8 -1.3119 -0.0670
-15 -17 9 0.2063 0.0347
-15 -17 10 0.8553 -0.0788
-15 -16 1 0.9639 0.2910
-15 -16 2 0.5722 0.0012
-15 -16 3 0.4128 0.1018
-15 -16 4 2.7145 0.0510
-15 -16 5 -1.1841 -0.0398
-15 -16 6 1.5891 0.0222
-15 -16 7 0.9685 0.0078
-15 -16 8 -1.0326 0.0033
-15 -16 9 -0.3749 0.0487
-15 -16 10 1.8390 0.0453
-15 -16 11 0.6619 0.1109
-15 -16 12 0.7687 -0.0748
-15 -15 1 -1.4107 0.1172
-15 -15 2 0.2745 -0.1914
-15 -15 3 -2.3989 0.0998
-15 -15 4 0.1436 -0.0450
-15 -15 5 -1.9388 -0.0492
-15 -15 6 -1.0219 0.0558
-15 -15 7 1.4809 -0.0122
-15 -15 8 0.1341 -0.0521
-15 -15 9 -0.2673 -0.0771
-15 -15 10 -1.7687 -0.0252
-15 -15 11 0.7510 -0.0144
-15 -15 12 -1.3464 -0.0277
-15 -15 13 0.7442 0.0457
-15 -15 14 -0.7981 0.0421
-15 -14 1 0.1416 -0.0314
-15 -14 2 0.5450 -0.0750
-15 -14 3 1.0584 -0.0153
-15 -14 4 1.8031 0.0098
-15 -14 5 1.1284 0.0501
-15 -14 6 -1.7183 -0.0321
-15 -14 7 -0.1314 0.0113
-15 -14 8 -0.2890 0.0832
-15 -14 9 0.2965 0.0473
-15 -14 10 -0.5411 0.0572
-15 -14 11 1.7275 -0.0160
-15 -14 12 -0.5227 0.0272
-15 -14 13 0.7531 -0.0685
-15 -14 14 -1.6134 0.0432
-15 -14 15 -0.1113 0.0344
-15 -14 16 -0.9173 0.0052
-15 -13 1 1.5350 -0.2308
-15 -13 2 -0.4223 0.4606
-15 -13 3 -2.8368 -0.0934
-15 -13 4 0.2415 -0.1526
-15 -13 5 0.9728 0.0705
-15 -13 6 -0.2430 0.0400
-15 -13 7 0.1119 -0.0591
-15 -13 8 2.4362 -0.0967
-15 -13 9 -0.1882 -0.0808
-15 -13 10 -1.4642 0.0103
-15 -13 11 -0.7397 0.0081
-15 -13 12 0.0041 0.0147
-15 -13 13 -0.1689 -0.0701
-15 -13 14 0.8121 -0.0521
-15 -13 15 1.3771 -0.0072
-15 -13 16 -1.6361 0.1999
-15 -13 17 2.4935 -0.0541
-15 -12 1 -2.2110 -0.6314
-15 -12 2 2.9247 0.0783
-15 -12 3 -0.5229 0.1289
-15 -12 4 -0.7981 -0.0884
-15 -12 5 0.9297 0.0000
-15 -12 6 0.6243 -0.0110
-15 -12 7 -3.4148 0.0869
-15 -12 8 -1.5479 0.1115
-15 -12 9 2.1819 0.0263
-15 -12 10 1.5785 -0.0861
-15 -12 11 0.3504 0.0528
-15 -12 12 0.3719 0.0829
-15 -12 13 0.6161 0.0905
-15 -12 14 -2.1175 -0.0370
-15 -12 15 2.4910 -0.0968
-15 -12 16 -3.4929 -0.0416
-15 -12 17 0.3733 -0.1369
-15 -11 1 -1.1614 0.0053
-15 -11 2 -0.6122 0.0416
-15 -11 3 2.2063 0.0408
-15 -11 4 -2.0950 0.0428
-15 -11 5 -1.0840 -0.0207
-15 -11 6 2.0143 -0.0520
-15 -11 7 4.2275 -0.0397
-15 -11 8 -2.5958 -0.0525
-15 -11 9 -1.2112 0.0619
-15 -11 10 -2.6631 -0.0214
-15 -11 11 2.0143 -0.1184
-15 -11 12 -2.8003 -0.0840
-15 -11 13 0.9543 0.0219
-15 -11 14 -0.7739 0.0208
-15 -11 15 1.7593 0.1118
-15 -11 16 1.6143 0.0807
-15 -11 17 -1.0772 0.0065
-15 -11 18 -2.1818 -0.1253
-15 -10 1 0.2727 -0.0783
-15 -10 2 -2.7889 -0.1283
-15 -10 3 2.3254 -0.1526
-15 -10 4 -0.0307 0.1537
-15 -10 5 1.4653 -0.0063
-15 -10 6 -5.0782 -0.0332
-15 -10 7 -0.3778 -0.0242
-15 -10 8 2.5646 0.0142
-15 -10 9 3.5894 -0.0078
-15 -10 10 -4.1658 0.1245
-15 -10 11 3.0436 0.0321
-15 -10 12 2.3355 0.0540
-15 -10 13 -2.0446 -0.0163
-15 -10 14 0.4170 -0.0960
-15 -10 15 -3.1197 -0.0609
-15 -10 16 2.2472 -0.0153
-15 -10 17 0.1319 0.0969
-15 -10 18 -0.3690 -0.1005
-15 -10 19 2.4564 -0.0925
-15 -9 1 2.1126 0.4010
-15 -9 2 -0.4082 0.0895
-15 -9 3 1.0197 -0.0783
-15 -9 4 -3.9293 -0.0602
-15 -9 5 4.4943 0.1063
-15 -9 6 3.3230 0.0996
-15 -9 7 -3.7367 0.0177
-15 -9 8 -2.6808 -0.0417
-15 -9 9 4.1649 -0.0515
-15 -9 10 -1.5508 -0.0437
-15 -9 11 -4.4182 -0.0772
-15 -9 12 2.4885 0.0558
-15 -9 13 0.1737 0.0257
-15 -9 14 1.6855 0.0338
-15 -9 15 -2.5068 -0.0196
-15 -9 16 1.1057 0.0209
-15 -9 17 0.1507 -0.0151
-15 -9 18 -1.8671 0.0615
-15 -9 19 -0.5507 0.0255
-15 -8 1 -0.9239 -0.2005
-15 -8 2 -0.9221 0.1125
-15 -8 3 1.7874 -0.0133
-15 -8 4 -2.0755 -0.0948
-15 -8 5 -4.2720 -0.1017
-15 -8 6 2.7011 -0.1171
-15 -8 7 2.2323 0.0294
-15 -8 8 -3.3462 -0.0044
-15 -8 9 0.7921 0.1428
-15 -8 10 3.7665 -0.0565
-15 -8 11 -0.9308 -0.0197
-15 -8 12 -2.0360 0.0099
-15 -8 13 0.4287 0.0208
-15 -8 14 1.8205 -0.0185
-15 -8 15 1.4627 -0.0181
-15 -8 16 -2.4628 0.0502
-15 -8 17 2.4062 0.0092
-15 -8 18 0.9814 -0.0401
-15 -8 19 -0.9548 -0.1183
-15 -8 20 1.3469 0.1151
-15 -7 1 0.5948 -0.1482
-15 -7 2 1.3352 0.1103
-15 -7 3 1.6697 0.0725
-15 -7 4 3.3317 0.0961
-15 -7 5 -1.7566 0.1457
-15 -7 6 -0.5984 0.0911
-15 -7 7 1.4307 -0.0809
-15 -7 8 -1.1918 -0.0437
-15 -7 9 -1.9837 0.0787
-15 -7 10 -0.5985 -0.0171
-15 -7 11 2.0989 -0.0239
-15 -7 12 1.4848 0.0215
-15 -7 13 -4.4404 -0.0002
-15 -7 14 -1.7053 -0.0396
-15 -7 15 1.9428 0.0078
-15 -7 16 -1.7390 -0.0765
-15 -7 17 -1.5555 0.0289
-15 -7 18 1.3094 -0.0083
-15 -7 19 -1.4130 -0.0104
-15 -7 20 0.5809 0.0567
-15 -6 1 -2.3501 -0.1167
-15 -6 2 -4.5463 -0.0134
-15 -6 3 -1.9351 -0.2512
-15 -6 4 1.4183 -0.0787
-15 -6 5 -1.6453 -0.0729
-15 -6 6 0.3324 0.0313
-15 -6 7 1.2100 -0.1029
-15 -6 8 1.6462 0.0105
-15 -6 9 1.7896 0.0245
-15 -6 10 -2.2845 -0.0081
-15 -6 11 -2.4862 -0.0652
-15 -6 12 3.6539 0.0532
-15 -6 13 2.2329 -0.0145
-15 -6 14 0.6959 0.0206
-15 -6 15 -1.0618 0.0470
-15 -6 16 2.8489 0.0531
-15 -6 17 -0.2436 0.0743
-15 -6 18 0.6957 -0.0716
-15 -6 19 -1.7512 -0.0199
-15 -6 20 1.1803 0.0134
-15 -5 1 6.4909 0.0518
-15 -5 2 3.8994 0.3588
-15 -5 3 -1.4314 0.0370
-15 -5 4 1.2963 -0.0034
-15 -5 5 2.2423 0.1000
-15 -5 6 -1.4789 0.1069
-15 -5 7 -2.4510 -0.0139
-15 -5 8 -1.3435 -0.0073
-15 -5 9 0.2846 0.0154
-15 -5 10 3.0513 -0.0017
-15 -5 11 1.3756 0.0632
-15 -5 12 -5.3122 0.0465
-15 -5 13 -0.4840 -0.0569
-15 -5 14 2.2205 -0.0081
-15 -5 15 -2.8468 -0.1310
-15 -5 16 -1.7063 -0.0235
-15 -5 17 0.5320 0.0539
-15 -5 18 1.6320 -0.0154
-15 -5 19 -0.3685 -0.0266
-15 -5 20 0.3388 0.0297
-15 -4 1 -8.4712 -0.0573
-15 -4 2 0.9709 -0.2886
-15 -4 3 0.3418 0.0809
-15 -4 4 -5.9505 -0.1155
-15 -4 5 -0.1933 -0.0892
-15 -4 6 1.7332 -0.0546
-15 -4 7 2.2626 0.0158
-15 -4 8 1.4447 0.0368
-15 -4 9 -3.9671 0.0379
-15 -4 10 -3.8873 -0.1838
-15 -4 11 4.8039 -0.0476
-15 -4 12 0.1428 -0.0038
-15 -4 13 -1.8871 0.0672
-15 -4 14 1.5816 0.0878
-15 -4 15 1.8157 -0.0151
-15 -4 16 0.9462 -0.0056
-15 -4 17 -2.6408 0.0299
-15 -4 18 0.6864 -0.0216
-15 -4 19 -0.5131 0.0025
-15 -4 20 2.4291 0.0832
-15 -3 1 1.7675 0.3969
-15 -3 2 -1.0404 -0.0757
-15 -3 3 4.9391 0.0391
-15 -3 4 7.1116 0.2350
-15 -3 5 -1.4942 -0.0419
-15 -3 6 -3.0482 -0.0382
-15 -3 7 -1.1168 -0.0612
-15 -3 8 3.0161 -0.0026
-15 -3 9 4.3660 0.1396
-15 -3 10 -2.6873 0.1098
-15 -3 11 0.7925 0.0441
-15 -3 12 -0.7154 -0.0837
-15 -3 13 2.3879 -0.0029
-15 -3 14 -3.5179 -0.0105
-15 -3 15 -0.1973 -0.0135
-15 -3 16 0.4236 0.0026
-15 -3 17 1.6073 0.0242
-15 -3 18 -1.7796 -0.0219
-15 -3 19 -0.8998 -0.0069
-15 -3 20 -0.9619 -0.0378
-15 -2 1 0.0239 0.2511
-15 -2 2 -1.0941 -0.2877
-15 -2 3 -11.3643 -0.1928
-15 -2 4 -2.3690 0.0900
-15 -2 5 4.1279 0.1298
-15 -2 6 0.6413 0.0789
-15 -2 7 -3.2117 -0.0751
-15 -2 8 -2.6703 -0.0234
-15 -2 9 1.4407 -0.1395
-15 -2 10 -1.0000 -0.0220
-15 -2 11 1.1694 -0.0201
-15 -2 12 -2.8013 -0.0047
-15 -2 13 2.4282 0.0066
-15 -2 14 1.2337 0.0330
-15 -2 15 0.1117 -0.0306
-15 -2 16 -2.4614 0.0030
-15 -2 17 2.8613 -0.0291
-15 -2 18 -0.0464 -0.0040
-15 -2 19 2.0568 0.0262
-15 -2 20 0.6496 -0.0179
-15 -1 1 -2.9580 0.3683
-15 -1 2 9.7533 0.1532
-15 -1 3 8.3092 -0.0320
-15 -1 4 -5.0469 -0.3032
-15 -1 5 -0.6429 -0.0819
-15 -1 6 4.6548 0.0902
-15 -1 7 0.9645 -0.0123
-15 -1 8 -2.1170 0.0216
-15 -1 9 0.0140 0.0742
-15 -1 10 0.8095 0.0235
-15 -1 11 0.5549 0.0490
-15 -1 12 -0.5722 0.0073
-15 -1 13 -3.4215 -0.0461
-15 -1 14 1.3701 0.0061
-15 -1 15 1.9511 -0.0055
-15 -1 16 -2.5416 0.0717
-15 -1 17 -0.2041 0.0070
-15 -1 18 -1.7041 0.0225
-15 -1 19 -0.6178 -0.0141
-15 -1 20 -1.9401 -0.0232
-15 0 1 -3.6477 -0.3244
-15 0 2 -10.2542 0.1183
-15 0 3 2.5605 0.3800
-15 0 4 2.1053 0.0419
-15 0 5 -5.1553 0.0033
-15 0 6 -2.4568 0.0675
-15 0 7 5.0530 0.0045
-15 0 8 -0.1451 -0.0445
-15 0 9 -1.4505 0.0177
-15 0 10 -0.5802 -0.0906
-15 0 11 1.7726 -0.0131
-15 0 12 3.4688 0.0207
-15 0 13 -0.7953 0.0712
-15 0 14 -4.0440 -0.0130
-15 0 15 4.2098 -0.0607
-15 0 16 -0.8495 -0.0709
-15 0 17 1.1858 -0.0163
-15 0 18 -0.8003 0.0233
-15 0 19 4.3463 0.0225
-15 0 20 -0.5476 0.0339
-15 1 1 7.2310 -0.2831
-15 1 2 0.7923 -0.3229
-15 1 3 -3.2594 0.0433
-15 1 4 4.7314 -0.2084
-15 1 5 4.2481 -0.0835
-15 1 6 -5.7504 0.0306
-15 1 7 0.9872 -0.0798
-15 1 8 0.4221 0.0214
-15 1 9 2.2753 0.0349
-15 1 10 -2.3584 0.0542
-15 1 11 -4.9416 -0.0326
-15 1 12 1.4140 -0.1089
-15 1 13 4.3167 0.0075
-15 1 14 -3.0251 0.0488
-15 1 15 -1.0938 0.0970
-15 1 16 2.2877 0.0098
-15 1 17 0.2185 -0.0026
-15 1 18 -3.2314 -0.0212
-15 1 19 -0.7902 -0.0111
-15 1 20 -0.8687 -0.0374
-15 2 1 -0.6931 0.0896
-15 2 2 1.8107 0.1493
-15 2 3 -3.2538 0.1723
-15 2 4 -4.9831 0.0857
-15 2 5 3.1537 0.0572
-15 2 6 -1.4145 0.1024
-15 2 7 0.2294 -0.0412
-15 2 8 -4.4997 -0.0224
-15 2 9 2.1906 -0.0592
-15 2 10 5.6081 0.0957
-15 2 11 -0.8827 0.0848
-15 2 12 -5.1272 -0.0091
-15 2 13 2.6194 -0.0301
-15 2 14 1.1794 -0.0293
-15 2 15 -2.6343 -0.0751
-15 2 16 -2.2520 -0.0084
-15 2 17 3.1475 0.0257
-15 2 18 0.8108 0.0329
-15 2 19 -0.1160 -0.0084
-15 2 20 1.5105 -0.0578
-15 3 1 -0.8306 -0.3211
-15 3 2 2.8084 -0.0003
-15 3 3 5.2195 -0.0383
-15 3 4 -0.2786 -0.2793
-15 3 5 0.5549 0.0195
-15 3 6 1.9137 -0.0053
-15 3 7 5.8547 0.1059
-15 3 8 -1.6036 0.0200
-15 3 9 -5.0687 -0.1491
-15 3 10 1.2400 -0.0397
-15 3 11 3.5060 0.0225
-15 3 12 -0.7154 -0.0386
-15 3 13 -1.1214 0.0120
-15 3 14 2.0143 0.1042
-15 3 15 3.3849 -0.0063
-15 3 16 -1.6885 -0.0242
-15 3 17 -0.5739 -0.0243
-15 3 18 0.2642 0.0521
-15 3 19 -1.7774 0.0322
-15 3 20 -0.5856 -0.0260
-15 4 1 -3.0932 -0.3236
-15 4 2 -5.2845 0.2139
-15 4 3 -2.0723 0.2499
-15 4 4 3.3605 -0.0253
-15 4 5 -7.1702 -0.0312
-15 4 6 -5.9502 -0.1316
-15 4 7 1.2443 -0.0037
-15 4 8 2.4080 0.0910
-15 4 9 -1.0944 0.0387
-15 4 10 -1.3608 0.0225
-15 4 11 -1.5501 0.0448
-15 4 12 0.7141 -0.0662
-15 4 13 -1.1339 0.0010
-15 4 14 -3.2819 -0.0019
-15 4 15 -1.3288 0.0039
-15 4 16 1.6656 -0.0184
-15 4 17 -0.3416 -0.0221
-15 4 18 0.4763 0.0061
-15 4 19 2.4236 0.0067
-15 5 1 7.8786 -0.3942
-15 5 2 0.4808 -0.0548
-15 5 3 -4.6199 -0.0456
-15 5 4 7.4864 0.1138
-15 5 5 8.2066 0.0774
-15 5 6 -1.2115 0.0400
-15 5 7 0.4727 0.0126
-15 5 8 0.1316 -0.0610
-15 5 9 2.0414 -0.0774
-15 5 10 0.6201 0.0613
-15 5 11 2.0609 0.0088
-15 5 12 -0.8313 -0.0630
-15 5 13 3.8830 0.0110
-15 5 14 3.1470 0.0161
-15 5 15 -2.7894 0.0357
-15 5 16 0.4539 -0.0285
-15 5 17 0.5375 -0.0127
-15 5 18 -2.6820 0.0215
-15 5 19 -1.9970 0.0525
-15 6 1 -1.0523 -0.0076
-15 6 2 5.2108 0.0428
-15 6 3 -2.5048 -0.1033
-15 6 4 -11.6251 -0.1443
-15 6 5 0.5675 0.0149
-15 6 6 -0.3330 -0.0515
-15 6 7 -2.5171 0.0220
-15 6 8 -1.3877 0.0140
-15 6 9 -0.6019 -0.0647
-15 6 10 -2.7997 0.0778
-15 6 11 0.2423 0.0198
-15 6 12 -2.4533 0.0061
-15 6 13 -5.5412 -0.0306
-15 6 14 5.6612 -0.0031
-15 6 15 -2.7109 0.0297
-15 6 16 1.2602 0.0104
-15 6 17 -0.1511 -0.0211
-15 6 18 5.3593 0.0643
-15 7 1 -6.1266 -0.1929
-15 7 2 -2.2097 0.2673
-15 7 3 11.1927 0.1236
-15 7 4 0.8840 -0.0769
-15 7 5 -0.1315 -0.0016
-15 7 6 3.9699 0.0887
-15 7 7 2.1269 0.0845
-15 7 8 0.6070 -0.0427
-15 7 9 1.4857 -0.0563
-15 7 10 0.9545 -0.0161
-15 7 11 2.6367 0.0212
-15 7 12 3.2747 0.0190
-15 7 13 -4.4901 -0.0172
-15 7 14 1.8840 -0.0128
-15 7 15 -0.6537 -0.0132
-15 7 16 -0.6325 -0.0346
-15 7 17 -5.2309 -0.0530
-15 7 18 -0.9979 0.1037
-15 8 1 6.8390 -0.3573
-15 8 2 -7.1994 -0.0040
-15 8 3 -3.2793 0.0807
-15 8 4 1.0299 0.0234
-15 8 5 -2.8286 -0.1229
-15 8 6 -5.4251 -0.1268
-15 8 7 0.7531 0.0964
-15 8 8 0.2173 0.0363
-15 8 9 -1.9229 -0.0042
-15 8 10 -2.6751 -0.0244
-15 8 11 -0.1341 -0.0222
-15 8 12 2.7229 -0.0110
-15 8 13 -0.7241 0.0131
-15 8 14 0.3312 0.0407
-15 8 15 1.8666 0.0610
-15 8 16 5.9432 -0.0259
-15 8 17 -1.5230 -0.0144
-15 9 1 1.9622 -0.2017
-15 9 2 4.5943 0.0061
-15 9 3 -2.3171 -0.0692
-15 9 4 1.8957 0.1687
-15 9 5 5.2647 0.0528
-15 9 6 0.8407 -0.1090
-15 9 7 -2.0862 -0.0109
-15 9 8 1.1067 0.0419
-15 9 9 2.7434 -0.0208
-15 9 10 -1.2347 0.0585
-15 9 11 -2.3303 0.0559
-15 9 12 0.0073 -0.0296
-15 9 13 -0.5623 -0.0590
-15 9 14 -2.3053 -0.0240
-15 9 15 -7.0337 0.0418
-15 9 16 4.4272 -0.0015
-15 9 17 -4.5612 0.0252
-15 10 1 -2.1319 0.1688
-15 10 2 -0.6309 -0.0381
-15 10 3 2.6340 -0.1830
-15 10 4 -3.9781 0.0895
-15 10 5 -3.7712 0.0907
-15 10 6 3.4088 -0.0321
-15 10 7 0.0057 0.0098
-15 10 8 -1.9793 -0.0023
-15 10 9 0.4207 -0.0864
-15 10 10 1.8500 -0.0462
-15 10 11 0.9270 0.0282
-15 10 12 0.9260 0.0281
-15 10 13 1.8835 -0.0256
-15 10 14 5.6756 0.0049
-15 10 15 -3.1501 -0.0496
-15 10 16 3.3577 0.0160
-15 11 1 0.9998 0.1764
-15 11 2 -4.8943 0.0663
-15 11 3 1.4294 -0.1307
-15 11 4 5.0023 -0.0112
-15 11 5 -2.8302 -0.0416
-15 11 6 -0.2276 -0.0788
-15 11 7 0.4949 0.0924
-15 11 8 1.0698 0.0720
-15 11 9 0.5157 -0.0090
-15 11 10 -1.7892 -0.0116
-15 11 11 -1.5036 0.0472
-15 11 12 -0.2028 0.0191
-15 11 13 -2.9957 0.0041
-15 11 14 0.6166 0.0108
-15 11 15 -2.3758 0.0137
-15 12 1 2.7212 0.0508
-15 12 2 2.5564 -0.0116
-15 12 3 -5.2443 -0.0041
-15 12 4 2.4849 0.2083
-15 12 5 -1.2753 0.0114
-15 12 6 0.7273 -0.0752
-15 12 7 -1.7233 -0.0346
-15 12 8 -4.3063 0.0220
-15 12 9 2.6131 0.0002
-15 12 10 -0.1596 -0.0697
-15 12 11 0.1352 -0.0362
-15 12 12 -0.9572 0.0165
-15 12 13 2.5077 0.0178
-15 12 14 0.1014 -0.0420
-15 13 1 -1.3587 0.3909
-15 13 2 1.2201 -0.3054
-15 13 3 -0.3684 -0.1365
-15 13 4 1.3591 0.0509
-15 13 5 -0.6723 -0.0507
-15 13 6 2.7901 -0.0057
-15 13 7 4.5961 0.0205
-15 13 8 -0.5753 -0.0016
-15 13 9 2.1814 0.0485
-15 13 10 -0.0369 0.0390
-15 13 11 1.9816 -0.0549
-15 13 12 -2.1474 0.0181
-15 13 13 0.9936 0.0007
-15 13 14 -0.0984 0.0586
-15 14 1 1.4223 0.4474
-15 14 2 -0.6365 -0.0014
-15 14 3 -0.5980 -0.0258
-15 14 4 0.5610 0.1320
-15 14 5 -4.0948 0.0551
-15 14 6 -1.6217 -0.0332
-15 14 7 -2.7214 -0.0126
-15 14 8 -2.9470 -0.0316
-15 14 9 -0.1158 0.0198
-15 14 10 -2.9774 0.0106
-15 14 11 2.8363 0.0310
-15 14 12 -2.3950 -0.0107
-15 14 13 0.4473 -0.0262
-15 15 1 0.7663 0.0628
-15 15 2 -0.0932 -0.0834
-15 15 3 -1.3478 -0.0920
-15 15 4 3.6912 -0.0952
-15 15 5 0.4765 -0.0305
-15 15 6 2.6429 0.0350
-15 15 7 1.2945 0.0095
-15 15 8 3.1196 -0.0023
-15 15 9 2.1995 -0.0398
-15 15 10 -4.7281 -0.0567
-15 15 11 4.9806 0.0018
-15 16 1 2.6131 0.1527
-15 16 2 0.7337 0.0612
-15 16 3 -1.0136 0.0817
-15 16 4 -2.1789 0.1100
-15 16 5 2.0377 0.0000
-15 16 6 -1.1589 -0.0523
-15 16 7 -4.8011 -0.0148
-15 16 8 0.7570 0.0980
-15 16 9 2.7466 0.0225
-15 16 10 -4.3187 0.0566
-15 17 1 -0.6295 -0.1220
-15 17 2 0.4286 -0.0757
-15 17 3 0.0417 -0.1232
-15 17 4 -2.1958 -0.0248
-15 17 5 -0.3905 0.0791
-15 17 6 3.6588 -0.0192
-15 17 7 -2.7789 -0.0663
-15 17 8 1.2007 -0.0245
-15 17 9 1.0035 -0.0919
-15 18 1 0.1693 0.2531
-15 18 2 1.2609 0.0002
-15 18 3 0.7323 0.0072
-15 18 4 1.7941 -0.0126
-15 18 5 -1.4586 -0.0025
-15 18 6 2.9644 0.0580
-15 18 7 -2.4821 0.0349
-15 19 1 -0.5267 0.0000
-15 19 2 -1.6285 0.0821
-15 19 3 -0.1084 -0.0440
-15 19 4 -0.7788 0.0052
-15 19 5 -2.1827 -0.0693
-15 20 1 1.3991 -0.1445
-15 20 2 -0.9297 0.0331
-14 -18 1 -0.2872 0.1616
-14 -18 2 -0.4233 0.1226
-14 -18 3 -0.4707 0.2287
-14 -18 4 1.7241 -0.0923
-14 -18 5 -0.8582 -0.1881
-14 -18 6 0.0618 0.0311
-14 -18 7 1.1523 -0.0327
-14 -18 8 -2.1832 0.0767
-14 -18 9 0.9114 -0.0581
-14 -18 10 -0.0072 -0.0245
-14 -18 11 0.1981 0.0153
-14 -17 1 -0.4459 -0.0776
-14 -17 2 0.7626 -0.3091
-14 -17 3 -0.6977 0.0868
-14 -17 4 1.4447 0.0494
-14 -17 5 -1.3761 0.0822
-14 -17 6 1.8485 0.0511
-14 -17 7 0.5055 -0.0664
-14 -17 8 -0.5255 -0.0267
-14 -17 9 1.6268 0.0345
-14 -17 10 -0.8162 0.0350
-14 -17 11 -0.3914 -0.0287
-14 -17 12 -1.9320 0.1129
-14 -17 13 1.5066 0.0808
-14 -16 1 -0.3404 0.0467
-14 -16 2 -0.5657 0.1603
-14 -16 3 -0.2591 -0.0360
-14 -16 4 0.6004 -0.1780
-14 -16 5 -2.3287 -0.0068
-14 -16 6 0.4870 0.0455
-14 -16 7 -0.9277 0.0267
-14 -16 8 -2.1740 -0.0258
-14 -16 9 0.5663 0.0294
-14 -16 10 1.7935 0.0074
-14 -16 11 1.0495 -0.0970
-14 -16 12 -0.6345 -0.0519
-14 -16 13 0.4184 -0.1510
-14 -16 14 -0.0514 -0.0337
-14 -16 15 -0.2718 0.0672
-14 -15 1 0.6166 -0.5301
-14 -15 2 0.2282 0.4077
-14 -15 3 -1.1267 0.0239
-14 -15 4 1.7219 -0.0503
-14 -15 5 -0.4708 0.0151
-14 -15 6 1.9572 0.0540
-14 -15 7 1.8940 -0.0540
-14 -15 8 0.7906 -0.0688
-14 -15 9 -2.4437 0.0158
-14 -15 10 -0.3286 0.0272
-14 -15 11 -0.2396 0.0720
-14 -15 12 0.6730 0.1512
-14 -15 13 -1.8223 0.0617
-14 -15 14 2.0278 -0.0323
-14 -15 15 0.4551 -0.0537
-14 -15 16 0.2875 0.0717
-14 -14 1 -0.4248 -0.6205
-14 -14 2 1.3716 0.1126
-14 -14 3 -0.0940 0.0519
-14 -14 4 0.9488 -0.0893
-14 -14 5 -3.2474 -0.0234
-14 -14 6 -0.9369 0.0477
-14 -14 7 -1.8110 0.0166
-14 -14 8 1.0804 0.1052
-14 -14 9 -0.0957 0.0129
-14 -14 10 0.8954 -0.1283
-14 -14 11 -0.5658 -0.0936
-14 -14 12 1.0698 -0.0598
-14 -14 13 -1.0904 0.0082
-14 -14 14 -2.2799 -0.0035
-14 -14 15 0.2479 -0.0260
-14 -14 16 0.7517 -0.0275
-14 -14 17 -2.0789 -0.0908
-14 -13 1 0.2912 0.1329
-14 -13 2 -3.1302 -0.0940
-14 -13 3 -1.1161 0.1485
-14 -13 4 3.7490 -0.0876
-14 -13 5 -0.2999 0.0849
-14 -13 6 2.1960 -0.0639
-14 -13 7 1.2682 -0.1389
-14 -13 8 0.2627 -0.0569
-14 -13 9 -0.7209 0.1010
-14 -13 10 -1.3900 0.0896
-14 -13 11 1.0717 0.0178
-14 -13 12 -0.4459 -0.0051
-14 -13 13 3.7012 0.0439
-14 -13 14 -1.1562 -0.0423
-14 -13 15 -0.2241 0.1281
-14 -13 16 2.0031 0.0893
-14 -13 17 -0.3240 0.0136
-14 -13 18 0.7836 -0.1401
-14 -12 1 3.9826 -0.0786
-14 -12 2 2.0674 0.0351
-14 -12 3 -2.3442 -0.1299
-14 -12 4 0.3221 0.0343
-14 -12 5 -1.5428 0.0856
-14 -12 6 -1.8451 0.0677
-14 -12 7 -1.7026 0.0871
-14 -12 8 0.0807 -0.0142
-14 -12 9 4.6351 -0.0771
-14 -12 10 -2.2976 0.0087
-14 -12 11 0.1029 -0.0177
-14 -12 12 -2.1177 0.0435
-14 -12 13 1.1311 0.0181
-14 -12 14 -0.9727 -0.1415
-14 -12 15 -0.4183 -0.1147
-14 -12 16 -0.0510 -0.0235
-14 -12 17 -0.8178 0.0819
-14 -12 18 3.4047 -0.0102
-14 -12 19 -1.8634 0.0660
-14 -11 1 -3.2480 -0.1073
-14 -11 2 -0.1367 0.3609
-14 -11 3 -0.1223 -0.1739
-14 -11 4 0.3729 -0.0993
-14 -11 5 0.1636 -0.0318
-14 -11 6 4.2028 -0.0265
-14 -11 7 -1.0861 -0.0635
-14 -11 8 -4.9539 0.0245
-14 -11 9 0.4286 -0.0011
-14 -11 10 0.3736 0.0046
-14 -11 11 0.7177 -0.1384
-14 -11 12 -1.5767 0.0391
-14 -11 13 1.5547 0.0813
-14 -11 14 -0.7216 0.0922
-14 -11 15 0.8711 0.0072
-14 -11 16 -0.0547 0.0645
-14 -11 17 -3.0088 -0.0355
-14 -11 18 0.5152 -0.0017
-14 -11 19 0.8226 -0.0266
-14 -11 20 1.1480 0.0144
-14 -10 1 2.7751 -0.4403
-14 -10 2 0.9930 0.1401
-14 -10 3 0.0410 0.1461
-14 -10 4 1.9555 -0.0193
-14 -10 5 -3.9888 0.0606
-14 -10 6 1.5147 -0.0156
-14 -10 7 2.6901 0.0233
-14 -10 8 3.3030 -0.0021
-14 -10 9 0.2391 0.1123
-14 -10 10 -1.8672 0.0562
-14 -10 11 3.8734 -0.0107
-14 -10 12 -2.0847 0.0111
-14 -10 13 1.5136 -0.0233
-14 -10 14 -2.3417 -0.0470
-14 -10 15 1.9235 -0.0758
-14 -10 16 1.6308 -0.0071
-14 -10 17 -0.8148 0.0225
-14 -10 18 1.4864 -0.0103
-14 -10 19 -2.5843 -0.0634
-14 -10 20 0.3989 0.1098
-14 -9 1 -1.1306 -0.1228
-14 -9 2 -1.6119 -0.0059
-14 -9 3 -1.9196 -0.0619
-14 -9 4 0.8469 -0.0628
-14 -9 5 -1.1626 0.1011
-14 -9 6 -0.4463 0.0388
-14 -9 7 -5.4313 -0.0734
-14 -9 8 -1.0860 -0.1519
-14 -9 9 2.6988 0.0617
-14 -9 10 -4.2080 -0.0869
-14 -9 11 0.9894 -0.0594
-14 -9 12 -0.8629 -0.0225
-14 -9 13 2.5882 0.0328
-14 -9 14 -2.7025 0.0089
-14 -9 15 -0.7902 0.1055
-14 -9 16 1.5118 -0.0730
-14 -9 17 -1.6979 0.0314
-14 -9 18 1.9201 0.0280
-14 -9 19 1.3651 -0.0513
-14 -9 20 -0.2999 0.0300
-14 -9 21 1.7413 0.0525
-14 -8 1 3.2326 -0.0453
-14 -8 2 0.1090 0.1443
-14 -8 3 2.2730 -0.0814
-14 -8 4 0.9576 -0.0848
-14 -8 5 -0.2908 -0.0910
-14 -8 6 5.3058 0.0868
-14 -8 7 0.6819 0.0296
-14 -8 8 -1.3613 0.0005
-14 -8 9 1.6964 0.0621
-14 -8 10 0.4609 0.1043
-14 -8 11 -0.7499 0.0230
-14 -8 12 -1.2107 0.0713
-14 -8 13 0.8379 -0.0376
-14 -8 14 3.1541 -0.0710
-14 -8 15 -3.3328 0.0282
-14 -8 16 0.1929 0.0143
-14 -8 17 -0.2662 0.0485
-14 -8 18 -2.4629 -0.0254
-14 -8 19 -0.1713 -0.0547
-14 -8 20 -2.1633 -0.0185
-14 -8 21 0.0521 0.0056
-14 -7 1 -1.2657 -0.3215
-14 -7 2 -1.0375 0.3844
-14 -7 3 0.1280 0.0000
-14 -7 4 -2.7987 0.1074
-14 -7 5 -3.0882 -0.0067
-14 -7 6 1.0844 0.0595
-14 -7 7 -2.1613 0.0179
-14 -7 8 1.9630 -0.0298
-14 -7 9 -0.4793 -0.1127
-14 -7 10 1.4394 -0.0836
-14 -7 11 2.1313 -0.0472
-14 -7 12 -1.2420 0.0390
-14 -7 13 -3.7727 -0.0163
-14 -7 14 2.5901 0.0652
-14 -7 15 2.9217 -0.0973
-14 -7 16 -1.8981 -0.0752
-14 -7 17 3.1763 0.0327
-14 -7 18 0.9736 0.0415
-14 -7 19 2.3523 -0.0067
-14 -7 20 1.0155 0.0535
-14 -7 21 0.3275 0.0300
-14 -6 1 -3.6067 -0.2297
-14 -6 2 -2.5535 -0.3407
-14 -6 3 7.4647 0.0587
-14 -6 4 0.0875 -0.0630
-14 -6 5 -0.7855 -0.1546
-14 -6 6 2.6910 -0.1509
-14 -6 7 -1.6992 0.0343
-14 -6 8 -1.0607 0.1106
-14 -6 9 -2.6113 0.1076
-14 -6 10 -3.2989 -0.0135
-14 -6 11 2.1718 0.0021
-14 -6 12 1.4654 -0.0218
-14 -6 13 1.2705 -0.0280
-14 -6 14 -5.6206 0.1018
-14 -6 15 2.4981 0.0523
-14 -6 16 -2.8201 0.0023
-14 -6 17 -0.9263 0.0407
-14 -6 18 -3.4261 -0.0278
-14 -6 19 -0.9301 -0.0544
-14 -6 20 -1.1458 -0.0319
-14 -6 21 0.5047 -0.0149
-14 -5 1 5.2573 0.7296
-14 -5 2 -6.1728 -0.2621
-14 -5 3 -2.3056 0.1403
-14 -5 4 1.0302 0.3160
-14 -5 5 -0.3657 0.1738
-14 -5 6 -2.7408 -0.0032
-14 -5 7 2.8036 -0.0217
-14 -5 8 3.4807 -0.1372
-14 -5 9 3.2190 0.0036
-14 -5 10 0.0261 0.0468
-14 -5 11 0.3890 0.0715
-14 -5 12 -3.6353 -0.0542
-14 -5 13 4.5590 -0.0358
-14 -5 14 0.1595 -0.0156
-14 -5 15 1.1904 -0.0480
-14 -5 16 0.3777 -0.0867
-14 -5 17 3.3037 0.0314
-14 -5 18 2.1491 0.0077
-14 -5 19 1.1358 0.0750
-14 -5 20 -0.6932 -0.0208
-14 -5 21 -1.3837 0.0406
-14 -4 1 -0.7862 0.0979
-14 -4 2 5.9715 -0.1594
-14 -4 3 -0.3967 -0.4801
-14 -4 4 -2.7903 -0.0446
-14 -4 5 4.7691 -0.1767
-14 -4 6 0.4775 0.0314
-14 -4 7 -4.3698 0.1017
-14 -4 8 -3.2482 0.0041
-14 -4 9 -2.1979 -0.0871
-14 -4 10 -3.2045 -0.0433
-14 -4 11 4.2995 0.0208
-14 -4 12 -1.7474 -0.0183
-14 -4 13 -3.2457 -0.0072
-14 -4 14 -1.1558 0.0797
-14 -4 15 2.1252 0.0383
-14 -4 16 -3.9078 0.0321
-14 -4 17 -2.1727 0.0098
-14 -4 18 -1.3498 -0.0254
-14 -4 19 1.2808 -0.0521
-14 -4 20 0.8479 -0.0638
-14 -4 21 -2.3624 0.0310
-14 -4 22 2.7873 0.0527
-14 -3 1 -5.4710 0.2808
-14 -3 2 -3.5958 0.3170
-14 -3 3 7.8823 0.2862
-14 -3 4 -4.1794 0.0992
-14 -3 5 -5.3366 -0.0869
-14 -3 6 3.2823 0.0603
-14 -3 7 3.7229 -0.0098
-14 -3 8 3.1881 0.0303
-14 -3 9 5.1545 0.0133
-14 -3 10 -3.0927 0.0534
-14 -3 11 -0.1160 0.0630
-14 -3 12 5.2438 0.0124
-14 -3 13 0.3226 -0.0670
-14 -3 14 -0.9432 0.0291
-14 -3 15 1.4201 -0.0780
-14 -3 16 3.4231 -0.0644
-14 -3 17 -0.6794 0.0248
-14 -3 18 -0.1981 0.1148
-14 -3 19 -0.9115 0.0209
-14 -3 20 1.0696 -0.0452
-14 -3 21 -1.4447 -0.0194
-14 -3 22 -1.8172 0.0317
-14 -2 1 4.5109 -0.2527
-14 -2 2 -7.8002 -0.6021
-14 -2 3 -1.1547 0.1986
-14 -2 4 7.2342 0.0080
-14 -2 5 1.2483 -0.1531
-14 -2 6 -4.4142 0.0263
-14 -2 7 -4.3351 0.0377
-14 -2 8 -2.3157 -0.0298
-14 -2 9 -0.6864 -0.0183
-14 -2 10 -0.3474 -0.1332
-14 -2 11 -3.5339 0.0051
-14 -2 12 -1.1731 -0.0482
-14 -2 13 -0.4163 -0.0095
-14 -2 14 -0.1678 0.1197
-14 -2 15 -3.1329 0.0600
-14 -2 16 1.6258 -0.0840
-14 -2 17 0.5881 -0.0536
-14 -2 18 0.1844 -0.0035
-14 -2 19 0.8173 0.0045
-14 -2 20 0.1689 0.0013
-14 -2 21 1.6984 0.0394
-14 -2 22 3.2444 0.0472
-14 -1 1 3.6744 0.7765
-14 -1 2 7.3580 -0.4654
-14 -1 3 -4.2197 0.2153
-14 -1 4 -6.8623 0.0484
-14 -1 5 5.2955 -0.0557
-14 -1 6 3.5670 0.0079
-14 -1 7 -0.7648 -0.0358
-14 -1 8 2.1761 0.0020
-14 -1 9 2.6941 0.0635
-14 -1 10 0.5210 0.1050
-14 -1 11 2.8002 0.1411
-14 -1 12 -1.1254 -0.0951
-14 -1 13 2.4026 -0.1059
-14 -1 14 1.9222 0.0181
-14 -1 15 -1.0478 0.0541
-14 -1 16 -2.4718 0.0103
-14 -1 17 0.6839 0.0279
-14 -1 18 -1.2809 0.0175
-14 -1 19 -0.3202 -0.0061
-14 -1 20 -2.0167 -0.0908
-14 -1 21 -2.1849 0.0010
-14 0 1 -8.5179 0.3758
-14 0 2 -1.7486 -0.1956
-14 0 3 8.5908 -0.0140
-14 0 4 -3.6093 0.0873
-14 0 5 -3.0288 -0.0275
-14 0 6 2.1880 0.0918
-14 0 7 -0.2955 0.0641
-14 0 8 -3.9899 -0.0096
-14 0 9 -0.5148 -0.2453
-14 0 10 -1.4642 -0.0680
-14 0 11 2.5226 0.1132
-14 0 12 -3.5035 0.0133
-14 0 13 -3.8672 -0.0187
-14 0 14 1.6947 0.0400
-14 0 15 2.3292 -0.0865
-14 0 16 0.8360 -0.0227
-14 0 17 -1.5735 -0.0025
-14 0 18 3.0706 0.0221
-14 0 19 0.7317 0.0353
-14 0 20 1.3355 0.0026
-14 0 21 0.8134 0.0700
-14 1 1 6.1388 -0.0968
-14 1 2 -6.1996 0.1167
-14 1 3 1.4566 -0.0427
-14 1 4 3.2206 -0.0521
-14 1 5 -2.7820 -0.1672
-14 1 6 -1.4772 -0.1354
-14 1 7 2.5869 0.0954
-14 1 8 2.9694 0.2072
-14 1 9 -1.6072 -0.0619
-14 1 10 -2.5508 -0.0080
-14 1 11 2.5422 0.0639
-14 1 12 5.3076 -0.0851
-14 1 13 0.6092 -0.0259
-14 1 14 -3.5065 0.1172
-14 1 15 -0.5631 0.0062
-14 1 16 2.2438 -0.0297
-14 1 17 -2.2669 0.0155
-14 1 18 -1.5904 0.0307
-14 1 19 0.0681 -0.0533
-14 1 20 0.1710 -0.0689
-14 1 21 0.4902 0.0012
-14 2 1 2.9819 0.1730
-14 2 2 -0.9128 -0.4143
-14 2 3 -4.3067 0.3828
-14 2 4 2.4212 0.1881
-14 2 5 3.0998 0.1277
-14 2 6 -2.7705 -0.1427
-14 2 7 -2.9530 -0.0642
-14 2 8 2.6257 0.0743
-14 2 9 1.0141 -0.0553
-14 2 10 1.2214 -0.0260
-14 2 11 -6.2809 0.0868
-14 2 12 -2.8513 -0.0429
-14 2 13 2.6827 -0.0203
-14 2 14 2.0254 -0.0014
-14 2 15 -4.1717 0.0143
-14 2 16 1.3653 -0.0689
-14 2 17 2.0493 -0.0276
-14 2 18 -0.7885 0.0670
-14 2 19 -1.7331 0.0197
-14 2 20 0.4586 0.0019
-14 2 21 -0.3383 0.0703
-14 3 1 1.8589 0.6584
-14 3 2 7.7553 -0.5353
-14 3 3 -2.4361 -0.2578
-14 3 4 -3.5352 0.0050
-14 3 5 4.9090 0.0009
-14 3 6 0.6550 0.0027
-14 3 7 0.2220 0.0205
-14 3 8 -2.0476 -0.0355
-14 3 9 -1.7664 -0.0202
-14 3 10 3.3878 0.0248
-14 3 11 5.2841 0.0168
-14 3 12 -1.5866 -0.0590
-14 3 13 -3.0887 -0.0061
-14 3 14 5.1627 0.0178
-14 3 15 0.0642 0.0851
-14 3 16 -2.6952 0.0144
-14 3 17 1.5661 -0.0463
-14 3 18 1.9194 0.0177
-14 3 19 -0.3234 0.0062
-14 3 20 -0.0234 -0.0534
-14 3 21 1.8134 0.0255
-14 4 1 -10.4018 0.5801
-14 4 2 -0.6981 0.1625
-14 4 3 4.3643 0.0204
-14 4 4 -5.8598 0.0607
-14 4 5 -2.0712 0.0236
-14 4 6 -1.7165 -0.0311
-14 4 7 3.3158 0.0617
-14 4 8 -0.4164 0.0350
-14 4 9 1.1683 -0.0836
-14 4 10 -6.6691 0.0683
-14 4 11 1.1945 0.0372
-14 4 12 2.5755 0.0407
-14 4 13 -4.0733 -0.0185
-14 4 14 -1.6331 -0.0803
-14 4 15 3.0926 -0.0187
-14 4 16 -1.6882 0.0310
-14 4 17 -1.5530 -0.0351
-14 4 18 0.6543 -0.0026
-14 4 19 0.0199 -0.0273
-14 4 20 -2.6201 0.0085
-14 5 1 5.7209 -0.0649
-14 5 2 -4.2931 -0.1221
-14 5 3 3.1173 0.0253
-14 5 4 7.7722 -0.0961
-14 5 5 0.9741 -0.0281
-14 5 6 -2.3625 0.0044
-14 5 7 0.4324 0.0070
-14 5 8 -0.9153 0.0283
-14 5 9 3.5989 -0.0754
-14 5 10 -0.0799 -0.0596
-14 5 11 -0.6922 -0.0343
-14 5 12 1.0273 0.0038
-14 5 13 2.5319 0.0394
-14 5 14 -1.6506 0.0291
-14 5 15 -0.1017 -0.0133
-14 5 16 0.8429 0.0242
-14 5 17 -0.3829 0.0020
-14 5 18 -0.3998 0.0464
-14 5 19 1.6616 0.0327
-14 5 20 -1.2295 0.1282
-14 6 1 3.4476 0.1429
-14 6 2 0.8510 -0.0580
-14 6 3 -11.1231 0.0782
-14 6 4 -4.1312 0.1030
-14 6 5 4.4295 -0.0158
-14 6 6 -2.4529 -0.1383
-14 6 7 -0.0901 0.0244
-14 6 8 -0.5127 0.0818
-14 6 9 -0.3998 0.0852
-14 6 10 -2.2152 0.0110
-14 6 11 3.3111 0.0252
-14 6 12 -5.0924 -0.0066
-14 6 13 2.1586 -0.0250
-14 6 14 0.3823 -0.0124
-14 6 15 1.5171 0.0248
-14 6 16 -1.7128 -0.0087
-14 6 17 3.2310 -0.0048
-14 6 18 -1.7088 -0.1105
-14 6 19 3.5736 -0.0892
-14 6 20 -3.6806 0.0003
-14 7 1 -4.2951 0.1570
-14 7 2 10.3388 -0.0809
-14 7 3 8.4996 -0.1520
-14 7 4 -5.4377 0.0442
-14 7 5 3.3937 0.2577
-14 7 6 1.2507 -0.0635
-14 7 7 0.3132 -0.0672
-14 7 8 0.0551 -0.0169
-14 7 9 1.8066 -0.0928
-14 7 10 -1.1705 -0.0141
-14 7 11 3.4289 0.0065
-14 7 12 -1.7364 0.0288
-14 7 13 -0.6436 -0.0073
-14 7 14 -1.8584 -0.0650
-14 7 15 0.3473 0.0052
-14 7 16 -3.0979 -0.0001
-14 7 17 -0.6136 0.0697
-14 7 18 -2.7375 0.0522
-14 7 19 2.2653 0.0259
-14 8 1 -6.4498 0.0284
-14 8 2 -10.8302 0.2826
-14 8 3 2.3609 -0.3445
-14 8 4 0.2888 -0.0937
-14 8 5 -5.3868 -0.0017
-14 8 6 -0.8831 -0.0469
-14 8 7 1.0169 0.0334
-14 8 8 -0.2958 0.1059
-14 8 9 -3.3673 0.0134
-14 8 10 -0.9261 -0.0435
-14 8 11 2.0242 -0.0281
-14 8 12 -0.8134 0.0637
-14 8 13 3.4488 0.0462
-14 8 14 -0.4374 0.0011
-14 8 15 4.2948 0.0073
-14 8 16 1.1570 0.0251
-14 8 17 1.9621 -0.0255
-14 8 18 -0.4391 -0.0321
-14 9 1 9.8463 -0.1076
-14 9 2 1.2987 0.3771
-14 9 3 -2.4846 0.0369
-14 9 4 6.7404 0.1205
-14 9 5 3.0318 0.0984
-14 9 6 -1.9053 -0.0956
-14 9 7 -0.8593 -0.0051
-14 9 8 4.9459 0.0105
-14 9 9 0.7470 0.0459
-14 9 10 -1.3340 -0.0014
-14 9 11 -0.1957 -0.0667
-14 9 12 -3.6844 0.0168
-14 9 13 1.5929 -0.0092
-14 9 14 -6.3026 -0.0561
-14 9 15 -0.1874 -0.0504
-14 9 16 -2.4962 -0.0018
-14 9 17 1.0132 -0.0133
-14 9 18 -2.4071 -0.0263
-14 10 1 -6.4436 -0.1034
-14 10 2 4.4439 -0.3027
-14 10 3 -5.9393 -0.1675
-14 10 4 -4.6028 0.0077
-14 10 5 1.2803 0.0353
-14 10 6 1.2024 -0.0582
-14 10 7 -2.4286 -0.0820
-14 10 8 -2.5212 -0.0110
-14 10 9 -0.8342 0.0631
-14 10 10 3.7034 -0.0232
-14 10 11 2.1862 -0.0597
-14 10 12 -2.0225 0.0117
-14 10 13 6.3821 0.0879
-14 10 14 -0.0251 0.0076
-14 10 15 2.2440 0.0628
-14 10 16 -0.5927 0.0526
-14 10 17 2.3870 0.0427
-14 11 1 -3.5621 0.5792
-14 11 2 3.6726 0.1226
-14 11 3 4.0374 -0.1133
-14 11 4 0.8992 0.0891
-14 11 5 -0.8539 0.0559
-14 11 6 -1.5170 0.0911
-14 11 7 4.8390 -0.0035
-14 11 8 0.9699 -0.0761
-14 11 9 -3.3551 0.0869
-14 11 10 -2.9846 0.0822
-14 11 11 2.4720 -0.0176
-14 11 12 -4.7172 -0.0040
-14 11 13 0.7086 -0.0512
-14 11 14 -2.8681 -0.0639
-14 11 15 0.5212 -0.0733
-14 11 16 -0.3613 0.0407
-14 12 1 0.3232 -0.0636
-14 12 2 -4.0404 0.1175
-14 12 3 -1.3954 -0.1402
-14 12 4 -0.1545 -0.0686
-14 12 5 2.7171 0.0340
-14 12 6 -4.5184 0.0008
-14 12 7 -0.5606 -0.0030
-14 12 8 0.4941 -0.0513
-14 12 9 3.8107 -0.0739
-14 12 10 -1.5960 -0.0502
-14 12 11 0.5918 -0.0278
-14 12 12 1.4173 0.0710
-14 12 13 -0.2065 0.0484
-14 12 14 0.5904 0.0173
-14 12 15 -0.4247 -0.0563
-14 12 16 1.0576 0.0606
-14 13 1 2.0540 -0.2829
-14 13 2 1.7127 0.2717
-14 13 3 0.1658 -0.0345
-14 13 4 -1.1120 -0.1201
-14 13 5 3.0121 -0.0422
-14 13 6 1.0949 0.0575
-14 13 7 0.1621 -0.0002
-14 13 8 -1.3629 0.0659
-14 13 9 1.4855 0.1106
-14 13 10 -0.7798 -0.0277
-14 13 11 -0.0967 -0.0070
-14 13 12 2.6324 -0.0287
-14 13 13 -1.1864 0.0346
-14 13 14 -0.4781 0.0047
-14 13 15 2.0088 -0.0308
-14 14 1 -1.1608 -0.2207
-14 14 2 -0.0512 0.1393
-14 14 3 0.5201 0.1311
-14 14 4 -4.3785 0.0823
-14 14 5 0.5863 0.0406
-14 14 6 -1.2945 -0.0146
-14 14 7 -1.7282 -0.0858
-14 14 8 -0.9085 -0.0392
-14 14 9 1.6670 0.0030
-14 14 10 -2.9697 0.0031
-14 14 11 -1.2470 -0.0399
-14 14 12 -0.0637 -0.0100
-14 14 13 -0.6873 0.0064
-14 14 14 -1.4677 0.0150
-14 15 1 0.6490 -0.2680
-14 15 2 -1.1119 -0.0527
-14 15 3 4.5401 -0.1474
-14 15 4 -1.4585 -0.1732
-14 15 5 4.6256 0.0424
-14 15 6 -0.7683 0.0634
-14 15 7 2.3103 -0.0160
-14 15 8 0.0348 0.0100
-14 15 9 1.9874 0.0097
-14 15 10 -0.3268 0.0392
-14 15 11 1.9040 0.0114
-14 15 12 2.4543 -0.0285
-14 15 13 -1.4568 0.0256
-14 16 1 1.9060 0.0282
-14 16 2 -0.9844 0.2465
-14 16 3 -2.0961 0.1632
-14 16 4 -3.9780 0.0169
-14 16 5 3.1552 -0.0386
-14 16 6 -3.4591 0.0460
-14 16 7 -1.7492 -0.0038
-14 16 8 0.2715 -0.0545
-14 16 9 0.9995 0.0273
-14 16 10 -3.0422 -0.0049
-14 16 11 -1.4164 -0.0180
-14 16 12 1.3570 0.0177
-14 17 1 -0.3607 -0.3058
-14 17 2 1.8123 -0.0829
-14 17 3 3.5053 -0.0301
-14 17 4 -4.1294 -0.0527
-14 17 5 3.4341 -0.0420
-14 17 6 0.6893 0.0294
-14 17 7 0.2924 0.0395
-14 17 8 -1.9112 -0.0586
-14 17 9 3.3320 0.0163
-14 17 10 -1.5560 0.0235
-14 18 1 0.5815 -0.1069
-14 18 2 -2.9653 0.0811
-14 18 3 3.6653 0.1163
-14 18 4 -2.4997 -0.0239
-14 18 5 0.9506 -0.0029
-14 18 6 -0.6277 0.0209
-14 18 7 0.8493 -0.0207
-14 18 8 -1.7884 -0.0086
-14 18 9 3.5358 0.0168
-14 19 1 0.7792 -0.1417
-14 19 2 -1.9066 -0.0054
-14 19 3 1.3014 0.0062
-14 19 4 -1.0697 -0.0512
-14 19 5 -1.2312 -0.0244
-14 19 6 2.1976 0.1054
-14 19 7 -1.6579 -0.0245
-14 20 1 0.7097 -0.2232
-14 20 2 -1.3548 0.1715
-14 20 3 1.5027 0.0200
-14 20 4 1.2807 -0.0513
-14 20 5 -1.6681 -0.0497
-14 21 1 0.8105 -0.3050
-14 21 2 -1.1211 0.0704
-13 -19 1 3.3267 0.0354
-13 -19 2 -1.6751 -0.1837
-13 -19 3 1.6195 0.0443
-13 -19 4 -0.6924 -0.0206
-13 -19 5 -1.1633 0.1985
-13 -19 6 1.5240 0.1548
-13 -19 7 -0.0498 -0.0324
-13 -19 8 -0.6252 -0.0977
-13 -19 9 2.5376 0.1062
-13 -19 10 -0.3763 0.0314
-13 -19 11 -0.5597 -0.0044
-13 -19 12 2.0609 -0.0171
-13 -18 1 -0.9699 -0.1498
-13 -18 2 -2.3372 0.3180
-13 -18 3 0.8210 -0.0122
-13 -18 4 0.6990 -0.2906
-13 -18 5 -2.1281 -0.1547
-13 -18 6 0.5610 0.0703
-13 -18 7 0.1691 0.0332
-13 -18 8 -3.3178 -0.0970
-13 -18 9 0.6438 -0.0442
-13 -18 10 -0.4756 0.0106
-13 -18 11 -1.5064 -0.0020
-13 -18 12 0.5610 0.0242
-13 -18 13 -1.2133 -0.0421
-13 -18 14 0.5222 0.0402
-13 -17 1 2.6665 -0.6129
-13 -17 2 0.4546 0.2472
-13 -17 3 0.5635 0.1429
-13 -17 4 1.0031 0.0945
-13 -17 5 1.1458 -0.0126
-13 -17 6 0.3466 0.0737
-13 -17 7 2.5549 -0.0186
-13 -17 8 0.4818 0.0480
-13 -17 9 1.5117 0.0140
-13 -17 10 -0.4189 0.0074
-13 -17 11 0.1631 -0.0178
-13 -17 12 1.6681 0.0853
-13 -17 13 -0.6769 0.0336
-13 -17 14 2.0796 -0.0562
-13 -17 15 -2.9585 -0.2073
-13 -17 16 1.0889 -0.0558
-13 -16 1 -1.2748 -0.3450
-13 -16 2 -1.3431 0.0248
-13 -16 3 -1.6348 -0.0003
-13 -16 4 -0.9534 -0.1096
-13 -16 5 -2.0653 -0.0539
-13 -16 6 -1.5467 0.0308
-13 -16 7 -1.4335 -0.0336
-13 -16 8 -1.7937 0.0266
-13 -16 9 0.8925 -0.0009
-13 -16 10 0.5998 -0.0407
-13 -16 11 -1.4422 -0.0736
-13 -16 12 -0.5121 -0.1091
-13 -16 13 -1.0364 0.0207
-13 -16 14 2.4658 0.1415
-13 -16 15 -2.8846 0.0696
-13 -16 16 3.0435 0.1226
-13 -16 17 -0.1919 0.0212
-13 -15 1 2.7857 0.1601
-13 -15 2 1.7861 -0.1414
-13 -15 3 -0.5258 0.1565
-13 -15 4 4.1199 -0.0374
-13 -15 5 1.1069 0.0970
-13 -15 6 1.0711 -0.0404
-13 -15 7 2.7836 -0.0583
-13 -15 8 -1.0251 -0.0355
-13 -15 9 -1.9366 0.0603
-13 -15 10 1.3319 0.0777
-13 -15 11 0.8720 0.1365
-13 -15 12 0.0409 0.0049
-13 -15 13 -1.2497 0.0019
-13 -15 14 3.5392 -0.1141
-13 -15 15 -2.9739 -0.0598
-13 -15 16 0.4937 -0.0247
-13 -15 17 -1.5534 -0.0267
-13 -15 18 1.4670 -0.0154
-13 -14 1 -2.1555 0.0872
-13 -14 2 2.0408 0.0107
-13 -14 3 -3.9077 -0.0646
-13 -14 4 -1.9290 -0.0656
-13 -14 5 -0.9208 0.0536
-13 -14 6 -2.9622 0.0321
-13 -14 7 1.2928 0.0973
-13 -14 8 0.9465 0.0099
-13 -14 9 0.7456 -0.1127
-13 -14 10 -1.2642 -0.0962
-13 -14 11 -0.2525 -0.0747
-13 -14 12 0.1862 -0.0278
-13 -14 13 -2.3765 0.0792
-13 -14 14 -0.2342 -0.0116
-13 -14 15 1.2656 0.0222
-13 -14 16 1.4171 0.0065
-13 -14 17 -3.3155 0.0560
-13 -14 18 2.3035 0.0158
-13 -14 19 -0.0360 0.0988
-13 -13 1 -3.1218 -0.2899
-13 -13 2 1.4478 0.3097
-13 -13 3 3.1455 -0.1291
-13 -13 4 1.5303 0.0564
-13 -13 5 1.6285 -0.0936
-13 -13 6 0.1836 -0.0697
-13 -13 7 -0.2400 -0.1022
-13 -13 8 -2.3698 0.0732
-13 -13 9 2.2572 0.0657
-13 -13 10 -0.6071 0.1239
-13 -13 11 1.8852 -0.0498
-13 -13 12 1.6198 0.0304
-13 -13 13 1.9010 0.0177
-13 -13 14 -1.8704 -0.0005
-13 -13 15 -0.3909 0.0046
-13 -13 16 3.2875 -0.0018
-13 -13 17 -1.3037 -0.0870
-13 -13 18 -0.1345 -0.0154
-13 -13 19 1.3131 0.0059
-13 -13 20 1.7841 -0.0879
-13 -12 1 2.1890 -0.1370
-13 -12 2 -2.7800 -0.1018
-13 -12 3 -2.2332 0.1302
-13 -12 4 -1.2329 0.0222
-13 -12 5 -1.7245 0.1349
-13 -12 6 1.0438 0.0590
-13 -12 7 0.0472 0.0296
-13 -12 8 -0.4599 -0.0411
-13 -12 9 1.2783 -0.0469
-13 -12 10 -4.4790 0.0285
-13 -12 11 -1.5008 -0.0606
-13 -12 12 -1.7203 0.0065
-13 -12 13 1.2874 -0.0105
-13 -12 14 -1.5303 -0.0320
-13 -12 15 -0.9099 -0.0039
-13 -12 16 -0.5571 0.0464
-13 -12 17 -0.4378 -0.0166
-13 -12 18 -0.2975 0.0458
-13 -12 19 -3.1725 0.0363
-13 -12 20 -2.7587 0.0448
-13 -11 1 0.3305 0.2612
-13 -11 2 2.0061 -0.1881
-13 -11 3 1.9464 -0.0372
-13 -11 4 2.3245 -0.2143
-13 -11 5 -1.0221 0.0216
-13 -11 6 1.9583 -0.0658
-13 -11 7 -1.3978 -0.0120
-13 -11 8 -0.9674 -0.1077
-13 -11 9 4.1622 0.0849
-13 -11 10 2.9507 -0.0163
-13 -11 11 1.3503 0.0161
-13 -11 12 -1.4197 -0.0195
-13 -11 13 3.3949 0.0133
-13 -11 14 -1.1882 -0.0159
-13 -11 15 1.7141 0.0862
-13 -11 16 0.8206 -0.0236
-13 -11 17 -0.3525 -0.0040
-13 -11 18 3.6778 -0.0217
-13 -11 19 4.2208 -0.0848
-13 -11 20 -0.9053 -0.0600
-13 -11 21 1.3032 0.0426
-13 -10 1 0.6018 -0.0360
-13 -10 2 -2.4793 0.2557
-13 -10 3 -2.9142 0.0884
-13 -10 4 0.5848 0.0977
-13 -10 5 -1.3874 -0.0554
-13 -10 6 0.1214 0.1234
-13 -10 7 1.4344 0.1285
-13 -10 8 -1.9545 -0.0235
-13 -10 9 -4.5464 -0.0414
-13 -10 10 -0.5638 0.0198
-13 -10 11 0.4563 0.0525
-13 -10 12 -2.0092 0.0623
-13 -10 13 -0.1257 -0.0159
-13 -10 14 -1.0742 -0.1028
-13 -10 15 -0.2441 -0.0249
-13 -10 16 -1.3395 -0.0331
-13 -10 17 -2.1975 0.0206
-13 -10 18 -4.2020 0.0834
-13 -10 19 -0.2758 0.0152
-13 -10 20 -2.8573 0.0163
-13 -10 21 0.3352 -0.0443
-13 -9 1 -0.4022 -0.3724
-13 -9 2 3.3924 -0.0039
-13 -9 3 0.3657 -0.1288
-13 -9 4 -0.2835 0.0753
-13 -9 5 1.0116 -0.1578
-13 -9 6 -0.2018 -0.1302
-13 -9 7 -0.2033 0.0106
-13 -9 8 3.1157 0.1099
-13 -9 9 1.5548 -0.1284
-13 -9 10 0.4576 -0.0343
-13 -9 11 -0.5636 -0.1170
-13 -9 12 2.1505 0.0169
-13 -9 13 0.1916 0.0149
-13 -9 14 -0.1635 0.1430
-13 -9 15 2.4445 0.0399
-13 -9 16 2.0625 -0.0398
-13 -9 17 1.9746 -0.0121
-13 -9 18 2.8850 0.0133
-13 -9 19 1.8772 -0.0314
-13 -9 20 1.1756 0.0043
-13 -9 21 0.6063 0.0501
-13 -9 22 1.7342 0.0176
-13 -8 1 -1.9203 0.1034
-13 -8 2 -2.3883 -0.1936
-13 -8 3 2.3916 0.1035
-13 -8 4 -0.9241 0.2229
-13 -8 5 -2.1494 0.0526
-13 -8 6 0.9355 -0.1773
-13 -8 7 -0.7789 0.0434
-13 -8 8 -2.7653 0.0692
-13 -8 9 -1.1910 0.0785
-13 -8 10 0.7176 0.0888
-13 -8 11 -0.3400 0.0944
-13 -8 12 -2.1549 -0.0328
-13 -8 13 1.5603 -0.1232
-13 -8 14 -2.3839 -0.0359
-13 -8 15 -3.8534 0.0151
-13 -8 16 -0.0815 -0.0613
-13 -8 17 -3.7033 0.0098
-13 -8 18 -1.0628 0.0053
-13 -8 19 -2.0884 -0.0144
-13 -8 20 -0.3204 -0.0043
-13 -8 21 -2.4670 -0.0713
-13 -8 22 -0.3387 0.0070
-13 -7 1 2.0984 0.8055
-13 -7 2 -1.0935 -0.5069
-13 -7 3 -0.4865 -0.1554
-13 -7 4 0.7168 0.1185
-13 -7 5 3.5342 0.1626
-13 -7 6 -1.9694 -0.0583
-13 -7 7 3.3287 0.0782
-13 -7 8 2.7242 -0.1732
-13 -7 9 0.8249 -0.1090
-13 -7 10 -2.5626 -0.0859
-13 -7 11 4.0292 0.0338
-13 -7 12 -2.5176 0.0064
-13 -7 13 1.4362 0.0214
-13 -7 14 5.3254 0.0550
-13 -7 15 0.6272 0.0738
-13 -7 16 2.4977 -0.0546
-13 -7 17 0.2142 0.0415
-13 -7 18 2.6401 0.0216
-13 -7 19 1.0150 -0.0051
-13 -7 20 1.0533 0.0340
-13 -7 21 1.0721 0.0611
-13 -7 22 0.4067 0.0193
-13 -6 1 -4.0722 0.3274
-13 -6 2 2.7337 0.1336
-13 -6 3 3.0268 -0.2815
-13 -6 4 -6.8337 0.0889
-13 -6 5 -0.0278 -0.3013
-13 -6 6 -0.5854 -0.0537
-13 -6 7 -5.5478 0.2044
-13 -6 8 -2.6885 0.0814
-13 -6 9 2.4297 0.0435
-13 -6 10 -2.0804 0.0482
-13 -6 11 -0.1013 0.0366
-13 -6 12 1.7918 0.0151
-13 -6 13 -5.6242 -0.0944
-13 -6 14 -2.9934 -0.0087
-13 -6 15 -0.3408 0.0096
-13 -6 16 0.3656 -0.0306
-13 -6 17 -3.2344 0.0087
-13 -6 18 -0.8602 0.0286
-13 -6 19 -0.5555 -0.0528
-13 -6 20 -0.3793 -0.0940
-13 -6 21 -0.6365 -0.0261
-13 -6 22 0.1605 0.0722
-13 -5 1 0.1341 0.0049
-13 -5 2 -9.3634 0.0342
-13 -5 3 5.8635 0.1365
-13 -5 4 5.2729 0.4486
-13 -5 5 -3.4194 -0.0873
-13 -5 6 6.7575 0.0392
-13 -5 7 5.4877 -0.0701
-13 -5 8 -0.8232 -0.0669
-13 -5 9 0.6527 -0.1022
-13 -5 10 1.8397 -0.0242
-13 -5 11 -3.0624 -0.0319
-13 -5 12 3.1608 0.0390
-13 -5 13 4.5729 -0.0310
-13 -5 14 -0.3864 0.0826
-13 -5 15 0.6067 -0.0235
-13 -5 16 0.3324 -0.1062
-13 -5 17 2.9308 -0.0248
-13 -5 18 -0.5381 0.0933
-13 -5 19 0.1125 0.0531
-13 -5 20 -0.6642 0.0270
-13 -5 21 0.9782 -0.0336
-13 -5 22 0.3666 0.0306
-13 -4 1 11.2230 0.4892
-13 -4 2 0.1491 -0.9387
-13 -4 3 -6.7055 0.0251
-13 -4 4 2.1275 -0.1252
-13 -4 5 -2.8660 -0.2057
-13 -4 6 -6.6335 -0.0050
-13 -4 7 -3.4027 0.1131
-13 -4 8 0.1878 0.0418
-13 -4 9 -1.7920 0.0931
-13 -4 10 0.2263 0.0072
-13 -4 11 1.5081 0.0464
-13 -4 12 -2.8812 -0.0327
-13 -4 13 -3.7973 -0.1077
-13 -4 14 1.1217 0.1066
-13 -4 15 1.8801 0.1489
-13 -4 16 -3.7416 -0.0138
-13 -4 17 0.2917 0.0072
-13 -4 18 0.7265 -0.0619
-13 -4 19 1.3183 -0.0219
-13 -4 20 -1.3413 -0.0070
-13 -4 21 -1.6066 0.0000
-13 -4 22 4.5737 0.0084
-13 -4 23 0.2905 0.0284
-13 -3 1 -8.3300 1.1296
-13 -3 2 2.9288 -0.1379
-13 -3 3 3.0497 0.2792
-13 -3 4 -2.9724 0.2818
-13 -3 5 3.0858 0.0721
-13 -3 6 9.2014 0.0038
-13 -3 7 -1.8118 0.0079
-13 -3 8 3.3040 -0.1815
-13 -3 9 2.2356 -0.0333
-13 -3 10 -4.4983 -0.0407
-13 -3 11 0.6891 0.1739
-13 -3 12 6.5086 -0.0090
-13 -3 13 -1.7173 -0.1260
-13 -3 14 -3.4999 -0.0602
-13 -3 15 3.2680 -0.0616
-13 -3 16 -0.4382 -0.0787
-13 -3 17 -0.9287 0.0557
-13 -3 18 -1.2320 0.0220
-13 -3 19 1.4257 -0.0017
-13 -3 20 1.2813 -0.0167
-13 -3 21 -3.4212 0.0159
-13 -3 22 -0.1226 0.0140
-13 -3 23 -1.4831 -0.0406
-13 -2 1 4.9230 -0.1299
-13 -2 2 -7.4856 -0.2546
-13 -2 3 6.5818 -0.3398
-13 -2 4 1.8723 -0.1055
-13 -2 5 -8.4269 -0.2478
-13 -2 6 -1.7088 0.0364
-13 -2 7 -1.9574 0.1597
-13 -2 8 -4.0303 0.1648
-13 -2 9 4.2262 -0.1418
-13 -2 10 -0.0621 -0.1455
-13 -2 11 -4.3018 0.0558
-13 -2 12 -0.1643 0.0382
-13 -2 13 3.6275 0.0297
-13 -2 14 -1.5453 0.1408
-13 -2 15 0.9102 0.0219
-13 -2 16 2.0273 0.0229
-13 -2 17 -0.7574 -0.0007
-13 -2 18 0.3020 0.0075
-13 -2 19 -1.2439 0.0177
-13 -2 20 1.6722 -0.0396
-13 -2 21 0.8698 -0.0033
-13 -2 22 0.5820 0.0317
-13 -2 23 -0.7163 -0.0262
-13 -1 1 6.1703 0.1103
-13 -1 2 -5.2483 0.3823
-13 -1 3 -6.3371 0.2294
-13 -1 4 3.1985 0.3681
-13 -1 5 5.3130 -0.0674
-13 -1 6 0.1783 -0.1619
-13 -1 7 3.0775 -0.1111
-13 -1 8 -0.5775 0.1841
-13 -1 9 -0.4726 0.0452
-13 -1 10 1.4686 0.0333
-13 -1 11 0.3038 0.0555
-13 -1 12 -0.6814 -0.0853
-13 -1 13 -1.0469 -0.0857
-13 -1 14 -0.4839 0.0292
-13 -1 15 -4.3342 -0.0922
-13 -1 16 1.7190 -0.0200
-13 -1 17 -1.4343 -0.0140
-13 -1 18 2.3034 0.0027
-13 -1 19 -2.7493 0.0395
-13 -1 20 0.6896 -0.0190
-13 -1 21 -0.4714 -0.0416
-13 -1 22 -0.0287 0.0640
-13 0 1 2.5813 0.1109
-13 0 2 7.6574 -0.8704
-13 0 3 2.1216 -0.0844
-13 0 4 -4.7499 0.0191
-13 0 5 1.0330 0.1673
-13 0 6 -0.8366 -0.0155
-13 0 7 -2.4425 -0.1022
-13 0 8 0.5505 -0.0180
-13 0 9 0.1576 -0.0730
-13 0 10 0.0851 -0.1015
-13 0 11 0.2956 0.0627
-13 0 12 -0.4899 -0.0171
-13 0 13 0.7498 0.0180
-13 0 14 5.2609 0.0533
-13 0 15 1.8233 0.0467
-13 0 16 -1.8874 0.0078
-13 0 17 -0.2958 -0.0229
-13 0 18 2.0782 -0.0396
-13 0 19 -0.9589 0.0488
-13 0 20 0.4844 0.0273
-13 0 21 -0.4471 -0.0236
-13 0 22 0.3115 -0.0207
-13 1 1 -8.4423 1.5454
-13 1 2 -3.2468 -0.2843
-13 1 3 0.7800 0.0266
-13 1 4 -3.2088 -0.1545
-13 1 5 0.0881 0.0176
-13 1 6 1.2730 0.0736
-13 1 7 0.6027 0.0147
-13 1 8 -0.8793 0.0072
-13 1 9 0.2837 0.1078
-13 1 10 -3.5825 0.0581
-13 1 11 4.7627 0.0389
-13 1 12 -0.0914 -0.0266
-13 1 13 -5.7024 -0.0237
-13 1 14 -4.6768 -0.0549
-13 1 15 2.9276 0.0101
-13 1 16 0.1539 0.0755
-13 1 17 -1.4615 0.0030
-13 1 18 -0.2063 -0.0449
-13 1 19 0.7151 -0.0084
-13 1 20 0.3283 -0.0256
-13 1 21 0.1991 0.0168
-13 1 22 -2.4905 0.0335
-13 2 1 3.5845 0.0480
-13 2 2 1.3415 0.2093
-13 2 3 4.8801 0.0234
-13 2 4 2.8932 0.1208
-13 2 5 0.3240 -0.0582
-13 2 6 -0.9329 0.0478
-13 2 7 0.8997 -0.0101
-13 2 8 -0.3299 -0.0136
-13 2 9 5.8466 -0.1434
-13 2 10 -6.7521 -0.0656
-13 2 11 -0.9621 -0.0034
-13 2 12 2.7303 0.0524
-13 2 13 7.6959 0.0653
-13 2 14 -2.5431 -0.0756
-13 2 15 -1.0352 -0.0974
-13 2 16 1.1138 0.0372
-13 2 17 1.4022 -0.0095
-13 2 18 -2.2473 0.0041
-13 2 19 0.6018 0.0547
-13 2 20 -2.1124 0.0309
-13 2 21 3.9130 -0.0521
-13 2 22 -3.1730 -0.0340
-13 3 1 2.4786 -0.0740
-13 3 2 -6.2661 -0.2240
-13 3 3 -7.3341 -0.0282
-13 3 4 -2.1569 -0.2062
-13 3 5 1.3590 0.0039
-13 3 6 -1.1595 -0.0265
-13 3 7 -1.5730 -0.1105
-13 3 8 -2.6076 0.1981
-13 3 9 2.6468 0.0724
-13 3 10 3.1509 -0.0036
-13 3 11 1.2152 -0.0716
-13 3 12 -8.7848 -0.0407
-13 3 13 0.6532 0.0892
-13 3 14 2.7358 0.0549
-13 3 15 -1.7188 0.0118
-13 3 16 -1.2531 0.0565
-13 3 17 1.6652 -0.0291
-13 3 18 1.3242 -0.0722
-13 3 19 1.0046 -0.0037
-13 3 20 -3.4822 0.0469
-13 3 21 4.9363 -0.0268
-13 3 22 -1.7166 -0.0262
-13 4 1 2.7349 0.4009
-13 4 2 11.3730 0.0746
-13 4 3 6.1010 0.2479
-13 4 4 -4.3541 0.0217
-13 4 5 3.9798 0.2597
-13 4 6 2.0738 -0.0285
-13 4 7 -0.6613 -0.1338
-13 4 8 1.8548 -0.0281
-13 4 9 -3.7235 0.0599
-13 4 10 -3.8425 0.0006
-13 4 11 7.3285 0.0382
-13 4 12 1.4769 -0.0155
-13 4 13 -3.6695 -0.0330
-13 4 14 1.8807 -0.0897
-13 4 15 1.7689 -0.0460
-13 4 16 -1.1522 0.0649
-13 4 17 -3.2981 0.0252
-13 4 18 1.5720 -0.0635
-13 4 19 1.0175 0.0244
-13 4 20 -4.1070 0.0691
-13 4 21 1.7069 -0.0211
-13 5 1 -12.0312 -0.2309
-13 5 2 -10.8205 0.0613
-13 5 3 6.7271 -0.3615
-13 5 4 -6.2260 -0.3349
-13 5 5 -0.1640 0.2262
-13 5 6 -2.6025 0.0016
-13 5 7 0.4234 -0.0549
-13 5 8 0.1627 0.0068
-13 5 9 3.9704 -0.0348
-13 5 10 -3.5262 -0.0561
-13 5 11 -2.8798 -0.0240
-13 5 12 1.7371 0.0423
-13 5 13 0.5543 0.0889
-13 5 14 -3.8412 -0.0290
-13 5 15 0.7742 -0.0203
-13 5 16 3.4941 0.0612
-13 5 17 -2.2435 0.0228
-13 5 18 0.3986 -0.0520
-13 5 19 1.5356 -0.0149
-13 5 20 -1.1100 0.0198
-13 5 21 0.5518 -0.0535
-13 6 1 13.0591 -0.2444
-13 6 2 -3.3029 0.7124
-13 6 3 0.7572 0.0222
-13 6 4 3.8414 -0.1061
-13 6 5 4.2384 0.0489
-13 6 6 -2.2486 -0.0023
-13 6 7 2.0000 -0.0580
-13 6 8 -0.8199 0.1547
-13 6 9 -1.1659 0.0521
-13 6 10 4.5962 0.0128
-13 6 11 -0.3598 -0.0706
-13 6 12 -1.8427 0.0381
-13 6 13 4.0609 0.0552
-13 6 14 1.6271 -0.0801
-13 6 15 -4.0889 -0.0579
-13 6 16 2.9575 0.0595
-13 6 17 -1.7294 -0.0180
-13 6 18 2.5104 -0.0261
-13 6 19 -0.2584 0.0083
-13 6 20 -0.9331 0.0313
-13 7 1 -1.7286 -0.7146
-13 7 2 5.3487 0.2656
-13 7 3 -7.3109 -0.1059
-13 7 4 -3.6527 0.0499
-13 7 5 -0.4590 0.1359
-13 7 6 0.2893 -0.0351
-13 7 7 -2.3341 -0.1228
-13 7 8 0.4209 -0.0749
-13 7 9 -1.8505 0.0374
-13 7 10 -1.2836 0.0076
-13 7 11 1.8218 -0.1247
-13 7 12 -3.8266 0.0073
-13 7 13 -1.4498 0.0950
-13 7 14 1.1392 -0.0331
-13 7 15 -0.6204 -0.0270
-13 7 16 -0.5400 0.0526
-13 7 17 -2.7146 -0.0009
-13 7 18 -0.7252 -0.0095
-13 7 19 0.6896 0.0473
-13 7 20 -1.8164 0.0052
-13 8 1 -7.0542 0.0888
-13 8 2 3.3063 -0.2369
-13 8 3 7.2725 -0.0388
-13 8 4 1.1169 -0.2373
-13 8 5 -2.0664 0.1237
-13 8 6 3.2700 0.0157
-13 8 7 3.2428 -0.0057
-13 8 8 -0.8889 -0.0029
-13 8 9 -1.1579 0.1125
-13 8 10 1.9794 0.0707
-13 8 11 1.2618 -0.0693
-13 8 12 1.2440 0.0063
-13 8 13 0.7204 0.0541
-13 8 14 -0.0529 -0.0493
-13 8 15 2.0794 0.0148
-13 8 16 1.2341 0.0305
-13 8 17 2.8731 -0.0198
-13 8 18 -0.5719 -0.0766
-13 8 19 2.3165 0.0038
-13 9 1 0.6840 0.3518
-13 9 2 -7.7605 0.3792
-13 9 3 -2.3684 0.0122
-13 9 4 2.8947 -0.0119
-13 9 5 -2.4719 0.0711
-13 9 6 -5.9849 0.1219
-13 9 7 0.9690 -0.0576
-13 9 8 5.1429 -0.1775
-13 9 9 -4.3230 0.0277
-13 9 10 -0.2377 0.0269
-13 9 11 -0.5471 -0.0497
-13 9 12 -1.1565 0.0195
-13 9 13 -0.3610 0.0253
-13 9 14 -1.4805 -0.0813
-13 9 15 -1.6731 -0.0201
-13 9 16 -2.4314 0.0166
-13 9 17 -0.0018 0.0357
-13 9 18 -2.7648 0.0256
-13 9 19 -0.7372 0.0689
-13 10 1 3.9610 -0.9487
-13 10 2 4.9870 0.3859
-13 10 3 -4.2257 -0.2156
-13 10 4 2.0872 -0.1992
-13 10 5 6.0171 -0.0679
-13 10 6 0.0248 0.0274
-13 10 7 -4.6596 0.0842
-13 10 8 0.7942 0.0343
-13 10 9 2.1488 0.0107
-13 10 10 0.2070 -0.0152
-13 10 11 0.7050 -0.0751
-13 10 12 0.1128 0.0534
-13 10 13 0.0941 0.0545
-13 10 14 3.1212 0.0457
-13 10 15 0.8172 -0.0083
-13 10 16 0.4676 0.0152
-13 10 17 1.9755 -0.0562
-13 10 18 1.6788 0.0024
-13 11 1 -4.6242 -0.5938
-13 11 2 3.7226 0.4746
-13 11 3 -0.8062 0.2336
-13 11 4 -4.5281 -0.0516
-13 11 5 -1.9405 0.0731
-13 11 6 2.6539 0.0129
-13 11 7 1.5880 -0.1309
-13 11 8 -1.3426 -0.0019
-13 11 9 -2.3144 0.1048
-13 11 10 0.2354 0.0309
-13 11 11 0.1813 -0.0200
-13 11 12 2.7176 -0.0381
-13 11 13 -5.6149 -0.0584
-13 11 14 0.9200 -0.0141
-13 11 15 -0.1986 0.0214
-13 11 16 -1.0124 -0.0404
-13 11 17 -2.1099 0.0258
-13 12 1 -3.6936 -0.7008
-13 12 2 -1.0223 0.0298
-13 12 3 3.8411 -0.0874
-13 12 4 2.2339 -0.0598
-13 12 5 -0.7084 0.0202
-13 12 6 -0.4545 0.0868
-13 12 7 -1.6054 -0.0147
-13 12 8 4.3275 -0.1203
-13 12 9 0.6756 0.0085
-13 12 10 -3.2013 -0.0328
-13 12 11 -0.8334 0.0131
-13 12 12 3.2011 0.0448
-13 12 13 -0.5189 -0.0084
-13 12 14 -0.2621 0.0076
-13 12 15 0.9370 0.0528
-13 12 16 0.1081 -0.0333
-13 12 17 2.1951 0.0472
-13 13 1 2.7583 -0.1990
-13 13 2 -3.1490 0.2563
-13 13 3 -0.7155 0.0110
-13 13 4 -1.8901 -0.1519
-13 13 5 2.0334 -0.0053
-13 13 6 -0.9460 0.0692
-13 13 7 -2.9170 0.0429
-13 13 8 0.1735 0.0130
-13 13 9 2.1693 0.0119
-13 13 10 -0.6593 0.0523
-13 13 11 0.5998 -0.0007
-13 13 12 0.6466 0.0020
-13 13 13 -1.7092 -0.0295
-13 13 14 1.8978 -0.0034
-13 13 15 -1.4221 -0.0143
-13 13 16 -2.3477 0.0018
-13 14 1 0.8481 -0.4073
-13 14 2 1.3090 0.1514
-13 14 3 -0.1738 0.1433
-13 14 4 -2.6770 0.0479
-13 14 5 4.8333 -0.1265
-13 14 6 -0.3865 0.0406
-13 14 7 -0.9301 0.0043
-13 14 8 0.6435 -0.0564
-13 14 9 -0.1171 -0.0393
-13 14 10 -1.4602 -0.0437
-13 14 11 -1.5499 0.0062
-13 14 12 1.8814 -0.0076
-13 14 13 -3.0896 0.0375
-13 14 14 3.8726 0.0039
-13 14 15 0.7604 -0.0275
-13 15 1 -1.3641 -0.2388
-13 15 2 3.5441 -0.1020
-13 15 3 0.7955 -0.0329
-13 15 4 -1.6759 0.0193
-13 15 5 -1.4618 -0.0789
-13 15 6 1.7893 0.0047
-13 15 7 -0.4307 0.0751
-13 15 8 -0.7184 0.0071
-13 15 9 1.3478 0.0305
-13 15 10 1.4382 0.0518
-13 15 11 0.3009 -0.0217
-13 15 12 1.8406 -0.0426
-13 15 13 -4.4117 -0.0192
-13 15 14 -0.7392 0.0727
-13 16 1 -2.0433 0.0570
-13 16 2 -3.1214 -0.0339
-13 16 3 -1.0527 0.1902
-13 16 4 2.5513 0.0137
-13 16 5 -0.9919 0.0246
-13 16 6 -1.1090 -0.0134
-13 16 7 1.7601 -0.0340
-13 16 8 -1.6432 -0.0243
-13 16 9 0.6107 -0.0238
-13 16 10 -2.2974 0.0148
-13 16 11 -1.0272 0.0609
-13 16 12 4.5673 -0.0043
-13 16 13 -0.5465 -0.0237
-13 17 1 4.0708 -0.1547
-13 17 2 2.8808 -0.0598
-13 17 3 -1.1365 -0.0695
-13 17 4 -0.1776 -0.0860
-13 17 5 -0.0250 -0.0453
-13 17 6 0.6251 0.0763
-13 17 7 -0.0552 0.0174
-13 17 8 -1.5536 -0.0276
-13 17 9 2.6400 -0.0223
-13 17 10 -1.1380 -0.0299
-13 17 11 -1.1123 -0.0282
-13 17 12 0.0346 0.0093
-13 18 1 -4.5572 -0.1875
-13 18 2 0.2291 0.2016
-13 18 3 -0.5633 0.1427
-13 18 4 2.2573 0.0165
-13 18 5 -2.4502 -0.0221
-13 18 6 1.3318 -0.0223
-13 18 7 0.3895 0.0266
-13 18 8 0.0297 0.0574
-13 18 9 1.5876 -0.0003
-13 18 10 -1.7024 0.0600
-13 19 1 -0.0557 -0.2821
-13 19 2 2.6997 -0.1478
-13 19 3 -3.4999 0.0205
-13 19 4 1.4607 -0.0355
-13 19 5 0.4936 -0.0054
-13 19 6 -1.3135 0.0014
-13 19 7 -0.6668 -0.0637
-13 19 8 -1.1334 -0.0076
-13 19 9 1.3757 -0.0589
-13 20 1 -3.6489 0.2219
-13 20 2 3.8393 -0.0750
-13 20 3 -2.0199 0.0174
-13 20 4 0.1278 0.1027
-13 20 5 0.8741 -0.0558
-13 20 6 0.6223 0.0845
-13 20 7 -0.1903 -0.0245
-13 21 1 -2.0984 0.1127
-13 21 2 2.4892 -0.0528
-13 21 3 -1.6975 -0.0592
-13 21 4 0.5973 -0.0002
-13 22 1 -1.7321 0.0371
-12 -20 1 0.3827 -0.1255
-12 -20 2 -0.9569 0.2058
-12 -20 3 -0.7553 0.0071
-12 -20 4 0.2555 0.0212
-12 -20 5 -1.0432 -0.1044
-12 -20 6 -0.8206 -0.0483
-12 -20 7 -0.0917 0.0480
-12 -20 8 -1.1639 -0.0331
-12 -20 9 0.7356 0.0066
-12 -20 10 -1.3673 0.0558
-12 -20 11 2.5708 0.0145
-12 -20 12 -2.3350 0.1440
-12 -19 1 0.9212 -0.4424
-12 -19 2 0.7753 0.0400
-12 -19 3 -0.6382 -0.0165
-12 -19 4 -0.3572 0.0980
-12 -19 5 1.2031 -0.0129
-12 -19 6 1.2169 0.0351
-12 -19 7 -1.0427 -0.0638
-12 -19 8 1.5389 0.0268
-12 -19 9 0.2537 0.0081
-12 -19 10 -1.5657 -0.0525
-12 -19 11 1.0181 -0.1559
-12 -19 12 -0.9115 -0.0229
-12 -19 13 0.0081 -0.0657
-12 -19 14 -1.7772 0.1056
-12 -18 1 -0.1783 0.0324
-12 -18 2 0.9324 0.0099
-12 -18 3 1.3553 0.0480
-12 -18 4 -1.3586 -0.0985
-12 -18 5 -0.5393 -0.0059
-12 -18 6 0.9695 0.0518
-12 -18 7 -2.3107 -0.0149
-12 -18 8 1.4220 -0.0441
-12 -18 9 -1.9836 0.0420
-12 -18 10 1.9504 0.1064
-12 -18 11 -0.8591 0.1216
-12 -18 12 -0.2083 -0.0278
-12 -18 13 1.2673 -0.0312
-12 -18 14 0.3010 0.0576
-12 -18 15 0.3440 0.0057
-12 -18 16 0.7194 0.0690
-12 -17 1 -1.6644 0.0478
-12 -17 2 0.6696 -0.1238
-12 -17 3 -1.5173 0.0583
-12 -17 4 0.9670 0.0272
-12 -17 5 0.5217 0.0343
-12 -17 6 -0.3132 -0.0204
-12 -17 7 -0.2866 0.0520
-12 -17 8 3.8932 -0.0217
-12 -17 9 -3.3128 -0.0603
-12 -17 10 1.4036 -0.1124
-12 -17 11 1.2700 0.0615
-12 -17 12 0.3169 -0.0205
-12 -17 13 -1.7264 0.0020
-12 -17 14 0.5100 -0.0741
-12 -17 15 -2.5860 -0.0750
-12 -17 16 2.2440 -0.0525
-12 -17 17 -1.3838 0.0836
-12 -16 1 -2.1242 0.1610
-12 -16 2 2.2079 0.0064
-12 -16 3 -0.4861 -0.0488
-12 -16 4 -1.6937 -0.0413
-12 -16 5 2.0985 -0.0642
-12 -16 6 -1.0998 -0.0516
-12 -16 7 -3.1133 0.0423
-12 -16 8 1.9047 0.0716
-12 -16 9 -0.3715 -0.0325
-12 -16 10 -2.1192 0.0016
-12 -16 11 -1.5339 -0.0183
-12 -16 12 0.1886 -0.0334
-12 -16 13 0.8595 0.0938
-12 -16 14 1.3880 0.0487
-12 -16 15 -1.8649 0.0614
-12 -16 16 4.0940 -0.0058
-12 -16 17 -2.0186 -0.0339
-12 -16 18 0.5907 -0.0587
-12 -15 1 -1.2923 -0.0164
-12 -15 2 -0.0339 -0.0469
-12 -15 3 1.5940 0.0140
-12 -15 4 -0.4269 0.2536
-12 -15 5 -0.3429 -0.0012
-12 -15 6 2.5598 -0.0463
-12 -15 7 -0.7129 -0.0587
-12 -15 8 -0.9418 0.0758
-12 -15 9 2.6662 -0.0198
-12 -15 10 1.3217 0.1008
-12 -15 11 3.1123 -0.0136
-12 -15 12 -2.7848 0.0000
-12 -15 13 1.6479 -0.0365
-12 -15 14 -0.0767 -0.0422
-12 -15 15 -3.8157 -0.0351
-12 -15 16 0.1877 -0.0184
-12 -15 17 0.6199 -0.0291
-12 -15 18 -0.9601 0.0758
-12 -15 19 -0.7332 0.1118
-12 -14 1 0.0641 0.3587
-12 -14 2 -0.9495 -0.2949
-12 -14 3 -1.8936 -0.1608
-12 -14 4 1.0537 -0.0204
-12 -14 5 -1.5950 0.0064
-12 -14 6 1.3846 0.0070
-12 -14 7 0.0185 0.0284
-12 -14 8 -0.8759 -0.0471
-12 -14 9 -1.7529 -0.0777
-12 -14 10 -4.1688 -0.0262
-12 -14 11 1.4324 -0.0377
-12 -14 12 -1.6919 -0.0164
-12 -14 13 -0.3669 -0.0090
-12 -14 14 2.2740 0.0463
-12 -14 15 2.6993 0.0646
-12 -14 16 -1.9784 0.0731
-12 -14 17 0.5983 -0.0953
-12 -14 18 1.6152 -0.0330
-12 -14 19 1.0931 0.0333
-12 -14 20 -0.7278 -0.0498
-12 -13 1 0.4687 0.6940
-12 -13 2 2.9798 -0.2012
-12 -13 3 0.5197 0.2251
-12 -13 4 0.2838 -0.0727
-12 -13 5 -1.5711 0.0590
-12 -13 6 0.3465 -0.0766
-12 -13 7 -1.5583 0.0459
-12 -13 8 3.6054 -0.0027
-12 -13 9 2.3243 0.0792
-12 -13 10 1.0350 0.0322
-12 -13 11 2.0385 0.1275
-12 -13 12 0.5929 0.0189
-12 -13 13 -0.4912 -0.0288
-12 -13 14 -3.3769 -0.0810
-12 -13 15 1.5201 -0.0042
-12 -13 16 0.2301 -0.0029
-12 -13 17 -1.1190 0.0124
-12 -13 18 -2.5821 0.0427
-12 -13 19 2.3831 -0.0323
-12 -13 20 -0.6547 -0.0155
-12 -13 21 -0.5928 -0.0628
-12 -12 1 -2.3944 0.0265
-12 -12 2 -2.4301 -0.0967
-12 -12 3 -1.6980 -0.0138
-12 -12 4 0.9017 0.0917
-12 -12 5 1.8044 -0.0896
-12 -12 6 0.9509 0.0513
-12 -12 7 -3.5174 0.0822
-12 -12 8 -1.0463 0.0136
-12 -12 9 -2.1949 -0.1498
-12 -12 10 -3.8004 -0.1539
-12 -12 11 0.0307 -0.0160
-12 -12 12 -0.6263 0.0031
-12 -12 13 1.7024 0.0415
-12 -12 14 0.4774 -0.0422
-12 -12 15 -1.7018 0.0461
-12 -12 16 0.5049 -0.0352
-12 -12 17 2.3992 -0.0401
-12 -12 18 -2.3457 0.0353
-12 -12 19 0.3253 0.0457
-12 -12 20 -0.0783 0.0491
-12 -12 21 1.7007 -0.0025
-12 -11 1 4.5467 -0.0165
-12 -11 2 3.5262 -0.0444
-12 -11 3 2.0404 -0.1406
-12 -11 4 -3.4576 0.1562
-12 -11 5 -0.2688 -0.0822
-12 -11 6 2.1793 -0.2367
-12 -11 7 2.5654 -0.0723
-12 -11 8 0.4257 0.2543
-12 -11 9 5.2857 0.0217
-12 -11 10 1.2192 0.1346
-12 -11 11 -0.1956 -0.0253
-12 -11 12 -0.0575 0.0050
-12 -11 13 -1.1462 0.0052
-12 -11 14 2.8861 0.0512
-12 -11 15 -1.0387 0.0491
-12 -11 16 -0.4793 0.0163
-12 -11 17 1.5607 -0.0218
-12 -11 18 -0.3604 -0.0220
-12 -11 19 1.6159 -0.0633
-12 -11 20 -2.5608 -0.0036
-12 -11 21 0.7642 0.0137
-12 -11 22 -0.0142 -0.0595
-12 -10 1 -4.3103 0.2566
-12 -10 2 -6.3760 -0.0989
-12 -10 3 1.4112 0.0178
-12 -10 4 2.5884 0.1568
-12 -10 5 -3.2873 0.3448
-12 -10 6 -3.0778 -0.0788
-12 -10 7 1.3277 0.0060
-12 -10 8 -5.0873 -0.0711
-12 -10 9 -2.6250 -0.1542
-12 -10 10 0.1268 -0.0008
-12 -10 11 0.8085 0.0349
-12 -10 12 -0.1065 0.0028
-12 -10 13 -3.3239 -0.1248
-12 -10 14 2.3565 -0.0724
-12 -10 15 -2.2504 -0.0131
-12 -10 16 -0.2478 -0.0217
-12 -10 17 0.4436 0.0065
-12 -10 18 -2.4982 0.0487
-12 -10 19 1.8409 0.0154
-12 -10 20 0.0249 0.0179
-12 -10 21 0.3090 0.0209
-12 -10 22 -1.5018 -0.0239
-12 -9 1 8.0825 0.3830
-12 -9 2 3.8473 -0.2481
-12 -9 3 -3.0157 -0.3706
-12 -9 4 2.1885 -0.1662
-12 -9 5 4.0202 -0.0454
-12 -9 6 -1.1504 -0.1543
-12 -9 7 2.0945 0.1880
-12 -9 8 2.4825 -0.0047
-12 -9 9 2.0603 0.0595
-12 -9 10 -3.0141 -0.0671
-12 -9 11 0.9087 0.0157
-12 -9 12 2.8467 0.0667
-12 -9 13 -1.4285 0.1037
-12 -9 14 2.1380 0.0316
-12 -9 15 0.6796 0.0934
-12 -9 16 -0.5033 -0.0191
-12 -9 17 1.7855 -0.0120
-12 -9 18 -1.4419 0.0231
-12 -9 19 0.9405 -0.0741
-12 -9 20 -2.1398 -0.0317
-12 -9 21 2.6393 0.0272
-12 -9 22 -1.2973 0.0175
-12 -9 23 -0.3341 -0.0014
-12 -8 1 -9.1034 0.3211
-12 -8 2 -0.3604 0.3634
-12 -8 3 0.7701 0.1675
-12 -8 4 -4.9559 0.3503
-12 -8 5 -0.8653 -0.0859
-12 -8 6 0.9850 -0.0572
-12 -8 7 0.4813 0.0850
-12 -8 8 -4.6239 -0.0168
-12 -8 9 3.2671 -0.0029
-12 -8 10 1.9265 0.0709
-12 -8 11 -3.1918 -0.0616
-12 -8 12 -0.6946 -0.0070
-12 -8 13 0.1879 -0.0734
-12 -8 14 -3.0015 -0.1172
-12 -8 15 0.4895 -0.0100
-12 -8 16 0.1559 -0.0585
-12 -8 17 1.5474 -0.0092
-12 -8 18 -1.5899 0.0835
-12 -8 19 2.6332 0.0581
-12 -8 20 -2.1812 -0.0436
-12 -8 21 0.2135 -0.0676
-12 -8 22 0.2533 0.0225
-12 -8 23 0.9005 0.0756
-12 -7 1 7.9269 -0.3598
-12 -7 2 -0.9997 -0.3890
-12 -7 3 0.5453 -0.3903
-12 -7 4 7.5899 0.2227
-12 -7 5 -3.9462 -0.1310
-12 -7 6 -3.2803 0.0101
-12 -7 7 4.9460 -0.0691
-12 -7 8 -0.6941 -0.0418
-12 -7 9 -6.8305 -0.0368
-12 -7 10 3.8475 0.0073
-12 -7 11 0.7883 -0.1083
-12 -7 12 0.2010 0.0487
-12 -7 13 2.8406 0.0620
-12 -7 14 0.8284 0.1332
-12 -7 15 -0.7202 0.0808
-12 -7 16 -3.2922 -0.0325
-12 -7 17 0.9429 -0.0604
-12 -7 18 -0.8685 -0.0333
-12 -7 19 -0.3202 0.0143
-12 -7 20 1.7487 0.0819
-12 -7 21 -1.0591 -0.0320
-12 -7 22 0.0177 -0.0083
-12 -7 23 -0.5601 0.0089
-12 -6 1 -1.7784 0.8472
-12 -6 2 3.6600 -0.0691
-12 -6 3 -10.0612 0.1687
-12 -6 4 1.0919 -0.0729
-12 -6 5 4.7241 0.0049
-12 -6 6 -3.3989 0.0774
-12 -6 7 -1.4585 0.0822
-12 -6 8 6.6131 -0.0498
-12 -6 9 1.7261 0.1290
-12 -6 10 -3.0663 0.1242
-12 -6 11 -0.9735 0.0700
-12 -6 12 0.0589 -0.0179
-12 -6 13 -3.0586 -0.1921
-12 -6 14 -1.4917 -0.0748
-12 -6 15 6.5107 0.0481
-12 -6 16 -0.2899 0.0118
-12 -6 17 -0.0339 0.0525
-12 -6 18 1.2236 -0.0300
-12 -6 19 -0.8816 -0.0459
-12 -6 20 0.5884 0.0198
-12 -6 21 -0.8420 -0.0488
-12 -6 22 0.0990 0.0091
-12 -6 23 0.2265 0.0376
-12 -5 1 -4.6956 0.0460
-12 -5 2 4.5746 -0.0740
-12 -5 3 6.0460 0.1163
-12 -5 4 -1.9416 -0.0755
-12 -5 5 -1.1712 0.0688
-12 -5 6 5.2702 0.0135
-12 -5 7 -4.5871 0.0547
-12 -5 8 -7.4186 -0.2276
-12 -5 9 4.0141 -0.0986
-12 -5 10 2.2028 -0.1855
-12 -5 11 -4.7122 0.0357
-12 -5 12 5.3156 0.1123
-12 -5 13 3.0336 0.0426
-12 -5 14 -5.6338 0.0220
-12 -5 15 -3.1423 -0.0241
-12 -5 16 1.2890 -0.0731
-12 -5 17 -1.6735 0.0601
-12 -5 18 -0.4370 -0.0080
-12 -5 19 -0.8421 0.0172
-12 -5 20 2.1187 0.0389
-12 -5 21 0.0001 0.0012
-12 -5 22 0.0042 0.0200
-12 -5 23 0.1247 -0.0177
-12 -4 1 3.7049 -0.7053
-12 -4 2 -8.3397 0.3862
-12 -4 3 -4.9628 -0.2374
-12 -4 4 4.2325 -0.0613
-12 -4 5 -6.7084 -0.3304
-12 -4 6 1.3593 0.0314
-12 -4 7 7.6745 0.1187
-12 -4 8 -0.4089 0.2057
-12 -4 9 -3.9739 0.1444
-12 -4 10 7.4793 -0.0241
-12 -4 11 -3.0602 -0.0263
-12 -4 12 -5.0348 -0.0092
-12 -4 13 2.7993 -0.0528
-12 -4 14 5.0776 0.0414
-12 -4 15 0.6315 0.0215
-12 -4 16 -0.3357 0.0156
-12 -4 17 2.1011 0.0056
-12 -4 18 0.8498 -0.0382
-12 -4 19 -1.3668 0.0073
-12 -4 20 -1.5431 -0.0252
-12 -4 21 -0.1536 -0.0946
-12 -4 22 1.1637 0.0441
-12 -4 23 -1.5872 0.0943
-12 -3 1 2.1803 -0.3332
-12 -3 2 10.3708 0.3470
-12 -3 3 -1.9254 0.2109
-12 -3 4 3.0348 0.4649
-12 -3 5 4.1307 0.1287
-12 -3 6 -5.7923 -0.0197
-12 -3 7 -1.8191 -0.2535
-12 -3 8 2.3208 -0.0647
-12 -3 9 -5.5332 -0.0163
-12 -3 10 -2.9368 0.0337
-12 -3 11 5.5304 -0.0312
-12 -3 12 1.0581 0.0262
-12 -3 13 -5.2633 -0.0064
-12 -3 14 -3.8012 0.0165
-12 -3 15 2.3038 -0.0900
-12 -3 16 -2.3598 0.0065
-12 -3 17 -1.6031 0.0066
-12 -3 18 0.6133 -0.0443
-12 -3 19 2.5098 0.0920
-12 -3 20 -0.1800 0.0798
-12 -3 21 -0.4628 -0.0521
-12 -3 22 1.6457 -0.0359
-12 -3 23 1.2535 0.0026
-12 -2 1 -7.5388 -0.1028
-12 -2 2 -2.8282 -0.6037
-12 -2 3 -0.9870 -0.4149
-12 -2 4 -4.2012 -0.3984
-12 -2 5 0.2806 -0.0274
-12 -2 6 3.2261 0.1395
-12 -2 7 -1.1830 0.0356
-12 -2 8 3.9768 -0.0465
-12 -2 9 5.8150 0.0905
-12 -2 10 -2.4066 -0.0812
-12 -2 11 -4.4670 0.0113
-12 -2 12 5.5336 -0.0117
-12 -2 13 3.8767 -0.0141
-12 -2 14 -1.0539 0.0432
-12 -2 15 1.7106 0.0353
-12 -2 16 1.9109 0.0852
-12 -2 17 -0.5383 -0.0007
-12 -2 18 -1.9379 -0.1080
-12 -2 19 0.3983 -0.0206
-12 -2 20 -0.8466 0.0148
-12 -2 21 -1.4709 -0.0063
-12 -2 22 -0.8036 0.0274
-12 -2 23 -0.9327 0.0606
-12 -1 1 5.5270 1.2302
-12 -1 2 0.5728 0.2608
-12 -1 3 1.7173 0.5911
-12 -1 4 2.5930 0.0461
-12 -1 5 -1.5352 -0.0147
-12 -1 6 1.0493 0.1635
-12 -1 7 -3.5281 -0.0472
-12 -1 8 -5.3516 -0.1432
-12 -1 9 0.4752 0.1819
-12 -1 10 1.6822 -0.0020
-12 -1 11 -2.1856 -0.0025
-12 -1 12 -4.2965 0.0543
-12 -1 13 0.5545 0.0308
-12 -1 14 -3.7138 -0.1307
-12 -1 15 -0.2717 -0.0917
-12 -1 16 -0.3705 0.0296
-12 -1 17 2.4069 0.0551
-12 -1 18 -1.9027 -0.0139
-12 -1 19 1.8017 0.0474
-12 -1 20 1.1568 -0.0164
-12 -1 21 0.9455 -0.0289
-12 -1 22 0.4129 -0.0319
-12 -1 23 -2.0228 -0.0028
-12 0 1 0.1520 -0.6085
-12 0 2 0.2255 -0.3604
-12 0 3 -2.3801 -0.1550
-12 0 4 -0.0454 -0.0997
-12 0 5 -1.5494 -0.2711
-12 0 6 2.0137 0.1556
-12 0 7 3.7763 -0.0235
-12 0 8 0.6607 -0.0208
-12 0 9 1.2507 -0.0395
-12 0 10 0.7906 -0.0836
-12 0 11 3.3606 -0.1130
-12 0 12 -0.8103 0.0158
-12 0 13 5.6653 0.1206
-12 0 14 1.3496 0.0508
-12 0 15 -0.9885 -0.0305
-12 0 16 -1.4578 0.0468
-12 0 17 1.1680 -0.0361
-12 0 18 0.5479 -0.0464
-12 0 19 -1.8341 0.0485
-12 0 20 -1.3194 0.0393
-12 0 21 1.3289 -0.0271
-12 0 22 1.4379 -0.0010
-12 0 23 -1.1668 0.0412
-12 1 1 0.0447 0.1398
-12 1 2 1.7063 0.2282
-12 1 3 -1.8386 0.1767
-12 1 4 1.6015 0.0502
-12 1 5 1.5504 0.0614
-12 1 6 -3.5448 0.0861
-12 1 7 -1.3439 -0.2630
-12 1 8 0.4631 0.1344
-12 1 9 -4.4355 0.1940
-12 1 10 0.0955 0.0783
-12 1 11 0.1661 -0.0141
-12 1 12 -4.4994 -0.0646
-12 1 13 -5.1491 -0.0270
-12 1 14 1.4948 -0.0020
-12 1 15 2.3231 -0.0401
-12 1 16 -0.5246 0.0684
-12 1 17 -3.1283 -0.0143
-12 1 18 2.5083 -0.0724
-12 1 19 0.6010 -0.0022
-12 1 20 -2.6340 0.0427
-12 1 21 0.6501 -0.0061
-12 1 22 -1.4858 -0.0592
-12 1 23 -1.7786 -0.0362
-12 2 1 -2.5065 0.0672
-12 2 2 3.8532 -0.1709
-12 2 3 1.6482 0.1631
-12 2 4 -4.4254 -0.3974
-12 2 5 3.7090 0.2803
-12 2 6 0.2370 0.1740
-12 2 7 -2.3126 -0.1390
-12 2 8 6.2677 -0.1316
-12 2 9 -1.4123 -0.0615
-12 2 10 0.5842 -0.0868
-12 2 11 -0.3921 0.0594
-12 2 12 10.0887 0.0570
-12 2 13 -1.0727 -0.0143
-12 2 14 -3.8967 -0.0553
-12 2 15 0.1831 -0.0225
-12 2 16 3.4981 0.0628
-12 2 17 -2.1852 0.0485
-12 2 18 1.6667 -0.0366
-12 2 19 0.5687 -0.0073
-12 2 20 0.3297 0.0310
-12 2 21 2.5766 0.0280
-12 2 22 0.5962 0.0165
-12 2 23 0.3547 -0.0149
-12 3 1 -4.0831 -0.3943
-12 3 2 -5.6415 0.3733
-12 3 3 0.5790 -0.0194
-12 3 4 -0.7431 -0.4176
-12 3 5 1.5558 0.0221
-12 3 6 0.9308 0.0278
-12 3 7 -3.0408 -0.0079
-12 3 8 -0.6388 0.1251
-12 3 9 0.2511 0.1148
-12 3 10 3.6572 -0.1042
-12 3 11 -9.4382 -0.0159
-12 3 12 -2.2787 0.0395
-12 3 13 4.9709 0.0955
-12 3 14 1.5866 -0.0379
-12 3 15 -3.5000 -0.0263
-12 3 16 1.0161 0.0122
-12 3 17 -1.3859 -0.0068
-12 3 18 0.3999 -0.0005
-12 3 19 -2.3143 -0.0314
-12 3 20 -0.8820 -0.0290
-12 3 21 -0.6377 0.0035
-12 3 22 -1.0277 -0.0095
-12 4 1 8.1008 -0.5968
-12 4 2 8.5428 0.4666
-12 4 3 -2.6736 0.2799
-12 4 4 -3.3835 0.0532
-12 4 5 2.2183 0.0499
-12 4 6 -0.3833 0.0365
-12 4 7 0.8411 -0.1725
-12 4 8 -0.0055 0.0686
-12 4 9 -4.6820 0.0080
-12 4 10 4.3051 -0.0092
-12 4 11 5.8576 -0.0785
-12 4 12 -4.3604 -0.0120
-12 4 13 -4.4008 0.0479
-12 4 14 4.6603 -0.0730
-12 4 15 -1.1228 -0.0334
-12 4 16 -0.5890 0.0470
-12 4 17 0.8146 -0.0282
-12 4 18 1.4575 0.0299
-12 4 19 1.1528 0.0615
-12 4 20 -0.2398 -0.0181
-12 4 21 0.5710 0.0060
-12 4 22 1.2151 -0.0091
-12 5 1 -16.8629 -0.3933
-12 5 2 2.0764 -0.2596
-12 5 3 3.8044 -0.2006
-12 5 4 -2.4786 -0.0923
-12 5 5 -2.2878 0.0929
-12 5 6 3.3689 -0.0124
-12 5 7 -1.0057 -0.0985
-12 5 8 3.0467 0.0299
-12 5 9 0.3326 0.0293
-12 5 10 -4.5459 0.0842
-12 5 11 -0.0603 -0.0851
-12 5 12 6.8424 -0.0168
-12 5 13 -4.3216 0.0950
-12 5 14 0.3442 0.0450
-12 5 15 2.0207 -0.0055
-12 5 16 0.2064 0.0327
-12 5 17 -1.4698 -0.0484
-12 5 18 -1.9988 -0.0496
-12 5 19 1.1836 0.0087
-12 5 20 0.2580 0.0095
-12 5 21 -1.1695 0.0043
-12 5 22 -0.2052 0.0001
-12 6 1 4.3856 0.4587
-12 6 2 -5.1793 0.0660
-12 6 3 3.2384 0.1567
-12 6 4 6.2917 -0.1489
-12 6 5 -5.6914 0.1890
-12 6 6 -0.7232 -0.0075
-12 6 7 2.0749 0.0063
-12 6 8 -3.7833 -0.0552
-12 6 9 1.7865 0.0087
-12 6 10 3.4206 0.0584
-12 6 11 -5.8278 0.0347
-12 6 12 0.9602 -0.0487
-12 6 13 3.0409 -0.0509
-12 6 14 -3.8659 -0.0734
-12 6 15 -1.2180 0.0003
-12 6 16 1.1088 0.0364
-12 6 17 3.2769 0.0250
-12 6 18 -1.4642 0.0085
-12 6 19 -0.8687 -0.0374
-12 6 20 0.5415 0.0043
-12 6 21 0.5514 -0.0118
-12 7 1 4.1872 0.0249
-12 7 2 -4.4154 0.0169
-12 7 3 -7.4016 -0.0048
-12 7 4 2.1591 -0.1919
-12 7 5 3.6260 0.0492
-12 7 6 -4.9549 0.0589
-12 7 7 2.0884 0.0099
-12 7 8 1.2961 -0.0705
-12 7 9 -3.9242 -0.0555
-12 7 10 3.5521 -0.0283
-12 7 11 -0.3537 -0.0236
-12 7 12 -2.3964 0.0519
-12 7 13 1.5115 0.0741
-12 7 14 3.5304 0.0084
-12 7 15 -1.6503 -0.0044
-12 7 16 -3.0430 -0.0424
-12 7 17 0.6036 0.0180
-12 7 18 -0.0239 0.0502
-12 7 19 0.9337 -0.0041
-12 7 20 -1.0496 0.0060
-12 7 21 -1.9007 -0.0530
-12 8 1 1.9856 -0.9036
-12 8 2 9.8577 0.5799
-12 8 3 0.9426 -0.0723
-12 8 4 -2.1201 -0.0182
-12 8 5 2.6403 -0.1164
-12 8 6 2.3995 -0.0331
-12 8 7 -1.0466 0.0819
-12 8 8 -0.2507 0.1144
-12 8 9 0.1781 0.0184
-12 8 10 0.6782 0.0427
-12 8 11 1.3773 -0.0086
-12 8 12 -0.3492 -0.0465
-12 8 13 -3.0782 -0.0299
-12 8 14 1.3234 0.0137
-12 8 15 1.3004 0.0340
-12 8 16 2.1844 -0.0488
-12 8 17 -0.0346 -0.0308
-12 8 18 -1.0930 0.0091
-12 8 19 2.5364 -0.0320
-12 8 20 1.8911 -0.0155
-12 9 1 -9.4009 -0.6727
-12 9 2 -3.7727 0.1443
-12 9 3 -1.7862 0.1445
-12 9 4 1.1648 0.0113
-12 9 5 -5.5334 0.1911
-12 9 6 -1.7899 -0.0594
-12 9 7 4.7224 -0.1442
-12 9 8 -1.9734 -0.0435
-12 9 9 -1.1606 -0.0604
-12 9 10 -1.6881 0.0126
-12 9 11 1.0039 0.0188
-12 9 12 1.7889 0.0059
-12 9 13 -0.9249 -0.0422
-12 9 14 0.2411 0.0202
-12 9 15 -4.7670 0.0351
-12 9 16 1.8042 -0.0160
-12 9 17 -1.3129 -0.0034
-12 9 18 -3.3285 0.0845
-12 9 19 -0.5144 0.0014
-12 9 20 0.4484 -0.0575
-12 10 1 7.9728 -0.2094
-12 10 2 2.2397 -0.0660
-12 10 3 -0.9262 -0.1337
-12 10 4 5.9552 -0.2124
-12 10 5 2.6615 -0.0268
-12 10 6 -3.5096 0.0515
-12 10 7 -0.8312 0.1663
-12 10 8 1.7761 -0.0094
-12 10 9 2.5636 -0.0066
-12 10 10 -1.4617 0.0035
-12 10 11 -1.5278 0.0321
-12 10 12 0.2800 0.0153
-12 10 13 0.1287 -0.0209
-12 10 14 4.5625 0.0020
-12 10 15 -1.7624 0.0450
-12 10 16 1.1110 -0.0442
-12 10 17 4.7694 -0.0043
-12 10 18 -0.4992 -0.0215
-12 10 19 0.3148 0.0337
-12 11 1 -2.3250 -0.1949
-12 11 2 -0.1877 0.4543
-12 11 3 -6.0194 0.1295
-12 11 4 -2.0047 0.1598
-12 11 5 0.3918 -0.0414
-12 11 6 2.9113 -0.1082
-12 11 7 -1.1257 0.0660
-12 11 8 -2.4523 -0.0298
-12 11 9 0.7696 -0.0478
-12 11 10 0.0020 0.0192
-12 11 11 3.7991 0.0110
-12 11 12 -3.7907 -0.0252
-12 11 13 -2.4406 -0.0300
-12 11 14 1.6138 0.0219
-12 11 15 -0.1451 -0.0333
-12 11 16 -4.7670 -0.0409
-12 11 17 0.1620 0.0076
-12 11 18 0.7376 0.0360
-12 12 1 -1.0328 -0.4642
-12 12 2 7.8194 -0.3163
-12 12 3 1.2991 -0.0899
-12 12 4 0.6997 0.0562
-12 12 5 -0.2923 -0.1458
-12 12 6 -1.5013 -0.0263
-12 12 7 1.9386 0.0612
-12 12 8 1.3107 0.0384
-12 12 9 -0.4954 -0.0637
-12 12 10 -3.9774 0.0018
-12 12 11 3.6468 0.0174
-12 12 12 2.5097 -0.0212
-12 12 13 -4.0874 0.0032
-12 12 14 4.0162 0.0893
-12 12 15 -1.9439 0.0377
-12 12 16 4.3572 -0.0090
-12 12 17 -3.9785 -0.0216
-12 12 18 4.0471 0.0027
-12 13 1 -7.9920 0.3741
-12 13 2 -1.1734 0.0451
-12 13 3 -3.5597 0.0037
-12 13 4 0.7114 0.2822
-12 13 5 -0.3343 -0.0131
-12 13 6 -1.5581 -0.0530
-12 13 7 -0.0451 0.0435
-12 13 8 -0.6799 -0.0256
-12 13 9 1.0419 0.0269
-12 13 10 -0.4314 0.0670
-12 13 11 -1.4911 0.0510
-12 13 12 1.6115 -0.0695
-12 13 13 -2.7701 -0.0770
-12 13 14 3.8463 0.0087
-12 13 15 -5.3694 0.0015
-12 13 16 5.0400 -0.0421
-12 13 17 -4.0040 -0.0060
-12 14 1 4.5516 0.0464
-12 14 2 4.0540 -0.2719
-12 14 3 -2.0138 -0.0899
-12 14 4 5.3229 -0.0594
-12 14 5 -0.3920 0.0109
-12 14 6 -0.2287 -0.0034
-12 14 7 1.5157 0.0297
-12 14 8 1.4466 -0.0452
-12 14 9 -1.6870 -0.1188
-12 14 10 0.5454 -0.0410
-12 14 11 1.7631 0.0695
-12 14 12 -1.9516 0.0375
-12 14 13 0.8042 -0.0473
-12 14 14 2.0937 0.0230
-12 14 15 -3.4901 0.0264
-12 14 16 2.6125 0.0093
-12 15 1 -1.8699 0.2648
-12 15 2 -1.3004 0.0677
-12 15 3 -2.9392 0.0241
-12 15 4 -2.2975 -0.0019
-12 15 5 -0.6837 -0.0937
-12 15 6 -0.1671 0.0438
-12 15 7 -2.2303 0.0625
-12 15 8 0.8596 0.0568
-12 15 9 -0.8779 0.0473
-12 15 10 -1.3011 -0.0416
-12 15 11 3.0388 0.0353
-12 15 12 -3.2476 0.0073
-12 15 13 -1.7488 0.0117
-12 15 14 3.4852 -0.0029
-12 15 15 -2.8207 0.0094
-12 16 1 1.2535 -0.2319
-12 16 2 -0.1537 0.0959
-12 16 3 4.9858 0.0714
-12 16 4 2.2279 0.1282
-12 16 5 -1.0036 -0.0490
-12 16 6 1.6094 -0.0703
-12 16 7 0.1406 -0.0120
-12 16 8 3.1436 0.0221
-12 16 9 -1.3986 -0.0538
-12 16 10 -1.1778 -0.0222
-12 16 11 2.8236 -0.0186
-12 16 12 1.9538 -0.0049
-12 16 13 -1.3260 -0.0391
-12 16 14 1.5673 0.0178
-12 17 1 0.5337 0.0807
-12 17 2 -2.9337 -0.3445
-12 17 3 -4.0076 -0.0396
-12 17 4 -0.8589 -0.0337
-12 17 5 1.6908 0.0379
-12 17 6 -2.3323 -0.0174
-12 17 7 -3.7639 -0.0326
-12 17 8 2.8149 0.0625
-12 17 9 -2.5114 0.0116
-12 17 10 0.9337 0.0175
-12 17 11 -3.3195 0.0253
-12 17 12 -0.5187 -0.0058
-12 17 13 -0.1182 0.0317
-12 18 1 -0.6923 0.4976
-12 18 2 4.9730 0.0213
-12 18 3 2.7955 0.0165
-12 18 4 -3.8536 0.1432
-12 18 5 4.9668 -0.0050
-12 18 6 0.2868 -0.0322
-12 18 7 0.4577 0.0217
-12 18 8 2.8311 -0.0260
-12 18 9 -2.4712 -0.0134
-12 18 10 4.0106 -0.0133
-12 18 11 -0.3573 -0.0021
-12 19 1 -3.6159 0.0459
-12 19 2 -2.3645 -0.1229
-12 19 3 1.5567 -0.1850
-12 19 4 -3.5862 0.0000
-12 19 5 0.2986 0.0308
-12 19 6 -1.1515 -0.0333
-12 19 7 -2.6821 0.0135
-12 19 8 1.5363 0.0168
-12 19 9 -3.1112 0.0156
-12 19 10 1.8929 0.0020
-12 20 1 -0.1981 0.2561
-12 20 2 1.6956 0.0123
-12 20 3 1.5534 0.0796
-12 20 4 0.7325 0.0308
-12 20 5 -0.6398 0.0013
-12 20 6 2.9710 -0.0187
-12 20 7 -0.6606 -0.0084
-12 20 8 1.4085 -0.0762
-12 21 1 -3.1197 0.0864
-12 21 2 -0.9360 -0.0845
-12 21 3 -0.2543 -0.1021
-12 21 4 0.5107 0.0129
-12 21 5 -1.6900 0.0065
-12 21 6 0.9201 0.0851
-12 22 1 1.2227 0.1018
-12 22 2 -0.7392 0.0046
-12 22 3 0.7784 0.1064
-12 22 4 -0.3243 -0.0690
-11 -21 1 -0.1169 -0.1690
-11 -21 2 1.4660 0.0016
-11 -21 3 -0.1931 0.0021
-11 -21 4 0.3204 -0.0969
-11 -21 5 -1.2613 -0.1242
-11 -21 6 2.2252 0.0939
-11 -21 7 -1.8056 0.1158
-11 -21 8 0.6098 0.1204
-11 -21 9 -0.6845 -0.0099
-11 -21 10 1.4371 -0.0763
-11 -21 11 -1.3319 0.0576
-11 -21 12 1.4522 -0.1099
-11 -20 1 0.1064 0.0950
-11 -20 2 0.2763 0.0576
-11 -20 3 0.3055 0.1063
-11 -20 4 -0.8830 0.1262
-11 -20 5 -0.2756 0.0220
-11 -20 6 0.6123 -0.0698
-11 -20 7 -0.3784 -0.0626
-11 -20 8 1.2549 -0.0238
-11 -20 9 -0.5434 -0.0576
-11 -20 10 1.4838 0.0138
-11 -20 11 -0.2085 0.1412
-11 -20 12 -0.7509 -0.0772
-11 -20 13 1.2584 0.0183
-11 -20 14 -0.1998 -0.1575
-11 -19 1 -1.1174 -0.1073
-11 -19 2 0.1074 -0.1354
-11 -19 3 0.2838 -0.1812
-11 -19 4 -1.0379 -0.0441
-11 -19 5 2.5901 -0.0089
-11 -19 6 -1.3821 -0.0724
-11 -19 7 -1.4466 0.0912
-11 -19 8 0.3900 0.1174
-11 -19 9 -0.5007 -0.0392
-11 -19 10 -3.2285 -0.1279
-11 -19 11 2.3213 -0.0088
-11 -19 12 -1.2445 0.0174
-11 -19 13 -1.5996 0.1208
-11 -19 14 1.1116 0.0624
-11 -19 15 0.7220 0.0568
-11 -19 16 0.5568 -0.0638
-11 -18 1 0.9888 0.2532
-11 -18 2 1.4717 0.1454
-11 -18 3 0.6174 0.0544
-11 -18 4 -2.5661 0.1974
-11 -18 5 0.7742 0.0082
-11 -18 6 2.0867 -0.0837
-11 -18 7 -0.8118 -0.0575
-11 -18 8 -0.3588 0.0100
-11 -18 9 3.9781 0.0593
-11 -18 10 -1.9582 0.0866
-11 -18 11 1.3331 -0.0046
-11 -18 12 1.3329 -0.0631
-11 -18 13 -0.4483 -0.0524
-11 -18 14 0.7861 -0.0525
-11 -18 15 -1.8812 0.0388
-11 -18 16 -1.3658 -0.0277
-11 -18 17 -0.6328 -0.0449
-11 -18 18 0.1354 -0.0720
-11 -17 1 -2.1919 0.1966
-11 -17 2 -1.7512 -0.4288
-11 -17 3 1.3376 -0.1624
-11 -17 4 0.8224 0.1336
-11 -17 5 -2.9554 0.0215
-11 -17 6 1.5599 -0.0101
-11 -17 7 0.4233 0.0038
-11 -17 8 -1.0308 0.0178
-11 -17 9 -0.9542 -0.0754
-11 -17 10 0.1394 -0.0423
-11 -17 11 0.2407 -0.0034
-11 -17 12 -0.4690 0.0375
-11 -17 13 -2.5198 -0.0157
-11 -17 14 1.7180 0.0114
-11 -17 15 3.0921 -0.0015
-11 -17 16 -1.9364 0.0341
-11 -17 17 3.2789 -0.0060
-11 -17 18 -0.8440 -0.0086
-11 -17 19 -0.2880 0.0336
-11 -16 1 0.6902 0.7485
-11 -16 2 1.2987 -0.0827
-11 -16 3 -1.3225 -0.1312
-11 -16 4 2.2686 -0.0007
-11 -16 5 -1.2004 -0.0355
-11 -16 6 -0.0132 0.0007
-11 -16 7 -2.5284 -0.0170
-11 -16 8 2.3597 -0.0108
-11 -16 9 -0.8584 0.0531
-11 -16 10 -2.9140 0.0236
-11 -16 11 0.2563 0.0479
-11 -16 12 3.8451 0.0356
-11 -16 13 -1.0356 -0.0582
-11 -16 14 -3.1864 0.0354
-11 -16 15 3.9472 0.0224
-11 -16 16 -5.1784 0.0755
-11 -16 17 0.6089 -0.0306
-11 -16 18 0.1273 -0.0296
-11 -16 19 -1.5942 0.0634
-11 -16 20 0.5087 -0.0615
-11 -15 1 -2.6408 0.3902
-11 -15 2 -0.0056 -0.1328
-11 -15 3 0.4508 0.2082
-11 -15 4 -1.6250 0.0531
-11 -15 5 0.9595 0.0475
-11 -15 6 3.3596 0.0108
-11 -15 7 -1.5630 0.0394
-11 -15 8 1.4303 0.0327
-11 -15 9 4.8471 -0.0517
-11 -15 10 0.2508 -0.1245
-11 -15 11 -2.5834 0.0617
-11 -15 12 0.2758 0.0153
-11 -15 13 0.5247 -0.0126
-11 -15 14 -1.7464 -0.0964
-11 -15 15 1.4979 -0.0802
-11 -15 16 1.2273 -0.0237
-11 -15 17 1.2807 0.0018
-11 -15 18 -0.3107 0.0280
-11 -15 19 -0.3348 -0.0267
-11 -15 20 0.7243 0.0675
-11 -15 21 1.6593 -0.0429
-11 -14 1 0.8337 0.1599
-11 -14 2 -1.4062 -0.3531
-11 -14 3 2.6591 -0.0666
-11 -14 4 -1.5717 -0.0953
-11 -14 5 -0.8234 -0.0773
-11 -14 6 -0.4940 -0.0795
-11 -14 7 -2.1628 -0.0543
-11 -14 8 -4.4156 0.1341
-11 -14 9 -1.2425 -0.0077
-11 -14 10 -0.8809 -0.0808
-11 -14 11 2.5573 -0.0069
-11 -14 12 -1.0603 -0.0164
-11 -14 13 1.3376 0.0994
-11 -14 14 2.0369 0.0642
-11 -14 15 -1.6241 0.1068
-11 -14 16 -2.6131 0.0213
-11 -14 17 1.5866 -0.0559
-11 -14 18 0.6823 -0.0048
-11 -14 19 0.3571 0.0471
-11 -14 20 -2.3353 0.0025
-11 -14 21 -0.4280 -0.0280
-11 -13 1 1.1308 0.1777
-11 -13 2 -1.2667 0.2383
-11 -13 3 0.8603 -0.0300
-11 -13 4 -1.9078 0.2818
-11 -13 5 1.0691 0.1492
-11 -13 6 1.3785 -0.0958
-11 -13 7 3.9412 -0.1129
-11 -13 8 3.2678 0.1467
-11 -13 9 -0.0682 0.0131
-11 -13 10 -1.1619 0.1196
-11 -13 11 1.3404 0.0175
-11 -13 12 -3.1950 -0.0462
-11 -13 13 -1.6948 -0.0511
-11 -13 14 -0.6374 -0.1149
-11 -13 15 2.2539 -0.0619
-11 -13 16 -0.3513 0.0565
-11 -13 17 -1.9647 0.0007
-11 -13 18 -1.8662 -0.0651
-11 -13 19 2.2398 0.0013
-11 -13 20 0.2518 0.0014
-11 -13 21 -0.5533 0.0286
-11 -13 22 -0.8915 -0.0785
-11 -12 1 -0.0962 -0.1109
-11 -12 2 -0.3796 -0.0943
-11 -12 3 1.5182 -0.2849
-11 -12 4 2.5329 -0.2102
-11 -12 5 0.3048 0.2413
-11 -12 6 -4.6698 -0.0339
-11 -12 7 -3.4137 -0.0068
-11 -12 8 2.3842 -0.0527
-11 -12 9 -2.2579 -0.2072
-11 -12 10 1.1614 -0.0451
-11 -12 11 2.5104 -0.0209
-11 -12 12 1.3278 0.0563
-11 -12 13 3.4961 0.0637
-11 -12 14 -1.7657 0.0310
-11 -12 15 0.0088 -0.0048
-11 -12 16 1.7042 0.0619
-11 -12 17 4.3254 -0.0258
-11 -12 18 -2.2613 0.0380
-11 -12 19 0.8299 -0.0006
-11 -12 20 0.5313 0.0205
-11 -12 21 1.6635 0.0277
-11 -12 22 -1.9005 -0.0441
-11 -11 1 -0.7065 0.2078
-11 -11 2 2.8488 0.2325
-11 -11 3 -7.1978 0.0384
-11 -11 4 -2.6830 -0.1024
-11 -11 5 3.0062 -0.0481
-11 -11 6 4.1767 -0.1412
-11 -11 7 -2.8179 0.1290
-11 -11 8 0.6734 0.0960
-11 -11 9 -0.8274 0.2080
-11 -11 10 -1.0382 0.0191
-11 -11 11 -3.2030 -0.0475
-11 -11 12 -4.3502 -0.0119
-11 -11 13 1.3788 0.0703
-11 -11 14 -1.1438 -0.0950
-11 -11 15 -1.7409 -0.0419
-11 -11 16 -3.8806 0.0184
-11 -11 17 -0.4803 -0.0118
-11 -11 18 -0.8746 0.0098
-11 -11 19 -0.5119 -0.0479
-11 -11 20 -2.2422 -0.0441
-11 -11 21 1.1749 0.0075
-11 -11 22 0.6422 -0.0322
-11 -11 23 -1.2463 0.1018
-11 -10 1 -5.9966 -0.1221
-11 -10 2 5.3932 0.0322
-11 -10 3 8.2312 0.1202
-11 -10 4 -0.6691 0.2541
-11 -10 5 -4.1824 0.0782
-11 -10 6 0.8868 0.0532
-11 -10 7 4.7972 -0.0756
-11 -10 8 -1.9223 -0.1993
-11 -10 9 0.7686 -0.0652
-11 -10 10 4.4963 0.0606
-11 -10 11 5.2143 -0.1034
-11 -10 12 -1.8106 -0.0484
-11 -10 13 2.8752 0.1139
-11 -10 14 2.2177 -0.0334
-11 -10 15 2.2512 0.0597
-11 -10 16 3.8969 -0.0508
-11 -10 17 0.7947 -0.0203
-11 -10 18 -0.0675 0.0571
-11 -10 19 3.1883 0.0584
-11 -10 20 0.2495 0.0471
-11 -10 21 -1.2835 -0.0058
-11 -10 22 0.2471 -0.0570
-11 -10 23 2.0198 0.0145
-11 -9 1 0.7210 -0.1106
-11 -9 2 -8.8614 -0.2945
-11 -9 3 -5.2461 -0.3692
-11 -9 4 3.5961 -0.2067
-11 -9 5 1.3679 -0.1162
-11 -9 6 -9.0788 0.0492
-11 -9 7 1.1711 -0.0051
-11 -9 8 1.2557 0.0580
-11 -9 9 -5.0720 0.0582
-11 -9 10 -6.4106 0.1731
-11 -9 11 1.4715 -0.1136
-11 -9 12 -2.3685 0.0031
-11 -9 13 -3.3917 -0.0022
-11 -9 14 -2.3157 -0.0070
-11 -9 15 -4.7790 0.0452
-11 -9 16 -1.2514 0.0287
-11 -9 17 -1.2033 -0.0295
-11 -9 18 -2.0978 -0.0636
-11 -9 19 -2.1009 -0.0871
-11 -9 20 1.4596 0.0230
-11 -9 21 0.6119 0.0152
-11 -9 22 -2.3158 -0.0189
-11 -9 23 -0.7853 0.0653
-11 -8 1 2.2032 0.0543
-11 -8 2 11.1484 0.8774
-11 -8 3 -1.8355 0.2793
-11 -8 4 -0.7242 -0.0119
-11 -8 5 8.5781 0.2040
-11 -8 6 4.1971 0.1773
-11 -8 7 -3.2621 0.0052
-11 -8 8 3.4577 -0.2510
-11 -8 9 8.4026 -0.0285
-11 -8 10 0.3667 0.0847
-11 -8 11 -0.8388 0.0057
-11 -8 12 4.9060 0.0595
-11 -8 13 3.7258 -0.0714
-11 -8 14 3.0552 -0.0577
-11 -8 15 2.3233 -0.0420
-11 -8 16 4.5087 0.0174
-11 -8 17 -0.0714 0.0491
-11 -8 18 2.8373 0.0761
-11 -8 19 -0.6167 -0.0170
-11 -8 20 -0.9578 0.0431
-11 -8 21 2.1240 -0.0359
-11 -8 22 0.5426 0.0038
-11 -8 23 -0.3181 0.0214
-11 -8 24 -0.3925 -0.0567
-11 -7 1 -8.3813 -1.4651
-11 -7 2 -4.1256 0.0532
-11 -7 3 -1.2895 -0.0992
-11 -7 4 -5.0032 -0.6077
-11 -7 5 -9.4267 -0.1087
-11 -7 6 0.2515 -0.0125
-11 -7 7 1.6546 0.1525
-11 -7 8 -12.1465 -0.0318
-11 -7 9 -1.5348 0.0364
-11 -7 10 2.1049 -0.1262
-11 -7 11 -3.0691 -0.1023
-11 -7 12 -6.0191 0.0713
-11 -7 13 -0.6428 0.1224
-11 -7 14 -3.2966 0.0311
-11 -7 15 -6.9698 0.0320
-11 -7 16 -0.7388 -0.0759
-11 -7 17 -1.1387 0.0271
-11 -7 18 -1.0131 -0.0430
-11 -7 19 0.8575 -0.0385
-11 -7 20 -1.7643 0.0292
-11 -7 21 0.4541 -0.0139
-11 -7 22 -1.3315 -0.0093
-11 -7 23 3.2960 0.0687
-11 -7 24 -1.0546 -0.0554
-11 -6 1 7.3444 -0.9354
-11 -6 2 6.7312 1.0353
-11 -6 3 -0.7986 0.3681
-11 -6 4 12.0495 0.2021
-11 -6 5 4.8489 -0.0499
-11 -6 6 -2.1245 0.0671
-11 -6 7 9.3660 -0.0530
-11 -6 8 7.7528 -0.0497
-11 -6 9 -3.3821 0.2304
-11 -6 10 -0.2100 0.1134
-11 -6 11 6.6369 -0.0519
-11 -6 12 1.1433 -0.0549
-11 -6 13 1.5425 -0.0728
-11 -6 14 7.6151 -0.0674
-11 -6 15 3.8678 0.0310
-11 -6 16 0.8644 -0.0439
-11 -6 17 0.0292 0.0332
-11 -6 18 0.7757 0.0065
-11 -6 19 1.0326 0.0256
-11 -6 20 -0.3566 0.0004
-11 -6 21 0.4865 -0.0502
-11 -6 22 -2.1531 -0.0390
-11 -6 23 -1.7559 0.0270
-11 -6 24 0.7479 0.0740
-11 -5 1 -12.4826 -1.4321
-11 -5 2 3.8109 0.0560
-11 -5 3 -8.3525 -0.4356
-11 -5 4 -11.1037 0.0386
-11 -5 5 0.4923 -0.0230
-11 -5 6 -5.2563 0.1299
-11 -5 7 -13.3725 -0.0966
-11 -5 8 1.2644 -0.2077
-11 -5 9 4.6840 -0.0961
-11 -5 10 -7.3887 0.0241
-11 -5 11 -1.7979 -0.1201
-11 -5 12 -1.2036 0.1054
-11 -5 13 -1.5681 0.0818
-11 -5 14 -10.6577 0.0530
-11 -5 15 -1.0256 0.0058
-11 -5 16 1.1903 0.0304
-11 -5 17 -0.9307 -0.0025
-11 -5 18 -2.8210 -0.0465
-11 -5 19 1.7518 -0.0040
-11 -5 20 -0.4384 0.1075
-11 -5 21 1.1225 0.0221
-11 -5 22 3.3135 0.0128
-11 -5 23 -2.5701 -0.0782
-11 -5 24 5.3144 0.0281
-11 -4 1 -1.3383 0.0575
-11 -4 2 3.3019 0.3544
-11 -4 3 10.5509 0.1312
-11 -4 4 1.7376 -0.3159
-11 -4 5 5.6317 -0.0671
-11 -4 6 12.2324 0.1565
-11 -4 7 5.0252 0.1477
-11 -4 8 -6.6615 -0.0159
-11 -4 9 6.1206 0.1806
-11 -4 10 4.1306 0.1002
-11 -4 11 0.4233 -0.0175
-11 -4 12 -5.3557 -0.0232
-11 -4 13 14.0026 -0.1164
-11 -4 14 3.6667 -0.0317
-11 -4 15 -2.4756 -0.0480
-11 -4 16 0.8880 0.0267
-11 -4 17 3.5853 0.0426
-11 -4 18 -1.3594 -0.0273
-11 -4 19 -0.1013 -0.0826
-11 -4 20 -1.1797 -0.0557
-11 -4 21 -1.6861 -0.0216
-11 -4 22 1.0918 0.0407
-11 -4 23 -4.8304 -0.0030
-11 -4 24 0.0288 -0.0260
-11 -3 1 -1.5116 -0.1903
-11 -3 2 -1.4861 0.0108
-11 -3 3 -4.0339 0.3974
-11 -3 4 -6.4580 0.1237
-11 -3 5 -10.0290 -0.1589
-11 -3 6 -7.9590 0.1124
-11 -3 7 2.2594 -0.0469
-11 -3 8 -2.0635 -0.3177
-11 -3 9 -7.7879 0.0580
-11 -3 10 1.3148 -0.1653
-11 -3 11 7.4576 -0.0426
-11 -3 12 -10.4440 0.1018
-11 -3 13 -6.6173 0.1013
-11 -3 14 1.0417 0.0159
-11 -3 15 1.1356 -0.0487
-11 -3 16 -3.9549 -0.0567
-11 -3 17 0.0969 0.0654
-11 -3 18 1.1228 0.0385
-11 -3 19 0.1444 0.0782
-11 -3 20 1.3205 0.0217
-11 -3 21 -0.1819 -0.0111
-11 -3 22 3.6772 0.0015
-11 -3 23 -0.5129 0.0179
-11 -3 24 1.2868 0.0791
-11 -2 1 -7.3472 -0.3089
-11 -2 2 2.3544 -0.3764
-11 -2 3 4.2886 -0.0987
-11 -2 4 9.9012 -0.1202
-11 -2 5 7.5336 -0.2816
-11 -2 6 1.0322 0.1645
-11 -2 7 2.2960 0.0935
-11 -2 8 7.1898 0.0927
-11 -2 9 0.3210 0.1653
-11 -2 10 -7.5017 0.0848
-11 -2 11 5.7869 -0.0551
-11 -2 12 5.3021 -0.0776
-11 -2 13 3.3174 -0.0321
-11 -2 14 -4.2484 0.0834
-11 -2 15 4.7744 0.0782
-11 -2 16 -0.8934 -0.0517
-11 -2 17 0.5831 -0.0211
-11 -2 18 -0.4008 -0.0815
-11 -2 19 -1.3088 0.0039
-11 -2 20 0.3071 0.0018
-11 -2 21 -3.1621 -0.0177
-11 -2 22 0.8212 -0.0392
-11 -2 23 -2.2874 -0.0465
-11 -2 24 1.3760 -0.0216
-11 -1 1 2.2626 0.0941
-11 -1 2 3.6683 0.3619
-11 -1 3 -12.1876 0.2631
-11 -1 4 -4.9979 0.2625
-11 -1 5 -0.7320 0.0845
-11 -1 6 -4.1443 0.0943
-11 -1 7 -6.5932 -0.3189
-11 -1 8 -1.0906 -0.0888
-11 -1 9 4.5444 -0.0340
-11 -1 10 -0.6355 -0.0333
-11 -1 11 -4.8988 0.0792
-11 -1 12 -2.1921 0.0212
-11 -1 13 1.1348 -0.1456
-11 -1 14 -1.4393 -0.0141
-11 -1 15 -0.6800 -0.0584
-11 -1 16 -0.4312 0.0561
-11 -1 17 -0.0772 0.0090
-11 -1 18 0.7740 -0.0065
-11 -1 19 -0.2975 -0.0068
-11 -1 20 2.7331 0.0359
-11 -1 21 -0.1558 0.0427
-11 -1 22 1.5653 0.0115
-11 -1 23 -0.6154 -0.0094
-11 -1 24 1.0213 0.1000
-11 0 1 -9.2231 -0.4312
-11 0 2 7.1590 -0.2637
-11 0 3 5.3999 -0.2169
-11 0 4 -1.7577 -0.5408
-11 0 5 2.6138 -0.0257
-11 0 6 7.7061 0.2423
-11 0 7 1.3031 0.0926
-11 0 8 -3.3095 0.0419
-11 0 9 -0.8049 -0.0105
-11 0 10 5.2176 -0.1479
-11 0 11 -2.3433 0.1210
-11 0 12 3.4366 0.0888
-11 0 13 -0.2803 -0.0061
-11 0 14 1.0426 0.0749
-11 0 15 -0.0842 0.0107
-11 0 16 -0.1820 0.0320
-11 0 17 1.5978 0.0269
-11 0 18 -0.1951 -0.0093
-11 0 19 -2.0739 -0.0169
-11 0 20 -0.8168 -0.0388
-11 0 21 0.2134 0.0200
-11 0 22 -1.0820 0.0032
-11 0 23 0.5288 -0.0604
-11 0 24 -2.7577 -0.0745
-11 1 1 4.7432 0.1935
-11 1 2 -5.5598 0.3092
-11 1 3 1.5737 0.7135
-11 1 4 3.3736 0.0278
-11 1 5 -7.9686 -0.0607
-11 1 6 -1.8473 -0.1432
-11 1 7 4.5243 -0.0534
-11 1 8 -1.3599 0.1504
-11 1 9 -3.6149 0.1056
-11 1 10 2.6968 -0.1532
-11 1 11 -2.3320 0.0271
-11 1 12 -2.2481 -0.0271
-11 1 13 -0.7600 -0.0362
-11 1 14 1.5863 -0.0658
-11 1 15 0.5830 -0.0521
-11 1 16 -3.8310 -0.0589
-11 1 17 -0.6728 0.0019
-11 1 18 2.3654 0.0181
-11 1 19 -0.5660 0.0222
-11 1 20 0.4871 -0.0488
-11 1 21 0.4674 -0.0027
-11 1 22 -0.7902 0.0351
-11 1 23 2.9481 0.0374
-11 1 24 -1.9755 0.0813
-11 2 1 -0.7547 -0.3628
-11 2 2 1.1337 -0.7370
-11 2 3 -6.9169 -0.1608
-11 2 4 2.6837 0.2130
-11 2 5 2.0615 -0.0725
-11 2 6 -3.5485 0.0378
-11 2 7 0.4688 -0.1533
-11 2 8 2.6009 0.0353
-11 2 9 1.1608 -0.0568
-11 2 10 -3.0804 -0.0537
-11 2 11 4.9411 0.0454
-11 2 12 2.8794 -0.0226
-11 2 13 -4.3019 0.0548
-11 2 14 -1.1545 0.0732
-11 2 15 4.8829 0.0619
-11 2 16 1.7021 0.0220
-11 2 17 -1.0239 -0.0389
-11 2 18 0.7628 0.0129
-11 2 19 -0.4406 0.0590
-11 2 20 0.8952 0.0047
-11 2 21 -0.8413 -0.0133
-11 2 22 0.0195 -0.0081
-11 2 23 0.3751 -0.0818
-11 3 1 -0.8329 1.3550
-11 3 2 3.0523 -0.4340
-11 3 3 6.7388 -0.0033
-11 3 4 -1.2981 0.1239
-11 3 5 1.6985 0.0689
-11 3 6 2.1658 -0.0637
-11 3 7 -1.5668 -0.0195
-11 3 8 -4.3125 0.2061
-11 3 9 4.5195 -0.0392
-11 3 10 -0.7694 0.1002
-11 3 11 -9.3118 0.0417
-11 3 12 7.0389 -0.0537
-11 3 13 2.8693 -0.0726
-11 3 14 -4.9216 0.0102
-11 3 15 -2.3556 -0.0333
-11 3 16 -0.7022 0.0254
-11 3 17 0.8191 -0.0331
-11 3 18 -3.3564 -0.0221
-11 3 19 1.8897 -0.0366
-11 3 20 -0.7628 -0.0262
-11 3 21 -1.3357 0.0499
-11 3 22 0.1781 0.0329
-11 3 23 1.5114 -0.0221
-11 4 1 1.8176 0.8131
-11 4 2 -9.3471 -0.3684
-11 4 3 -4.8731 0.0777
-11 4 4 0.7405 -0.0368
-11 4 5 -4.0056 0.1534
-11 4 6 -1.1645 -0.0846
-11 4 7 5.7923 -0.0143
-11 4 8 -2.8986 -0.0320
-11 4 9 -5.2021 -0.1912
-11 4 10 13.4034 -0.0870
-11 4 11 -7.2443 0.1402
-11 4 12 -4.3860 -0.0192
-11 4 13 3.2164 -0.0577
-11 4 14 2.7622 0.0057
-11 4 15 0.6015 -0.0115
-11 4 16 -0.4197 0.0029
-11 4 17 4.5164 0.0120
-11 4 18 -2.6577 0.0821
-11 4 19 1.9254 0.0062
-11 4 20 1.0866 -0.0652
-11 4 21 -0.3807 0.0171
-11 4 22 -0.2199 0.0103
-11 4 23 0.2885 0.0092
-11 5 1 5.6275 0.5179
-11 5 2 9.9778 -0.3853
-11 5 3 0.7344 -0.0274
-11 5 4 3.2041 -0.1010
-11 5 5 3.3207 -0.0581
-11 5 6 -3.6854 -0.1038
-11 5 7 1.5571 0.1103
-11 5 8 4.9828 0.1876
-11 5 9 -8.1227 0.0232
-11 5 10 3.3585 -0.0894
-11 5 11 3.2529 0.0599
-11 5 12 1.6823 0.0112
-11 5 13 -3.6814 0.0678
-11 5 14 -0.4434 0.0513
-11 5 15 0.8000 0.0489
-11 5 16 -3.4468 -0.0873
-11 5 17 0.1833 -0.0393
-11 5 18 -0.9758 0.0399
-11 5 19 -0.0679 0.0014
-11 5 20 1.3805 -0.0160
-11 5 21 -2.5994 0.0152
-11 5 22 0.3515 -0.0446
-11 6 1 -9.0827 0.2090
-11 6 2 -5.8562 0.1363
-11 6 3 -0.8248 0.1887
-11 6 4 -2.7435 0.2671
-11 6 5 -2.3278 0.0746
-11 6 6 -0.0477 -0.1434
-11 6 7 -1.7388 -0.0662
-11 6 8 0.2659 0.0912
-11 6 9 -0.6011 -0.0887
-11 6 10 1.1428 0.0581
-11 6 11 -7.2750 0.0182
-11 6 12 5.2202 -0.0982
-11 6 13 -0.3418 -0.1358
-11 6 14 -1.1011 -0.0116
-11 6 15 0.8678 0.0732
-11 6 16 3.2856 -0.0257
-11 6 17 -0.1400 -0.0293
-11 6 18 -2.4787 0.0310
-11 6 19 -1.1161 0.0012
-11 6 20 3.4164 -0.0245
-11 6 21 -0.3284 0.0648
-11 6 22 -0.3660 0.0024
-11 7 1 8.0676 -0.2572
-11 7 2 1.1675 -0.3625
-11 7 3 -0.9826 -0.3623
-11 7 4 8.4223 -0.0514
-11 7 5 -0.0578 0.1298
-11 7 6 -1.4701 -0.0669
-11 7 7 4.3237 -0.0581
-11 7 8 -0.2219 0.0448
-11 7 9 -2.8276 -0.1322
-11 7 10 6.0017 -0.0152
-11 7 11 -2.8935 0.1006
-11 7 12 -0.9599 0.0688
-11 7 13 2.5710 0.0076
-11 7 14 -0.1708 0.0276
-11 7 15 -4.1995 0.0293
-11 7 16 0.8893 0.0040
-11 7 17 2.8768 -0.0186
-11 7 18 1.6155 0.0286
-11 7 19 -1.7623 -0.0280
-11 7 20 -0.9201 -0.0183
-11 7 21 -0.8926 -0.0075
-11 8 1 -0.3030 0.7508
-11 8 2 1.6963 0.1503
-11 8 3 -9.1236 0.1861
-11 8 4 -1.4997 -0.0928
-11 8 5 1.9719 0.0320
-11 8 6 -3.7810 -0.0457
-11 8 7 -0.0022 0.2023
-11 8 8 0.6962 0.0865
-11 8 9 -1.1818 -0.0383
-11 8 10 2.0799 0.0240
-11 8 11 -0.5152 0.0245
-11 8 12 -1.4539 -0.0379
-11 8 13 0.4269 -0.0617
-11 8 14 1.8679 -0.0285
-11 8 15 0.1754 -0.0037
-11 8 16 -1.4397 -0.0150
-11 8 17 -3.5921 -0.0008
-11 8 18 0.7593 0.0415
-11 8 19 2.0201 -0.0504
-11 8 20 -0.8754 0.0164
-11 8 21 -0.7767 -0.0105
-11 9 1 1.1273 -0.2873
-11 9 2 5.0732 -0.0684
-11 9 3 3.0719 -0.0548
-11 9 4 0.4125 0.2527
-11 9 5 0.0492 -0.0444
-11 9 6 1.7580 -0.2662
-11 9 7 1.1607 0.0404
-11 9 8 -1.5949 -0.0407
-11 9 9 -2.9580 -0.1189
-11 9 10 1.1560 -0.0421
-11 9 11 1.1487 0.0147
-11 9 12 -1.2120 -0.0035
-11 9 13 0.9938 0.0635
-11 9 14 -2.6715 0.0323
-11 9 15 2.1296 0.0013
-11 9 16 2.5900 -0.0596
-11 9 17 0.2391 0.0417
-11 9 18 -1.3541 0.0419
-11 9 19 2.0015 0.0169
-11 9 20 -2.4174 -0.0098
-11 10 1 -3.1820 0.1675
-11 10 2 -2.9073 -0.2701
-11 10 3 -1.4659 -0.2719
-11 10 4 0.1344 0.1581
-11 10 5 -2.6655 -0.0148
-11 10 6 -0.3310 -0.0526
-11 10 7 -0.5975 0.1226
-11 10 8 4.1315 0.1303
-11 10 9 1.0167 0.0122
-11 10 10 -2.7137 0.1004
-11 10 11 0.6140 0.0022
-11 10 12 -0.6497 -0.0588
-11 10 13 2.0688 -0.0294
-11 10 14 -0.8531 0.0489
-11 10 15 -2.8573 0.0295
-11 10 16 0.1466 -0.0440
-11 10 17 0.4032 -0.0390
-11 10 18 -1.2811 -0.0162
-11 10 19 2.1061 -0.0453
-11 10 20 -2.7957 0.0198
-11 11 1 2.9102 0.7253
-11 11 2 -0.5109 0.1120
-11 11 3 3.6198 -0.0591
-11 11 4 1.1864 0.2466
-11 11 5 0.5920 0.0998
-11 11 6 2.2070 -0.1218
-11 11 7 -2.2454 -0.0434
-11 11 8 -2.9632 -0.1076
-11 11 9 0.7597 -0.1019
-11 11 10 4.6663 0.0395
-11 11 11 -2.6762 0.0091
-11 11 12 -0.1547 -0.0206
-11 11 13 -1.3777 -0.0460
-11 11 14 6.2539 -0.0071
-11 11 15 -3.4357 0.0090
-11 11 16 1.2082 0.0004
-11 11 17 0.1819 0.0555
-11 11 18 -0.0302 0.0436
-11 11 19 1.4208 0.0123
-11 12 1 1.9531 -0.2839
-11 12 2 -3.1005 -0.0465
-11 12 3 -2.7400 -0.3445
-11 12 4 0.4595 -0.1863
-11 12 5 -3.6732 -0.0269
-11 12 6 -0.5700 0.0370
-11 12 7 3.4071 0.1484
-11 12 8 1.2038 0.0138
-11 12 9 -6.9174 0.0023
-11 12 10 2.1805 -0.0309
-11 12 11 2.3264 0.0428
-11 12 12 -2.2912 0.0677
-11 12 13 -3.7562 -0.0032
-11 12 14 1.4678 0.0284
-11 12 15 0.2617 0.0096
-11 12 16 -1.6906 -0.0308
-11 12 17 -0.1598 -0.0288
-11 12 18 -0.4332 -0.0402
-11 13 1 -0.8378 0.3228
-11 13 2 2.4554 0.3002
-11 13 3 1.1851 0.2871
-11 13 4 3.6591 0.1456
-11 13 5 0.1723 -0.0682
-11 13 6 0.3113 -0.0134
-11 13 7 -1.8537 -0.0375
-11 13 8 3.4018 -0.0144
-11 13 9 0.6854 0.0863
-11 13 10 -2.1793 -0.0314
-11 13 11 2.6780 -0.0836
-11 13 12 3.1573 -0.0057
-11 13 13 -0.7940 -0.0194
-11 13 14 0.6822 -0.0301
-11 13 15 1.8175 -0.0066
-11 13 16 0.4596 0.0044
-11 13 17 0.1877 0.0385
-11 13 18 0.4977 -0.0383
-11 14 1 0.7154 -0.4744
-11 14 2 -4.9552 -0.1599
-11 14 3 0.5587 -0.2475
-11 14 4 -1.0265 0.0608
-11 14 5 -2.5703 -0.0453
-11 14 6 0.4878 0.0114
-11 14 7 1.6669 -0.0110
-11 14 8 -2.8496 -0.0696
-11 14 9 0.7709 0.0108
-11 14 10 -0.8128 0.0224
-11 14 11 -4.7101 0.0215
-11 14 12 2.6178 0.0077
-11 14 13 -3.6275 0.0329
-11 14 14 0.5038 0.0208
-11 14 15 -3.2341 0.0110
-11 14 16 1.3490 0.0166
-11 14 17 -0.9180 0.0112
-11 15 1 1.9579 0.3242
-11 15 2 -0.9751 0.0799
-11 15 3 0.5161 0.0024
-11 15 4 1.9440 -0.0169
-11 15 5 0.6364 0.0815
-11 15 6 -1.8510 0.0419
-11 15 7 0.4135 -0.0323
-11 15 8 0.9352 0.0491
-11 15 9 -0.6013 0.0149
-11 15 10 4.8287 0.0070
-11 15 11 -2.1650 -0.0056
-11 15 12 2.0218 -0.0059
-11 15 13 -0.0458 -0.0261
-11 15 14 4.3953 -0.0162
-11 15 15 -2.9324 -0.0739
-11 15 16 1.6019 0.0591
-11 16 1 -0.2882 0.1680
-11 16 2 0.3879 0.0336
-11 16 3 1.3595 -0.0163
-11 16 4 -1.7166 -0.0407
-11 16 5 0.2416 -0.0255
-11 16 6 1.7637 0.0140
-11 16 7 -0.3992 -0.0075
-11 16 8 1.6109 -0.0370
-11 16 9 -5.0347 -0.0197
-11 16 10 2.7387 -0.0539
-11 16 11 -1.0873 0.0153
-11 16 12 0.3105 0.0085
-11 16 13 -3.3430 0.0676
-11 16 14 2.8835 -0.0157
-11 16 15 -1.9594 -0.0049
-11 17 1 0.0888 -0.2112
-11 17 2 -5.0534 0.1129
-11 17 3 1.2934 -0.1223
-11 17 4 1.3023 0.0213
-11 17 5 -2.5601 0.0159
-11 17 6 -0.6687 -0.0262
-11 17 7 -2.3208 -0.0152
-11 17 8 3.1188 0.0669
-11 17 9 -2.5686 0.0635
-11 17 10 2.2111 0.0008
-11 17 11 -2.8312 -0.0583
-11 17 12 1.4567 -0.0106
-11 17 13 -0.7748 0.0213
-11 17 14 -0.3045 -0.0068
-11 18 1 5.6477 0.1458
-11 18 2 0.9813 -0.0146
-11 18 3 -1.5198 0.1152
-11 18 4 3.3848 -0.0223
-11 18 5 -1.5946 0.0414
-11 18 6 5.9442 0.0457
-11 18 7 -1.7240 -0.1048
-11 18 8 1.6819 -0.0287
-11 18 9 -2.9680 0.0324
-11 18 10 5.7101 0.0284
-11 18 11 -2.4611 -0.0130
-11 18 12 1.7042 0.0123
-11 19 1 -4.8200 0.0241
-11 19 2 -0.1252 -0.0541
-11 19 3 -1.6769 -0.1086
-11 19 4 1.1658 -0.0689
-11 19 5 -6.8060 0.0420
-11 19 6 0.0479 0.0680
-11 19 7 0.5438 -0.0029
-11 19 8 -0.8302 -0.0605
-11 19 9 -3.3019 0.0198
-11 19 10 2.5427 0.0141
-11 19 11 -2.9139 -0.0819
-11 20 1 1.3317 -0.0989
-11 20 2 0.4160 0.2259
-11 20 3 2.0542 0.1010
-11 20 4 3.4495 -0.1352
-11 20 5 1.0926 -0.0202
-11 20 6 -0.8852 0.0344
-11 20 7 3.6530 -0.0109
-11 20 8 0.6726 0.0098
-11 20 9 -2.0691 -0.0190
-11 21 1 -3.1483 -0.2267
-11 21 2 -2.5704 -0.0338
-11 21 3 -0.2647 0.0984
-11 21 4 -1.7131 -0.0246
-11 21 5 0.7650 0.0169
-11 21 6 -3.4595 0.0431
-11 21 7 -1.5002 0.0279
-11 21 8 3.2826 -0.0657
-11 22 1 0.2630 -0.2313
-11 22 2 0.3495 0.1276
-11 22 3 0.7700 -0.0301
-11 22 4 -1.1076 -0.0304
-11 22 5 2.8435 -0.0734
-11 23 1 0.1540 -0.1219
-11 23 2 0.2228 -0.0364
-11 23 3 0.5383 0.0957
-10 -22 1 -0.1819 -0.0774
-10 -22 2 0.2073 0.0793
-10 -22 3 0.0549 -0.0531
-10 -22 4 0.2204 0.1631
-10 -22 5 -0.3974 0.1413
-10 -22 6 1.5917 -0.0109
-10 -22 7 -2.5184 -0.0671
-10 -22 8 1.8923 0.0251
-10 -22 9 -0.2221 0.1267
-10 -22 10 -0.0413 0.0896
-10 -22 11 -1.3499 0.1293
-10 -21 1 -0.1676 -0.1305
-10 -21 2 -1.3582 0.0809
-10 -21 3 2.6379 -0.2124
-10 -21 4 -3.9383 -0.1145
-10 -21 5 0.9370 -0.0542
-10 -21 6 1.7980 -0.0124
-10 -21 7 -2.9316 0.0429
-10 -21 8 0.7740 0.0284
-10 -21 9 0.3521 -0.0969
-10 -21 10 0.2828 -0.1226
-10 -21 11 -0.0672 -0.0065
-10 -21 12 3.5266 -0.0081
-10 -21 13 -2.9615 -0.0484
-10 -21 14 1.1808 0.0334
-10 -20 1 1.3888 0.1866
-10 -20 2 -2.2526 0.0506
-10 -20 3 3.5073 0.1075
-10 -20 4 -1.0989 0.2428
-10 -20 5 -1.8849 0.0555
-10 -20 6 4.2363 -0.0939
-10 -20 7 -1.4202 -0.0282
-10 -20 8 0.5652 -0.0100
-10 -20 9 -0.0058 0.0840
-10 -20 10 -0.0214 0.0373
-10 -20 11 -3.0992 0.0119
-10 -20 12 2.0244 0.0281
-10 -20 13 -2.2915 0.0152
-10 -20 14 1.2376 -0.0406
-10 -20 15 -1.5618 0.0331
-10 -20 16 -0.4916 0.0585
-10 -19 1 1.5625 0.2826
-10 -19 2 -1.8005 -0.3618
-10 -19 3 0.4998 -0.3448
-10 -19 4 2.6744 0.0005
-10 -19 5 -3.7370 -0.0257
-10 -19 6 0.2426 0.0172
-10 -19 7 -1.0761 0.0369
-10 -19 8 0.8797 0.0206
-10 -19 9 -1.2368 -0.0307
-10 -19 10 0.8086 -0.0879
-10 -19 11 1.2287 -0.0098
-10 -19 12 1.1071 -0.0003
-10 -19 13 -2.3367 0.0186
-10 -19 14 4.7703 -0.0217
-10 -19 15 -0.4151 -0.0417
-10 -19 16 -2.1358 0.0600
-10 -19 17 2.1053 0.0518
-10 -19 18 -0.4222 -0.0376
-10 -18 1 0.9912 0.6682
-10 -18 2 -1.6978 0.2037
-10 -18 3 -1.5013 0.1074
-10 -18 4 0.2276 0.1039
-10 -18 5 1.2617 0.0051
-10 -18 6 1.4139 0.0146
-10 -18 7 -1.3520 -0.0925
-10 -18 8 0.9377 0.0144
-10 -18 9 3.1276 0.0817
-10 -18 10 -4.6162 0.0362
-10 -18 11 2.2040 0.0275
-10 -18 12 -0.6300 0.0450
-10 -18 13 -2.1804 -0.0496
-10 -18 14 -1.3217 0.0294
-10 -18 15 0.6384 -0.0533
-10 -18 16 -2.3141 0.0244
-10 -18 17 1.3186 -0.0423
-10 -18 18 2.9373 0.0580
-10 -18 19 -1.6600 0.0269
-10 -17 1 1.7373 -0.1689
-10 -17 2 0.8735 -0.2388
-10 -17 3 3.2540 -0.0966
-10 -17 4 -1.4316 -0.0525
-10 -17 5 -1.6314 -0.0121
-10 -17 6 1.6914 0.0337
-10 -17 7 0.2703 0.0030
-10 -17 8 -5.2633 0.0470
-10 -17 9 4.7744 -0.0648
-10 -17 10 -3.6274 -0.1704
-10 -17 11 3.0019 -0.0136
-10 -17 12 -2.1891 0.0265
-10 -17 13 2.2010 0.0204
-10 -17 14 1.9908 0.0166
-10 -17 15 1.6324 -0.0100
-10 -17 16 -1.4247 0.0130
-10 -17 17 -1.4939 -0.0180
-10 -17 18 -0.0265 -0.0507
-10 -17 19 -0.0529 0.0307
-10 -17 20 -0.7954 0.0714
-10 -16 1 -1.0152 0.3289
-10 -16 2 -4.5848 0.0045
-10 -16 3 0.9122 0.1308
-10 -16 4 -0.1397 -0.0747
-10 -16 5 -0.9060 0.0789
-10 -16 6 -1.2214 -0.0785
-10 -16 7 2.8806 -0.1456
-10 -16 8 -0.5139 0.0975
-10 -16 9 0.9087 0.1893
-10 -16 10 -1.2965 0.0333
-10 -16 11 2.7584 0.0415
-10 -16 12 1.2534 -0.0590
-10 -16 13 -4.9100 0.0025
-10 -16 14 -0.5250 -0.0273
-10 -16 15 1.5159 0.0518
-10 -16 16 -1.2003 0.0139
-10 -16 17 1.8238 0.0065
-10 -16 18 0.5184 -0.0464
-10 -16 19 1.5571 -0.0069
-10 -16 20 -0.9505 -0.0963
-10 -16 21 0.9865 -0.0690
-10 -15 1 2.7488 -0.1585
-10 -15 2 1.1227 0.1312
-10 -15 3 1.4605 -0.1136
-10 -15 4 0.5710 0.0574
-10 -15 5 1.4068 0.1870
-10 -15 6 1.1190 0.0863
-10 -15 7 -3.1784 -0.0525
-10 -15 8 2.5187 -0.0690
-10 -15 9 -1.4214 -0.1332
-10 -15 10 -1.4964 -0.0264
-10 -15 11 -4.3311 0.0096
-10 -15 12 3.8033 0.0291
-10 -15 13 0.7294 0.0175
-10 -15 14 -1.9080 -0.0602
-10 -15 15 2.7716 -0.0944
-10 -15 16 -1.6502 0.0925
-10 -15 17 -0.8183 0.0355
-10 -15 18 -2.6902 -0.0472
-10 -15 19 -0.0694 0.0928
-10 -15 20 -0.0569 0.0744
-10 -15 21 2.7999 0.0248
-10 -15 22 -2.7937 -0.0334
-10 -14 1 -2.7764 -0.4000
-10 -14 2 -1.9130 0.3163
-10 -14 3 -0.4216 -0.3003
-10 -14 4 -1.7547 -0.2592
-10 -14 5 -2.5764 -0.0655
-10 -14 6 1.9909 -0.0150
-10 -14 7 -2.8622 -0.0154
-10 -14 8 1.1202 0.1389
-10 -14 9 1.1812 -0.0082
-10 -14 10 5.6513 0.0182
-10 -14 11 -1.6739 -0.0360
-10 -14 12 -0.0163 -0.0088
-10 -14 13 1.2495 0.0930
-10 -14 14 -1.2135 0.0741
-10 -14 15 -0.8919 -0.0898
-10 -14 16 0.3440 0.0386
-10 -14 17 4.0596 -0.0175
-10 -14 18 1.9434 -0.0053
-10 -14 19 -1.5335 -0.0766
-10 -14 20 -2.1294 -0.0815
-10 -14 21 2.4977 -0.0130
-10 -14 22 0.9563 -0.0015
-10 -13 1 0.5885 -0.0034
-10 -13 2 0.3815 0.1819
-10 -13 3 2.8357 0.4571
-10 -13 4 1.0029 0.0756
-10 -13 5 0.4851 0.1134
-10 -13 6 2.7202 0.0064
-10 -13 7 2.8269 -0.0496
-10 -13 8 -5.2125 -0.0144
-10 -13 9 -2.6029 0.0903
-10 -13 10 -0.8475 0.0146
-10 -13 11 -0.3698 -0.0567
-10 -13 12 -1.7686 -0.0674
-10 -13 13 -0.1612 0.0440
-10 -13 14 1.9943 -0.0558
-10 -13 15 1.1177 -0.0630
-10 -13 16 -4.0798 0.0118
-10 -13 17 -3.5409 -0.0044
-10 -13 18 0.7634 0.0468
-10 -13 19 2.8130 0.0496
-10 -13 20 -1.8200 0.0571
-10 -13 21 -2.2770 0.0023
-10 -13 22 -0.0831 -0.0252
-10 -13 23 -0.1299 0.0463
-10 -12 1 -0.2197 -0.1714
-10 -12 2 -4.7939 -0.4664
-10 -12 3 3.4328 -0.1755
-10 -12 4 -1.3409 -0.1794
-10 -12 5 -4.2578 -0.0258
-10 -12 6 -5.7167 0.0750
-10 -12 7 7.1293 -0.0541
-10 -12 8 0.6222 -0.1829
-10 -12 9 2.4723 0.0277
-10 -12 10 -1.1910 0.0738
-10 -12 11 4.2852 -0.0394
-10 -12 12 0.5891 -0.0909
-10 -12 13 -1.3080 0.1602
-10 -12 14 -1.8814 0.0429
-10 -12 15 1.6698 0.0836
-10 -12 16 5.7317 -0.0290
-10 -12 17 0.3292 -0.0114
-10 -12 18 -3.0032 -0.0160
-10 -12 19 1.0328 -0.0312
-10 -12 20 3.2136 -0.0171
-10 -12 21 -1.2327 0.0570
-10 -12 22 1.6979 -0.0678
-10 -12 23 -0.9081 -0.0111
-10 -11 1 4.7704 0.3141
-10 -11 2 -6.6265 0.3377
-10 -11 3 0.7797 0.1819
-10 -11 4 1.2487 -0.1161
-10 -11 5 10.1810 0.0401
-10 -11 6 -3.9581 0.1532
-10 -11 7 -5.3490 0.0022
-10 -11 8 0.3791 0.0369
-10 -11 9 1.7684 -0.0051
-10 -11 10 -6.1031 0.2029
-10 -11 11 -1.4658 -0.0378
-10 -11 12 -0.0402 -0.0698
-10 -11 13 2.2979 -0.0475
-10 -11 14 -1.3132 -0.1244
-10 -11 15 -5.0907 -0.0417
-10 -11 16 -2.2315 0.0390
-10 -11 17 2.1948 0.0031
-10 -11 18 -0.9428 0.0109
-10 -11 19 -1.4723 -0.0720
-10 -11 20 -0.2868 -0.0078
-10 -11 21 -0.4273 0.0521
-10 -11 22 1.0472 -0.0273
-10 -11 23 -3.1058 0.0181
-10 -11 24 1.5409 0.0442
-10 -10 1 2.2158 -1.0559
-10 -10 2 5.5706 0.6005
-10 -10 3 2.6137 -0.0088
-10 -10 4 -11.5175 -0.3191
-10 -10 5 -3.2169 0.0701
-10 -10 6 11.8870 0.1420
-10 -10 7 -4.0353 -0.0242
-10 -10 8 -0.5745 -0.2073
-10 -10 9 4.3176 -0.1865
-10 -10 10 4.5049 0.0428
-10 -10 11 0.9072 -0.0535
-10 -10 12 -1.6037 0.0563
-10 -10 13 2.5873 0.1072
-10 -10 14 4.2394 0.1043
-10 -10 15 2.4390 -0.0686
-10 -10 16 1.1276 -0.0010
-10 -10 17 -0.4217 0.0120
-10 -10 18 -0.1234 0.1103
-10 -10 19 2.4832 -0.0261
-10 -10 20 -0.8334 0.0132
-10 -10 21 -1.9620 0.0433
-10 -10 22 3.0316 -0.0125
-10 -10 23 -0.0617 -0.0450
-10 -10 24 -1.4125 0.0234
-10 -9 1 -9.1564 -1.5953
-10 -9 2 -7.6350 0.5867
-10 -9 3 6.8244 0.2115
-10 -9 4 9.0273 -0.4269
-10 -9 5 -10.6794 -0.0970
-10 -9 6 0.0643 -0.0418
-10 -9 7 3.2277 0.2083
-10 -9 8 -2.5625 0.1351
-10 -9 9 -6.3320 0.1643
-10 -9 10 -4.2505 0.0699
-10 -9 11 2.2178 -0.0485
-10 -9 12 -4.2634 -0.0929
-10 -9 13 -5.9502 0.0163
-10 -9 14 -0.8599 -0.0189
-10 -9 15 -4.9329 0.0426
-10 -9 16 1.8771 -0.0595
-10 -9 17 0.1321 -0.0074
-10 -9 18 -3.3169 -0.0107
-10 -9 19 0.8639 -0.0962
-10 -9 20 2.9453 -0.0095
-10 -9 21 -1.8497 0.0022
-10 -9 22 -1.9861 -0.0370
-10 -9 23 2.4089 0.0161
-10 -9 24 0.9239 0.1050
-10 -8 1 12.5253 -0.9427
-10 -8 2 0.3162 0.4161
-10 -8 3 -6.5335 0.4577
-10 -8 4 1.2507 0.0806
-10 -8 5 7.6992 0.1866
-10 -8 6 -5.2897 -0.0000
-10 -8 7 -0.8409 -0.1657
-10 -8 8 6.4981 -0.3311
-10 -8 9 10.8063 -0.0657
-10 -8 10 -6.7127 0.0790
-10 -8 11 7.1504 -0.0449
-10 -8 12 7.8106 -0.0542
-10 -8 13 1.3677 0.0288
-10 -8 14 5.9474 -0.0627
-10 -8 15 -1.9143 0.0533
-10 -8 16 2.3751 -0.0878
-10 -8 17 1.3884 0.0568
-10 -8 18 -0.6180 0.0636
-10 -8 19 -1.7199 0.0371
-10 -8 20 0.0363 0.0245
-10 -8 21 3.0855 0.0917
-10 -8 22 -1.9664 -0.0553
-10 -8 23 -3.3040 -0.0955
-10 -8 24 4.2351 0.1239
-10 -7 1 -7.6452 -1.2530
-10 -7 2 -2.8226 0.1478
-10 -7 3 7.2023 -0.6366
-10 -7 4 -11.0176 -0.2087
-10 -7 5 0.8205 -0.2185
-10 -7 6 8.4248 0.1876
-10 -7 7 -9.0454 0.2927
-10 -7 8 -13.1954 0.0316
-10 -7 9 9.1228 -0.0009
-10 -7 10 -8.1491 0.1624
-10 -7 11 -7.4548 -0.0497
-10 -7 12 -6.1626 0.0733
-10 -7 13 -3.4809 0.0438
-10 -7 14 0.9757 0.0575
-10 -7 15 -7.4523 0.0204
-10 -7 16 3.1790 0.0367
-10 -7 17 -0.4353 -0.0112
-10 -7 18 0.5418 -0.0480
-10 -7 19 -0.6418 -0.1367
-10 -7 20 -2.3352 -0.0093
-10 -7 21 0.7882 0.0351
-10 -7 22 4.2138 0.0398
-10 -7 23 -4.0227 -0.0786
-10 -7 24 2.2698 0.0306
-10 -7 25 -1.1893 0.0136
-10 -6 1 10.6834 -0.1479
-10 -6 2 -4.9884 0.8913
-10 -6 3 9.4568 0.5359
-10 -6 4 2.0892 0.1614
-10 -6 5 -7.2786 -0.0773
-10 -6 6 6.0015 -0.0719
-10 -6 7 12.8041 0.0042
-10 -6 8 -6.4312 -0.1442
-10 -6 9 5.2210 -0.1149
-10 -6 10 4.1040 0.0803
-10 -6 11 13.6986 -0.0848
-10 -6 12 -1.4352 -0.0438
-10 -6 13 1.8094 -0.1085
-10 -6 14 9.3111 -0.0226
-10 -6 15 -2.8875 -0.0929
-10 -6 16 -1.1000 -0.0795
-10 -6 17 0.2562 0.0937
-10 -6 18 2.7133 0.1560
-10 -6 19 2.0998 -0.0532
-10 -6 20 -1.1508 0.0017
-10 -6 21 -0.8175 -0.0062
-10 -6 22 -0.7858 0.0321
-10 -6 23 0.3940 0.0227
-10 -6 24 1.4519 -0.0118
-10 -6 25 -3.0548 0.0082
-10 -5 1 -8.0115 -0.8191
-10 -5 2 -3.7454 -0.8901
-10 -5 3 -4.1451 -0.1171
-10 -5 4 0.3441 -0.0567
-10 -5 5 -1.5814 -0.1944
-10 -5 6 -9.2850 -0.0134
-10 -5 7 -2.4116 0.2203
-10 -5 8 3.8123 -0.0976
-10 -5 9 -4.0222 0.0984
-10 -5 10 -13.3277 -0.0852
-10 -5 11 -0.6684 0.0169
-10 -5 12 0.1322 0.0756
-10 -5 13 -9.3131 0.1048
-10 -5 14 -2.1097 0.1298
-10 -5 15 2.5229 0.1064
-10 -5 16 2.2240 -0.1468
-10 -5 17 -6.0197 -0.0200
-10 -5 18 -1.3311 -0.0016
-10 -5 19 -0.5969 0.0031
-10 -5 20 -0.8514 -0.0027
-10 -5 21 3.4891 0.0076
-10 -5 22 -3.2005 -0.0549
-10 -5 23 -0.3288 -0.0279
-10 -5 24 2.2105 0.0433
-10 -5 25 -1.3206 0.0352
-10 -4 1 3.3058 0.8410
-10 -4 2 5.6262 0.2527
-10 -4 3 2.0993 0.1917
-10 -4 4 3.3251 0.3878
-10 -4 5 6.4373 -0.1044
-10 -4 6 8.3538 -0.0202
-10 -4 7 -9.6068 0.0767
-10 -4 8 3.7037 -0.0877
-10 -4 9 7.3545 0.1480
-10 -4 10 6.8027 0.1171
-10 -4 11 -4.0890 0.0025
-10 -4 12 5.8930 -0.1416
-10 -4 13 10.2029 -0.2005
-10 -4 14 -3.2515 -0.0219
-10 -4 15 -4.8364 0.1164
-10 -4 16 5.3585 -0.0808
-10 -4 17 3.4742 0.0335
-10 -4 18 2.1809 -0.0023
-10 -4 19 -0.4289 -0.0181
-10 -4 20 -0.4736 -0.0019
-10 -4 21 2.4525 0.0349
-10 -4 22 0.2054 0.0318
-10 -4 23 -0.8672 -0.0598
-10 -4 24 1.3105 -0.0017
-10 -4 25 1.3915 0.1105
-10 -3 1 -7.1562 -0.3340
-10 -3 2 2.5769 -0.3876
-10 -3 3 -7.4785 -0.3415
-10 -3 4 -10.5057 0.0835
-10 -3 5 -5.6195 -0.0539
-10 -3 6 6.4708 0.0547
-10 -3 7 0.9615 -0.0665
-10 -3 8 -4.7805 -0.1200
-10 -3 9 -7.8739 -0.2590
-10 -3 10 5.0937 -0.0746
-10 -3 11 -0.8525 0.1058
-10 -3 12 -15.0697 0.1951
-10 -3 13 1.0312 -0.1017
-10 -3 14 6.8098 0.0459
-10 -3 15 -2.8000 0.0102
-10 -3 16 -5.6321 0.0113
-10 -3 17 -1.9953 0.0028
-10 -3 18 0.2739 0.0245
-10 -3 19 -2.1684 -0.0120
-10 -3 20 -1.4742 -0.0030
-10 -3 21 -0.2335 0.0089
-10 -3 22 -0.2204 0.0480
-10 -3 23 -1.5546 -0.0444
-10 -3 24 -3.0723 -0.0356
-10 -3 25 1.9010 -0.0171
-10 -2 1 -6.4990 0.2246
-10 -2 2 4.2311 0.3707
-10 -2 3 18.8898 -0.0683
-10 -2 4 3.8703 -0.0102
-10 -2 5 -4.1014 -0.2787
-10 -2 6 -3.3463 0.1129
-10 -2 7 4.7295 0.2435
-10 -2 8 5.3914 0.2186
-10 -2 9 -6.8774 0.1165
-10 -2 10 1.3147 -0.1034
-10 -2 11 10.8469 0.0711
-10 -2 12 4.0817 0.0426
-10 -2 13 -6.9611 -0.1395
-10 -2 14 1.6742 0.0849
-10 -2 15 2.5696 -0.0247
-10 -2 16 4.2162 -0.0320
-10 -2 17 -0.7798 -0.0117
-10 -2 18 3.0337 0.0250
-10 -2 19 1.1367 -0.0166
-10 -2 20 0.7432 -0.0535
-10 -2 21 0.0611 -0.0484
-10 -2 22 1.7041 0.0623
-10 -2 23 3.9157 0.0135
-10 -2 24 -1.9470 -0.0044
-10 -2 25 1.7460 -0.0364
-10 -1 1 6.1977 0.2998
-10 -1 2 -21.4770 -0.6095
-10 -1 3 -9.6295 0.6231
-10 -1 4 4.3917 0.4469
-10 -1 5 4.4549 -0.1136
-10 -1 6 -7.1127 -0.2985
-10 -1 7 -1.5807 -0.0830
-10 -1 8 7.7828 -0.0359
-10 -1 9 -1.9228 -0.0340
-10 -1 10 -6.2721 -0.2319
-10 -1 11 -4.6392 0.0852
-10 -1 12 1.7651 0.0305
-10 -1 13 2.0391 -0.0534
-10 -1 14 -1.6748 -0.0113
-10 -1 15 -3.1033 0.0751
-10 -1 16 -0.8543 -0.0749
-10 -1 17 -1.3476 0.0168
-10 -1 18 -1.7183 0.0060
-10 -1 19 -1.2286 0.1046
-10 -1 20 0.7361 0.0040
-10 -1 21 -1.0930 -0.0298
-10 -1 22 -3.2292 -0.0106
-10 -1 23 0.8615 0.0378
-10 -1 24 -1.4363 0.0262
-10 -1 25 -2.0076 0.0389
-10 0 1 7.9382 1.2651
-10 0 2 19.7152 -1.5516
-10 0 3 -2.2226 -0.4460
-10 0 4 -6.3706 0.2788
-10 0 5 7.1320 -0.1336
-10 0 6 3.5573 -0.0148
-10 0 7 -9.1092 0.0671
-10 0 8 -1.5927 0.1371
-10 0 9 7.4237 0.0637
-10 0 10 1.4327 -0.0334
-10 0 11 0.8937 0.1048
-10 0 12 -1.9268 -0.0233
-10 0 13 1.1025 -0.0538
-10 0 14 0.8378 0.0554
-10 0 15 2.1726 0.0680
-10 0 16 0.6335 0.0035
-10 0 17 1.5121 -0.0534
-10 0 18 2.0464 -0.0748
-10 0 19 -2.0430 0.0338
-10 0 20 1.0483 -0.0132
-10 0 21 -0.3184 -0.0127
-10 0 22 1.8852 0.0151
-10 0 23 0.4818 -0.0763
-10 0 24 0.5063 -0.0802
-10 1 1 -19.2833 2.3869
-10 1 2 -7.0801 -0.1375
-10 1 3 9.4467 -0.0010
-10 1 4 -4.3856 0.6533
-10 1 5 -9.7232 -0.0383
-10 1 6 10.0751 -0.1076
-10 1 7 6.3344 -0.0358
-10 1 8 -9.2354 0.1351
-10 1 9 -0.9360 -0.1582
-10 1 10 2.6644 -0.0354
-10 1 11 -2.0049 0.1164
-10 1 12 -0.6890 0.0135
-10 1 13 -0.0022 -0.1286
-10 1 14 -1.0418 -0.0216
-10 1 15 -1.9983 -0.0537
-10 1 16 -1.9564 0.0719
-10 1 17 -0.7565 0.0087
-10 1 18 -0.2096 0.0027
-10 1 19 1.9760 0.0004
-10 1 20 2.0026 -0.0199
-10 1 21 -3.9681 -0.0119
-10 1 22 1.4450 0.1078
-10 1 23 0.8701 0.0687
-10 1 24 -2.1466 -0.0432
-10 2 1 12.7122 0.8711
-10 2 2 -6.2634 -1.1176
-10 2 3 0.1117 -0.2820
-10 2 4 11.9065 -0.0871
-10 2 5 -6.4213 -0.0170
-10 2 6 -9.5605 -0.1556
-10 2 7 6.6939 0.0100
-10 2 8 5.3544 0.1486
-10 2 9 -7.7433 -0.1674
-10 2 10 3.4561 -0.1593
-10 2 11 2.7649 0.1199
-10 2 12 -0.2362 0.0383
-10 2 13 -0.9526 0.0074
-10 2 14 3.1951 0.0878
-10 2 15 3.4044 -0.0256
-10 2 16 0.5397 -0.0038
-10 2 17 2.0430 -0.0347
-10 2 18 -5.1502 0.0662
-10 2 19 0.5199 0.0621
-10 2 20 1.6855 -0.0602
-10 2 21 -1.4172 -0.0525
-10 2 22 -1.1174 -0.0338
-10 2 23 1.8125 0.0179
-10 2 24 0.7123 -0.0615
-10 3 1 -2.9331 1.6976
-10 3 2 3.2174 -0.4181
-10 3 3 -8.7053 0.2853
-10 3 4 1.6586 0.3526
-10 3 5 7.8481 0.0038
-10 3 6 -0.8890 -0.1498
-10 3 7 -8.8618 0.0134
-10 3 8 6.7390 0.2422
-10 3 9 0.7166 0.1771
-10 3 10 -5.2155 -0.1333
-10 3 11 -1.1717 0.0658
-10 3 12 2.7853 -0.0629
-10 3 13 -1.6951 -0.0408
-10 3 14 -6.5808 -0.0238
-10 3 15 -2.4768 0.0599
-10 3 16 1.0848 -0.0427
-10 3 17 0.7592 -0.0882
-10 3 18 0.8676 -0.0349
-10 3 19 -1.3859 0.0481
-10 3 20 1.9271 -0.0081
-10 3 21 -0.5508 0.0161
-10 3 22 0.1309 0.0038
-10 3 23 -1.6491 0.0220
-10 3 24 0.0483 0.0474
-10 4 1 0.2278 0.9936
-10 4 2 0.7039 -0.7571
-10 4 3 1.8491 -0.1367
-10 4 4 -3.5410 0.1316
-10 4 5 -3.3985 0.1558
-10 4 6 7.6736 -0.0703
-10 4 7 -0.7091 -0.2175
-10 4 8 -5.5748 -0.0716
-10 4 9 3.8498 -0.1316
-10 4 10 5.0459 0.0399
-10 4 11 -5.1774 0.0423
-10 4 12 0.1049 0.0042
-10 4 13 8.0357 -0.0327
-10 4 14 3.8338 -0.0480
-10 4 15 -2.2191 0.1018
-10 4 16 2.5507 0.0694
-10 4 17 -1.0778 -0.0137
-10 4 18 0.9897 0.0186
-10 4 19 -1.5222 0.0328
-10 4 20 1.5361 0.0002
-10 4 21 -0.0224 -0.0067
-10 4 22 1.1148 0.0031
-10 4 23 0.2100 -0.0561
-10 5 1 3.2288 0.7333
-10 5 2 -0.7019 -0.2393
-10 5 3 -0.2387 -0.2556
-10 5 4 4.5060 -0.1605
-10 5 5 -4.5063 0.0559
-10 5 6 -2.8167 0.0686
-10 5 7 5.3858 0.0526
-10 5 8 0.2646 0.2230
-10 5 9 -6.7135 -0.0800
-10 5 10 4.7119 -0.0216
-10 5 11 1.0292 0.0451
-10 5 12 -4.6790 0.0750
-10 5 13 -5.6088 0.0045
-10 5 14 0.7657 -0.0358
-10 5 15 -1.4348 -0.0827
-10 5 16 -1.9963 0.0557
-10 5 17 0.7794 -0.0519
-10 5 18 -0.0568 -0.0468
-10 5 19 -0.5601 -0.0185
-10 5 20 -1.9527 -0.0135
-10 5 21 -1.2801 0.0176
-10 5 22 0.2591 0.0325
-10 5 23 -1.4731 -0.0179
-10 6 1 -3.2596 0.5946
-10 6 2 1.4195 0.3358
-10 6 3 -4.1873 0.2981
-10 6 4 2.7479 0.0195
-10 6 5 1.3211 0.0422
-10 6 6 -2.3138 -0.1022
-10 6 7 -1.4046 -0.0305
-10 6 8 2.6844 0.0238
-10 6 9 -0.4150 -0.0290
-10 6 10 -2.8248 -0.0664
-10 6 11 0.6951 -0.0159
-10 6 12 4.8696 -0.0532
-10 6 13 2.3915 0.0270
-10 6 14 -0.8772 -0.0204
-10 6 15 3.1850 -0.0227
-10 6 16 0.5361 0.0255
-10 6 17 -1.2704 0.0506
-10 6 18 -0.2568 0.0503
-10 6 19 3.5686 0.0083
-10 6 20 2.0919 -0.0157
-10 6 21 -0.3872 -0.0310
-10 6 22 1.8518 0.0225
-10 6 23 -0.2527 -0.0347
-10 7 1 2.7610 -0.2763
-10 7 2 1.8367 -0.5958
-10 7 3 -0.3404 -0.0905
-10 7 4 0.7039 -0.0724
-10 7 5 0.6874 0.1244
-10 7 6 -0.3351 -0.2077
-10 7 7 1.5078 0.0109
-10 7 8 -1.4830 0.0986
-10 7 9 2.1448 0.0034
-10 7 10 2.3789 0.0166
-10 7 11 -3.4554 -0.0035
-10 7 12 -2.7874 0.0054
-10 7 13 0.0918 0.1295
-10 7 14 -0.9633 0.0187
-10 7 15 -3.1530 -0.0052
-10 7 16 3.1278 -0.0454
-10 7 17 1.4290 -0.0414
-10 7 18 -3.4637 -0.0241
-10 7 19 -2.3118 0.0122
-10 7 20 -2.3097 0.0272
-10 7 21 1.3055 0.0009
-10 7 22 -2.3663 -0.0052
-10 8 1 -2.0174 0.5867
-10 8 2 -2.9582 0.3222
-10 8 3 0.3552 -0.1571
-10 8 4 -1.5745 0.1288
-10 8 5 0.1268 0.1787
-10 8 6 0.3968 0.0002
-10 8 7 -1.1531 -0.0726
-10 8 8 -1.0449 0.0027
-10 8 9 -0.5938 0.0333
-10 8 10 0.8265 0.0791
-10 8 11 1.0588 -0.0539
-10 8 12 1.5916 -0.1223
-10 8 13 -0.2058 -0.0660
-10 8 14 2.3573 -0.0233
-10 8 15 -1.3467 0.0218
-10 8 16 -4.7604 0.0378
-10 8 17 3.1149 0.0304
-10 8 18 2.1635 -0.0202
-10 8 19 2.4100 -0.0233
-10 8 20 -0.8784 0.0038
-10 8 21 2.8371 0.0292
-10 8 22 1.2927 0.0126
-10 9 1 5.7740 -0.1262
-10 9 2 -3.3059 0.2163
-10 9 3 4.6166 -0.3040
-10 9 4 0.7627 -0.1393
-10 9 5 -3.2684 0.1349
-10 9 6 2.2646 0.0036
-10 9 7 1.6393 -0.0477
-10 9 8 -2.1979 -0.0814
-10 9 9 -1.9428 -0.0970
-10 9 10 4.0182 0.0685
-10 9 11 -3.6537 -0.0053
-10 9 12 0.7150 0.1244
-10 9 13 -2.2113 0.0755
-10 9 14 2.0282 -0.0225
-10 9 15 4.1451 -0.0346
-10 9 16 -1.6698 0.0098
-10 9 17 -0.0539 0.0104
-10 9 18 -1.8661 0.0252
-10 9 19 -1.9637 -0.0416
-10 9 20 0.1018 0.0206
-10 9 21 -2.3440 -0.0320
-10 10 1 2.8035 -0.5270
-10 10 2 -5.0230 0.5641
-10 10 3 -2.5195 -0.0163
-10 10 4 2.3089 -0.2943
-10 10 5 1.9485 0.0387
-10 10 6 -4.9747 0.0787
-10 10 7 4.3019 0.0948
-10 10 8 3.9218 0.0285
-10 10 9 -6.4290 0.1014
-10 10 10 2.6437 -0.0088
-10 10 11 -0.1745 -0.1024
-10 10 12 2.2941 -0.0457
-10 10 13 -3.0738 0.0196
-10 10 14 -1.9744 -0.0325
-10 10 15 0.1295 -0.0126
-10 10 16 -2.1840 -0.0026
-10 10 17 2.7334 -0.0049
-10 10 18 1.2076 -0.0130
-10 10 19 0.0651 0.0137
-10 10 20 1.0644 0.0128
-10 11 1 2.6796 -0.5015
-10 11 2 5.3898 0.2737
-10 11 3 -1.3314 0.2085
-10 11 4 -1.5330 0.0428
-10 11 5 1.7933 -0.0168
-10 11 6 -0.6297 0.0089
-10 11 7 -3.4505 -0.1309
-10 11 8 0.4237 -0.1702
-10 11 9 4.0597 0.0979
-10 11 10 -1.3409 0.0172
-10 11 11 -1.1535 -0.0809
-10 11 12 0.3056 0.0484
-10 11 13 5.1105 0.0684
-10 11 14 -3.0934 -0.0203
-10 11 15 4.5839 0.0041
-10 11 16 -4.0990 0.0290
-10 11 17 1.2039 0.0233
-10 11 18 -2.1003 -0.0286
-10 11 19 1.2890 -0.0032
-10 11 20 -3.7313 -0.0139
-10 12 1 -2.1105 -0.4348
-10 12 2 -4.4362 0.0596
-10 12 3 0.0413 -0.2314
-10 12 4 2.6003 -0.1988
-10 12 5 -5.5781 0.0401
-10 12 6 2.7667 0.1597
-10 12 7 5.6938 0.0599
-10 12 8 -8.7373 -0.0523
-10 12 9 0.3951 0.0518
-10 12 10 1.4722 0.1053
-10 12 11 -0.5055 -0.0613
-10 12 12 -4.7014 -0.0066
-10 12 13 1.9306 0.0129
-10 12 14 -2.1671 -0.0364
-10 12 15 2.3934 -0.0149
-10 12 16 -0.6603 0.0030
-10 12 17 1.6835 0.0164
-10 12 18 -1.8415 -0.0552
-10 12 19 2.9230 0.0180
-10 13 1 7.6097 -0.3935
-10 13 2 2.4610 0.6822
-10 13 3 -1.1654 0.0852
-10 13 4 6.0265 -0.0433
-10 13 5 -0.8480 0.0127
-10 13 6 -5.3270 0.0311
-10 13 7 6.2582 -0.0607
-10 13 8 1.7693 -0.0661
-10 13 9 0.4162 0.0088
-10 13 10 0.3659 -0.0553
-10 13 11 3.3842 -0.0337
-10 13 12 0.6451 0.0357
-10 13 13 -0.1274 0.0113
-10 13 14 -1.3318 0.0033
-10 13 15 0.1811 -0.0578
-10 13 16 -0.4143 0.0461
-10 13 17 1.2471 0.0588
-10 13 18 -2.1235 -0.0376
-10 14 1 -8.4699 -0.6998
-10 14 2 -0.4003 0.1028
-10 14 3 -5.2293 -0.0762
-10 14 4 -0.3201 -0.1781
-10 14 5 0.4002 -0.0468
-10 14 6 -0.4702 0.0692
-10 14 7 -4.0473 0.0136
-10 14 8 -0.9893 -0.0061
-10 14 9 -2.2285 0.0848
-10 14 10 -1.3005 -0.0038
-10 14 11 -3.0369 -0.0323
-10 14 12 0.4961 0.0322
-10 14 13 1.7774 0.0283
-10 14 14 -1.5201 0.0267
-10 14 15 -1.0297 -0.0269
-10 14 16 1.1496 -0.0273
-10 14 17 -0.2220 0.0020
-10 15 1 3.5180 -0.3474
-10 15 2 4.8326 0.3537
-10 15 3 0.4767 0.0924
-10 15 4 3.0849 0.0951
-10 15 5 -0.4685 0.0502
-10 15 6 1.4976 -0.0054
-10 15 7 2.8881 -0.0730
-10 15 8 2.0276 -0.0188
-10 15 9 1.3217 0.0976
-10 15 10 5.0915 -0.0277
-10 15 11 -2.0219 -0.0447
-10 15 12 -0.6690 -0.0359
-10 15 13 3.0538 0.0078
-10 15 14 2.2547 -0.0299
-10 15 15 -3.5075 0.0242
-10 15 16 2.5595 0.0191
-10 16 1 -3.6101 -0.3160
-10 16 2 -0.7110 -0.0818
-10 16 3 -4.6906 -0.1016
-10 16 4 0.5151 -0.1344
-10 16 5 -1.1785 -0.0042
-10 16 6 -2.2082 0.1510
-10 16 7 0.4478 -0.1088
-10 16 8 -5.0317 -0.0887
-10 16 9 -3.9456 0.0288
-10 16 10 2.6904 0.0266
-10 16 11 -0.8748 0.0023
-10 16 12 -3.8677 0.0446
-10 16 13 -1.8581 -0.0121
-10 16 14 2.2322 0.0068
-10 16 15 -0.7465 -0.0329
-10 17 1 1.7366 0.1886
-10 17 2 2.3439 0.0904
-10 17 3 0.9943 0.1390
-10 17 4 3.2597 -0.0942
-10 17 5 -1.9782 -0.0322
-10 17 6 -0.1166 0.1188
-10 17 7 5.8025 0.0278
-10 17 8 2.3095 -0.0082
-10 17 9 -1.8694 0.0340
-10 17 10 2.0983 -0.0180
-10 17 11 1.9425 -0.0262
-10 17 12 2.5284 0.0007
-10 17 13 -1.7880 0.0345
-10 17 14 0.4793 -0.0491
-10 18 1 0.5266 -0.4254
-10 18 2 -3.9195 0.1427
-10 18 3 -1.4796 0.1067
-10 18 4 1.6990 -0.0997
-10 18 5 0.1940 -0.0538
-10 18 6 -3.3860 0.0295
-10 18 7 -1.0810 -0.0272
-10 18 8 -0.7093 -0.0126
-10 18 9 -0.5558 -0.0089
-10 18 10 -1.7402 0.0046
-10 18 11 -0.5202 0.0071
-10 18 12 0.3287 -0.0113
-10 18 13 -0.9036 0.0163
-10 19 1 3.5613 -0.2254
-10 19 2 -1.4528 -0.1016
-10 19 3 2.1263 0.1337
-10 19 4 -1.7259 -0.0505
-10 19 5 0.0216 -0.0086
-10 19 6 1.8665 0.0238
-10 19 7 -0.3250 -0.0400
-10 19 8 1.9119 0.0343
-10 19 9 -0.8552 -0.0052
-10 19 10 0.9721 -0.0210
-10 19 11 -0.5575 0.0086
-10 19 12 0.7609 0.0067
-10 20 1 0.8272 -0.1522
-10 20 2 -2.8026 0.1118
-10 20 3 2.3558 0.0446
-10 20 4 0.5831 -0.0292
-10 20 5 0.3845 0.0396
-10 20 6 -0.8095 -0.0112
-10 20 7 -0.4735 0.0328
-10 20 8 2.1602 0.0050
-10 20 9 -4.0061 0.0241
-10 20 10 3.1509 -0.0267
-10 21 1 0.2738 -0.3430
-10 21 2 -0.1686 0.0343
-10 21 3 -1.2240 -0.0039
-10 21 4 -2.6460 -0.0413
-10 21 5 4.2065 0.0242
-10 21 6 -6.1487 -0.0233
-10 21 7 2.3852 -0.0485
-10 21 8 2.8038 0.0208
-10 21 9 -2.4150 -0.0295
-10 22 1 -0.7856 -0.0151
-10 22 2 1.3030 -0.0129
-10 22 3 1.7607 0.0723
-10 22 4 -3.6180 -0.0213
-10 22 5 8.1738 -0.0331
-10 22 6 -4.6941 0.0127
-10 22 7 -0.0540 0.0114
-10 23 1 -0.1866 -0.0985
-10 23 2 -0.7570 -0.0126
-10 23 3 1.6982 -0.0463
-10 23 4 -5.0656 0.1298
-10 24 1 0.0619 0.0794
-9 -23 2 0.1726 0.1029
-9 -23 3 1.1164 0.0540
-9 -23 4 -0.7701 0.1423
-9 -23 5 0.7546 0.0636
-9 -23 6 -0.7370 -0.0747
-9 -23 7 0.2091 0.0141
-9 -23 8 -2.5835 0.0894
-9 -23 9 -1.0606 -0.1150
-9 -23 10 -0.7435 -0.0296
-9 -22 1 1.6841 0.1441
-9 -22 2 -1.1197 -0.2314
-9 -22 3 0.1960 -0.1516
-9 -22 4 0.2313 0.0555
-9 -22 5 -0.0715 0.0782
-9 -22 6 -0.8803 -0.0699
-9 -22 7 1.9072 -0.0472
-9 -22 8 0.7895 0.0343
-9 -22 9 0.2043 0.0993
-9 -22 10 -0.2680 0.0224
-9 -22 11 -0.3224 -0.1481
-9 -22 12 -1.0176 0.0228
-9 -22 13 0.1446 0.0152
-9 -22 14 0.9428 -0.0992
-9 -21 1 1.0422 0.3823
-9 -21 2 0.7099 0.0264
-9 -21 3 -2.7158 -0.1367
-9 -21 4 2.3662 -0.0118
-9 -21 5 -0.5643 -0.0042
-9 -21 6 -0.4896 0.0251
-9 -21 7 -0.3490 -0.0048
-9 -21 8 1.5168 -0.0798
-9 -21 9 -1.2925 0.0282
-9 -21 10 1.7124 0.0502
-9 -21 11 1.8623 0.0140
-9 -21 12 -0.7406 0.0509
-9 -21 13 -1.2460 -0.0442
-9 -21 14 3.6832 -0.0265
-9 -21 15 -0.5150 0.0151
-9 -21 16 -0.3210 0.0466
-9 -20 1 0.7376 0.1060
-9 -20 2 0.8309 0.1458
-9 -20 3 -0.5939 0.0238
-9 -20 4 0.6286 0.1077
-9 -20 5 -0.3944 -0.0094
-9 -20 6 0.2363 0.0907
-9 -20 7 -1.4192 -0.0461
-9 -20 8 -0.1534 -0.0254
-9 -20 9 -1.1911 0.0103
-9 -20 10 -2.1846 -0.0678
-9 -20 11 0.6212 -0.0540
-9 -20 12 -0.2711 0.0933
-9 -20 13 -1.0823 0.0022
-9 -20 14 -0.2437 0.0166
-9 -20 15 0.3820 -0.0749
-9 -20 16 -1.4187 -0.0887
-9 -20 17 0.8110 -0.0290
-9 -19 1 0.9457 -0.2159
-9 -19 2 -1.6138 -0.1236
-9 -19 3 0.7034 -0.1313
-9 -19 4 0.7547 -0.1591
-9 -19 5 -1.6604 -0.0376
-9 -19 6 0.3633 -0.0233
-9 -19 7 2.5405 0.0185
-9 -19 8 -0.0523 0.0566
-9 -19 9 0.8453 0.0721
-9 -19 10 1.4958 -0.0359
-9 -19 11 0.7760 -0.0089
-9 -19 12 -1.2019 -0.0276
-9 -19 13 1.6942 -0.0042
-9 -19 14 -1.7351 0.0704
-9 -19 15 1.2886 0.0291
-9 -19 16 -3.1308 0.0885
-9 -19 17 2.7351 0.0378
-9 -19 18 -1.8191 -0.1057
-9 -19 19 -1.0712 -0.0431
-9 -18 1 -0.5833 0.1192
-9 -18 2 -0.4034 0.3181
-9 -18 3 -1.5283 0.2054
-9 -18 4 2.6047 0.0415
-9 -18 5 1.3828 0.1701
-9 -18 6 -2.6315 0.0133
-9 -18 7 -0.1466 -0.1276
-9 -18 8 1.2553 -0.0747
-9 -18 9 -3.1102 0.0982
-9 -18 10 1.4803 -0.0209
-9 -18 11 -2.3046 0.0608
-9 -18 12 2.0943 -0.0527
-9 -18 13 -0.3402 -0.0242
-9 -18 14 -0.7918 -0.0675
-9 -18 15 4.4343 -0.0474
-9 -18 16 -2.4757 -0.1039
-9 -18 17 3.6101 0.0757
-9 -18 18 0.8526 0.0038
-9 -18 19 -1.6797 -0.0043
-9 -18 20 1.8451 -0.0912
-9 -17 1 0.0878 -0.5038
-9 -17 2 3.3310 -0.0905
-9 -17 3 -2.6939 -0.2436
-9 -17 4 -2.5461 -0.2040
-9 -17 5 0.9041 -0.0735
-9 -17 6 0.0445 0.1149
-9 -17 7 -1.1555 0.0664
-9 -17 8 0.0229 -0.0285
-9 -17 9 -1.1521 -0.1053
-9 -17 10 4.1626 -0.0284
-9 -17 11 -4.9177 0.0026
-9 -17 12 2.2589 0.0568
-9 -17 13 0.2196 0.0724
-9 -17 14 -2.6617 0.0619
-9 -17 15 -0.3554 0.0199
-9 -17 16 -4.3138 0.0524
-9 -17 17 -0.8290 0.0115
-9 -17 18 0.1983 0.0040
-9 -17 19 -0.3142 0.0572
-9 -17 20 -2.6229 0.0025
-9 -17 21 0.7423 -0.0217
-9 -16 1 -4.9109 -0.1597
-9 -16 2 1.9649 0.5674
-9 -16 3 1.7093 0.1365
-9 -16 4 1.5339 0.1293
-9 -16 5 0.3822 -0.1209
-9 -16 6 0.4604 0.0038
-9 -16 7 4.1311 -0.0514
-9 -16 8 -0.9269 0.1424
-9 -16 9 -1.0562 0.0834
-9 -16 10 2.3105 0.0632
-9 -16 11 1.1910 -0.0580
-9 -16 12 -2.6425 -0.0770
-9 -16 13 1.3647 -0.0484
-9 -16 14 1.9682 0.0573
-9 -16 15 4.3345 -0.1454
-9 -16 16 1.2697 -0.0127
-9 -16 17 1.4161 -0.0285
-9 -16 18 1.0807 0.0014
-9 -16 19 2.6100 -0.0528
-9 -16 20 -1.4029 -0.0699
-9 -16 21 0.8568 0.1096
-9 -16 22 -0.0633 0.0423
-9 -15 1 0.5834 -0.3045
-9 -15 2 -1.8090 -0.4842
-9 -15 3 -0.9141 0.1545
-9 -15 4 -1.4978 0.0154
-9 -15 5 -0.6867 0.0154
-9 -15 6 -4.8758 0.0624
-9 -15 7 0.9215 -0.0890
-9 -15 8 -1.7713 -0.1612
-9 -15 9 -1.3181 -0.0625
-9 -15 10 -2.8621 -0.0208
-9 -15 11 2.3133 0.0370
-9 -15 12 0.2163 -0.0503
-9 -15 13 -1.6025 0.0514
-9 -15 14 -3.7258 0.0589
-9 -15 15 -1.9977 0.0236
-9 -15 16 -2.1469 0.0208
-9 -15 17 -3.3443 0.0099
-9 -15 18 -3.0086 0.0439
-9 -15 19 2.3013 0.0779
-9 -15 20 -1.4872 0.0009
-9 -15 21 1.4065 -0.0389
-9 -15 22 -4.1497 -0.0249
-9 -14 1 1.3911 0.7165
-9 -14 2 -0.8810 -0.3680
-9 -14 3 1.3770 0.0752
-9 -14 4 1.6439 -0.2447
-9 -14 5 2.4562 0.0169
-9 -14 6 0.8701 0.0506
-9 -14 7 1.8798 0.1012
-9 -14 8 3.2022 0.0059
-9 -14 9 1.9829 0.1321
-9 -14 10 0.7776 0.0967
-9 -14 11 -2.5896 0.0685
-9 -14 12 1.6936 -0.1263
-9 -14 13 1.9436 0.0341
-9 -14 14 2.5436 0.0227
-9 -14 15 1.6854 -0.0091
-9 -14 16 4.4010 -0.0309
-9 -14 17 5.5526 0.0050
-9 -14 18 -3.5607 -0.0574
-9 -14 19 1.4529 -0.0679
-9 -14 20 -1.8298 -0.0636
-9 -14 21 6.4270 0.0928
-9 -14 22 -1.2784 0.0027
-9 -14 23 -1.2718 -0.0686
-9 -13 1 1.2201 -0.0956
-9 -13 2 -0.0188 0.4034
-9 -13 3 0.1022 0.2298
-9 -13 4 -2.1102 0.0095
-9 -13 5 -1.1731 0.0001
-9 -13 6 2.3629 0.1540
-9 -13 7 -7.7564 -0.0947
-9 -13 8 -0.6977 -0.1125
-9 -13 9 -2.4586 -0.2073
-9 -13 10 4.0604 -0.0016
-9 -13 11 -3.1660 0.0517
-9 -13 12 1.5062 -0.0600
-9 -13 13 -4.2574 -0.0301
-9 -13 14 1.6114 -0.0267
-9 -13 15 -4.7565 -0.0552
-9 -13 16 -7.0675 0.0053
-9 -13 17 2.2033 0.0227
-9 -13 18 0.2490 0.1018
-9 -13 19 1.7033 0.0467
-9 -13 20 -7.3871 -0.0443
-9 -13 21 1.1311 0.0466
-9 -13 22 -0.3594 0.0017
-9 -13 23 1.0425 -0.0487
-9 -12 1 -2.9105 -1.1008
-9 -12 2 -2.9106 0.1552
-9 -12 3 3.3218 -0.1231
-9 -12 4 -0.4545 -0.4076
-9 -12 5 -8.7122 -0.1442
-9 -12 6 10.0440 0.1035
-9 -12 7 1.9929 0.0410
-9 -12 8 1.4207 0.1762
-9 -12 9 -3.6675 -0.0842
-9 -12 10 1.7481 0.1042
-9 -12 11 -0.7600 -0.0160
-9 -12 12 3.3478 -0.0045
-9 -12 13 -4.8217 0.1026
-9 -12 14 4.0674 0.1506
-9 -12 15 6.3198 -0.0121
-9 -12 16 0.9423 -0.0167
-9 -12 17 -1.9202 -0.0623
-9 -12 18 -2.3897 0.0400
-9 -12 19 6.9037 -0.0858
-9 -12 20 -0.5712 -0.0325
-9 -12 21 1.9966 0.0352
-9 -12 22 -1.5022 0.0109
-9 -12 23 1.6118 -0.1020
-9 -12 24 -0.4790 0.1311
-9 -11 1 3.9050 -0.7702
-9 -11 2 -1.2719 0.6068
-9 -11 3 -0.7717 0.6256
-9 -11 4 15.0404 0.0255
-9 -11 5 -4.7322 0.1125
-9 -11 6 -7.4633 -0.1106
-9 -11 7 0.5242 0.0282
-9 -11 8 3.7857 0.0084
-9 -11 9 1.9031 -0.0009
-9 -11 10 -4.5618 0.0465
-9 -11 11 0.9035 0.0427
-9 -11 12 5.2674 -0.1755
-9 -11 13 -2.3454 -0.0955
-9 -11 14 -3.9906 -0.0720
-9 -11 15 -3.8216 0.0114
-9 -11 16 3.5973 -0.0276
-9 -11 17 1.2548 -0.0175
-9 -11 18 -2.1835 0.0778
-9 -11 19 -2.8603 -0.0052
-9 -11 20 -0.8609 0.0042
-9 -11 21 0.3278 0.0533
-9 -11 22 -1.4491 -0.0506
-9 -11 23 -1.3843 -0.0243
-9 -11 24 3.0438 0.1416
-9 -10 1 0.6922 -0.6883
-9 -10 2 -0.9199 -0.5554
-9 -10 3 -13.0713 -0.1030
-9 -10 4 -9.6311 -0.2677
-9 -10 5 12.4966 0.1249
-9 -10 6 -0.6807 -0.0361
-9 -10 7 -4.0906 0.0024
-9 -10 8 -6.1299 -0.1937
-9 -10 9 9.9021 -0.1297
-9 -10 10 -3.6670 0.0309
-9 -10 11 -4.4439 0.0793
-9 -10 12 -0.1759 0.0134
-9 -10 13 3.9190 0.1380
-9 -10 14 2.5105 0.0225
-9 -10 15 -2.9681 0.0930
-9 -10 16 0.1404 -0.0428
-9 -10 17 -2.9623 0.0155
-9 -10 18 5.1914 0.0078
-9 -10 19 0.3086 -0.0585
-9 -10 20 -0.8129 -0.0232
-9 -10 21 1.2527 0.1260
-9 -10 22 3.3817 -0.0592
-9 -10 23 -4.9255 -0.1019
-9 -10 24 3.7581 0.0435
-9 -10 25 -1.9310 0.0319
-9 -9 1 3.5226 0.1697
-9 -9 2 5.6396 0.5163
-9 -9 3 21.3474 0.0218
-9 -9 4 -5.4629 0.0303
-9 -9 5 -6.4831 -0.1751
-9 -9 6 7.7048 0.0240
-9 -9 7 6.4050 0.3182
-9 -9 8 -9.2710 0.1843
-9 -9 9 -0.2809 -0.0550
-9 -9 10 6.2343 0.1310
-9 -9 11 0.6152 -0.0441
-9 -9 12 -5.3492 -0.0460
-9 -9 13 0.4764 -0.0894
-9 -9 14 1.0181 -0.0658
-9 -9 15 0.0197 -0.0372
-9 -9 16 4.7800 0.0074
-9 -9 17 -4.5425 0.0168
-9 -9 18 -0.0762 0.0402
-9 -9 19 1.4902 -0.0639
-9 -9 20 -0.6629 -0.0659
-9 -9 21 -3.5869 0.0376
-9 -9 22 3.0949 0.0455
-9 -9 23 -1.5686 0.0510
-9 -9 24 1.8884 -0.0515
-9 -9 25 -3.5494 0.0606
-9 -8 1 -3.2788 -0.7788
-9 -8 2 -19.8227 0.2535
-9 -8 3 -9.6480 0.0042
-9 -8 4 10.2318 0.4035
-9 -8 5 -8.5000 -0.0590
-9 -8 6 -5.2771 -0.2272
-9 -8 7 3.0001 -0.0996
-9 -8 8 9.4763 -0.0871
-9 -8 9 -9.9765 -0.2584
-9 -8 10 1.4351 0.0452
-9 -8 11 4.9753 -0.0412
-9 -8 12 0.6899 0.0438
-9 -8 13 -0.5725 0.0881
-9 -8 14 -2.4222 0.0866
-9 -8 15 -2.1049 -0.0469
-9 -8 16 1.3932 -0.0628
-9 -8 17 -0.9707 -0.0098
-9 -8 18 -0.4471 0.1534
-9 -8 19 -1.0552 -0.0312
-9 -8 20 3.6894 0.0532
-9 -8 21 -0.9217 -0.0489
-9 -8 22 -1.3618 -0.0410
-9 -8 23 -1.4650 0.0044
-9 -8 24 4.7769 -0.0247
-9 -8 25 -3.7857 0.0734
-9 -7 1 8.6328 0.2447
-9 -7 2 19.1362 -0.9083
-9 -7 3 -1.1306 -0.1899
-9 -7 4 2.4648 -0.1383
-9 -7 5 8.9851 0.0219
-9 -7 6 0.8651 -0.1725
-9 -7 7 -14.4545 0.3078
-9 -7 8 10.1389 0.1726
-9 -7 9 -2.7412 0.1051
-9 -7 10 -1.6797 0.0766
-9 -7 11 -6.6897 -0.0146
-9 -7 12 0.9574 -0.0981
-9 -7 13 6.5788 -0.0315
-9 -7 14 -2.4456 0.0080
-9 -7 15 1.9384 0.1577
-9 -7 16 1.3773 -0.0857
-9 -7 17 2.1189 -0.0616
-9 -7 18 -1.0511 -0.0384
-9 -7 19 -2.2125 -0.0398
-9 -7 20 -0.3664 0.0235
-9 -7 21 3.3660 0.0161
-9 -7 22 0.8589 -0.0064
-9 -7 23 -3.5568 -0.0105
-9 -7 24 1.1147 0.0002
-9 -7 25 2.4395 0.0796
-9 -6 1 -15.1493 1.2985
-9 -6 2 -10.4461 0.3517
-9 -6 3 -2.6219 0.1731
-9 -6 4 -10.6329 0.5320
-9 -6 5 -2.6685 0.2063
-9 -6 6 11.6899 -0.1983
-9 -6 7 -6.0102 0.0096
-9 -6 8 2.3757 -0.3387
-9 -6 9 -4.6108 -0.0614
-9 -6 10 14.0846 0.0494
-9 -6 11 -0.2562 0.0690
-9 -6 12 -9.6831 0.0094
-9 -6 13 3.1872 -0.0963
-9 -6 14 -0.2759 -0.0902
-9 -6 15 -3.9366 0.0827
-9 -6 16 -4.6855 -0.0339
-9 -6 17 3.6908 0.0801
-9 -6 18 2.9914 0.0173
-9 -6 19 -1.3749 0.0073
-9 -6 20 -2.2858 0.0002
-9 -6 21 -1.2846 0.0391
-9 -6 22 1.4065 0.0084
-9 -6 23 2.2149 -0.0155
-9 -6 24 -5.2977 -0.0741
-9 -6 25 1.3612 0.1390
-9 -5 1 12.9354 -0.7050
-9 -5 2 9.8736 -0.4100
-9 -5 3 11.6791 -0.9545
-9 -5 4 1.8315 -0.1200
-9 -5 5 -1.8688 -0.3063
-9 -5 6 -2.8288 0.0233
-9 -5 7 5.3979 0.2862
-9 -5 8 4.6456 0.1416
-9 -5 9 -12.3033 -0.1645
-9 -5 10 -5.9816 -0.0374
-9 -5 11 12.4371 -0.0080
-9 -5 12 -1.8900 0.2016
-9 -5 13 -1.9317 -0.0426
-9 -5 14 4.1831 0.0118
-9 -5 15 8.5357 0.0399
-9 -5 16 -4.2404 -0.0185
-9 -5 17 -5.6769 -0.0250
-9 -5 18 2.5737 -0.0031
-9 -5 19 0.2012 -0.0376
-9 -5 20 2.4917 -0.0046
-9 -5 21 -0.3967 -0.0606
-9 -5 22 -2.6199 0.0467
-9 -5 23 4.4832 0.0361
-9 -5 24 -0.7522 -0.0973
-9 -5 25 2.4884 -0.0658
-9 -4 1 -13.1869 0.8257
-9 -4 2 -16.6499 0.8507
-9 -4 3 -3.3342 0.4609
-9 -4 4 -1.8416 0.6257
-9 -4 5 5.8419 -0.1181
-9 -4 6 -13.9682 -0.1500
-9 -4 7 -1.6128 0.0189
-9 -4 8 5.0805 0.0953
-9 -4 9 10.1216 0.0793
-9 -4 10 -9.3049 -0.0469
-9 -4 11 -2.8784 -0.0774
-9 -4 12 3.6991 0.0371
-9 -4 13 -1.5816 -0.1120
-9 -4 14 -10.3985 0.0069
-9 -4 15 -0.5419 -0.0322
-9 -4 16 9.0734 -0.0178
-9 -4 17 -0.6700 -0.0058
-9 -4 18 0.5018 0.0379
-9 -4 19 -3.5189 0.0194
-9 -4 20 1.2356 0.0418
-9 -4 21 0.8201 -0.0851
-9 -4 22 -2.6032 0.0355
-9 -4 23 0.6294 0.0662
-9 -4 24 -2.7656 0.0816
-9 -4 25 0.6060 0.0514
-9 -3 1 22.4384 -0.2272
-9 -3 2 11.8822 -1.4418
-9 -3 3 -5.6073 -0.3639
-9 -3 4 -2.0558 0.2537
-9 -3 5 16.9193 -0.1181
-9 -3 6 5.8619 -0.2368
-9 -3 7 -4.1865 0.0738
-9 -3 8 -5.1665 -0.0994
-9 -3 9 1.3659 0.0274
-9 -3 10 8.0168 -0.1406
-9 -3 11 -4.8168 0.0861
-9 -3 12 -2.3323 0.0696
-9 -3 13 10.1180 0.0130
-9 -3 14 6.2775 0.0196
-9 -3 15 -8.5476 0.1120
-9 -3 16 -4.0988 -0.0147
-9 -3 17 0.0805 -0.0112
-9 -3 18 3.9042 -0.0597
-9 -3 19 -3.2580 0.0661
-9 -3 20 1.4935 0.0570
-9 -3 21 1.1137 -0.0518
-9 -3 22 -0.2647 -0.0513
-9 -3 23 0.3848 -0.0686
-9 -3 24 0.7528 -0.0749
-9 -3 25 1.0478 0.0171
-9 -2 1 -27.7938 2.6789
-9 -2 2 13.9616 -0.6798
-9 -2 3 5.1415 -0.0296
-9 -2 4 -19.4426 0.3848
-9 -2 5 -14.9317 0.0632
-9 -2 6 7.3261 -0.0880
-9 -2 7 0.1067 0.1198
-9 -2 8 -0.9984 0.0684
-9 -2 9 -5.8744 0.1172
-9 -2 10 3.8136 -0.0168
-9 -2 11 5.6797 0.0263
-9 -2 12 -9.2805 -0.0193
-9 -2 13 -6.8628 -0.1177
-9 -2 14 1.5053 -0.0670
-9 -2 15 9.5600 0.0119
-9 -2 16 -1.2962 0.0009
-9 -2 17 -2.4442 0.0322
-9 -2 18 2.5607 -0.1261
-9 -2 19 -0.1013 0.0060
-9 -2 20 -2.1178 -0.0321
-9 -2 21 -0.5115 0.0463
-9 -2 22 2.0626 0.0998
-9 -2 23 -0.1307 0.0458
-9 -2 24 -2.1799 -0.0248
-9 -2 25 -0.2676 0.0336
-9 -1 1 -10.7617 1.0437
-9 -1 2 -18.2152 -0.1332
-9 -1 3 19.8811 -0.5276
-9 -1 4 22.1218 0.5610
-9 -1 5 -6.1089 -0.2077
-9 -1 6 -2.1254 -0.0642
-9 -1 7 7.4372 -0.0450
-9 -1 8 4.3877 -0.0232
-9 -1 9 -7.1117 -0.1657
-9 -1 10 -4.1713 -0.1222
-9 -1 11 6.4657 0.0399
-9 -1 12 5.3067 0.1840
-9 -1 13 3.3225 -0.0429
-9 -1 14 -7.6534 0.0412
-9 -1 15 -1.7586 -0.0640
-9 -1 16 3.4278 0.0677
-9 -1 17 -1.8029 0.0560
-9 -1 18 -2.1622 0.0494
-9 -1 19 2.9531 0.0534
-9 -1 20 3.2094 -0.0303
-9 -1 21 -4.1982 -0.1145
-9 -1 22 -0.8571 0.0310
-9 -1 23 3.0948 -0.0007
-9 -1 24 -0.8415 -0.0063
-9 -1 25 -0.0060 -0.1280
-9 0 1 26.3268 0.5987
-9 0 2 -9.4364 -0.4628
-9 0 3 -21.8969 -0.2958
-9 0 4 -5.2817 0.0995
-9 0 5 11.9195 -0.0845
-9 0 6 -13.2933 -0.0354
-9 0 7 -11.5814 0.0154
-9 0 8 15.9398 0.2907
-9 0 9 -0.4888 0.1277
-9 0 10 -3.8053 -0.0772
-9 0 11 -2.9110 -0.0362
-9 0 12 -4.6568 -0.0132
-9 0 13 3.4004 0.0111
-9 0 14 2.7169 0.0585
-9 0 15 -3.3075 -0.0288
-9 0 16 0.4599 -0.0618
-9 0 17 4.2137 -0.0946
-9 0 18 -4.6179 -0.0141
-9 0 19 -3.0417 0.0336
-9 0 20 1.9757 0.0269
-9 0 21 1.2937 -0.0402
-9 0 22 -0.8926 0.0007
-9 0 23 -1.0034 0.0052
-9 0 24 -0.3195 0.0788
-9 0 25 0.0192 -0.0403
-9 1 1 -13.2809 1.7039
-9 1 2 15.9665 -0.6718
-9 1 3 16.5902 0.4844
-9 1 4 -18.9105 0.2484
-9 1 5 13.4389 0.1101
-9 1 6 20.0950 -0.0714
-9 1 7 -17.9526 -0.2663
-9 1 8 1.2504 -0.1332
-9 1 9 1.0277 0.1706
-9 1 10 5.5436 -0.1502
-9 1 11 1.1897 0.0563
-9 1 12 -1.6336 -0.0476
-9 1 13 1.9051 -0.0693
-9 1 14 0.6400 -0.0267
-9 1 15 -0.4845 0.0774
-9 1 16 -2.3511 0.0760
-9 1 17 3.1932 -0.0242
-9 1 18 2.2934 -0.0425
-9 1 19 2.8857 0.0744
-9 1 20 -2.0719 -0.0042
-9 1 21 -0.7721 0.0401
-9 1 22 2.9573 -0.0330
-9 1 23 0.4376 -0.0031
-9 1 24 0.3827 0.0565
-9 1 25 -0.5920 -0.0141
-9 2 1 -2.6006 0.9389
-9 2 2 -17.5698 -0.7202
-9 2 3 16.0273 -0.4479
-9 2 4 -7.1744 -0.1552
-9 2 5 -21.7642 0.0129
-9 2 6 6.5857 0.3261
-9 2 7 5.5345 -0.0220
-9 2 8 -0.1104 -0.1114
-9 2 9 -12.7024 0.0884
-9 2 10 5.5446 0.0199
-9 2 11 0.0106 0.0570
-9 2 12 -4.7687 0.0790
-9 2 13 -0.2275 0.0359
-9 2 14 2.2632 -0.0588
-9 2 15 -0.0544 -0.0044
-9 2 16 -0.3677 0.0559
-9 2 17 -4.2326 0.0136
-9 2 18 -3.1548 -0.0866
-9 2 19 -0.6498 0.0101
-9 2 20 2.2845 -0.0181
-9 2 21 -3.9971 0.0070
-9 2 22 -0.9490 -0.0173
-9 2 23 -0.5062 -0.0585
-9 2 24 2.4060 -0.0647
-9 3 1 7.4194 0.6781
-9 3 2 -10.5277 0.3948
-9 3 3 0.7461 0.3763
-9 3 4 17.6493 -0.1805
-9 3 5 5.7734 -0.1423
-9 3 6 -10.3040 0.1129
-9 3 7 0.5373 -0.0848
-9 3 8 15.7107 0.1744
-9 3 9 -5.8108 -0.0915
-9 3 10 -0.5665 -0.0701
-9 3 11 2.7061 -0.0802
-9 3 12 4.8209 0.0208
-9 3 13 -5.1105 0.0012
-9 3 14 -1.1044 -0.0468
-9 3 15 1.8873 -0.1285
-9 3 16 3.0952 0.0748
-9 3 17 3.6925 0.0247
-9 3 18 1.5372 -0.0109
-9 3 19 -0.8632 -0.0231
-9 3 20 2.9105 0.0287
-9 3 21 2.2100 -0.0143
-9 3 22 -0.8621 0.0582
-9 3 23 -1.3940 0.1347
-9 3 24 2.1891 -0.0497
-9 4 1 9.5845 -0.5687
-9 4 2 2.1379 -0.0772
-9 4 3 -11.6156 0.1352
-9 4 4 -8.7169 -0.1043
-9 4 5 6.4045 0.0334
-9 4 6 1.4861 0.0657
-9 4 7 -13.6601 -0.2276
-9 4 8 -1.1793 0.0076
-9 4 9 4.9850 0.1148
-9 4 10 -3.0800 -0.0377
-9 4 11 -5.7039 -0.0058
-9 4 12 3.4787 -0.0095
-9 4 13 3.9589 0.1399
-9 4 14 -1.8830 0.0773
-9 4 15 -3.9923 -0.0751
-9 4 16 -2.4213 0.0354
-9 4 17 -1.2341 0.0097
-9 4 18 -1.9575 0.0206
-9 4 19 -1.4433 0.0275
-9 4 20 -1.6933 0.0135
-9 4 21 -0.1020 -0.0553
-9 4 22 2.0279 -0.1126
-9 4 23 -1.3878 0.0143
-9 4 24 1.7609 -0.0095
-9 5 1 -3.5748 0.0179
-9 5 2 4.4510 -0.1967
-9 5 3 8.2453 0.2421
-9 5 4 -3.8174 -0.2947
-9 5 5 -2.3465 0.2369
-9 5 6 10.5764 0.0222
-9 5 7 4.2497 -0.0400
-9 5 8 -4.3668 0.0753
-9 5 9 3.8807 0.0943
-9 5 10 2.4132 0.0334
-9 5 11 2.7676 -0.0542
-9 5 12 -6.3075 -0.1344
-9 5 13 -0.8570 0.0667
-9 5 14 7.1424 -0.0566
-9 5 15 -0.5690 -0.0074
-9 5 16 2.2265 -0.0016
-9 5 17 3.3441 -0.0254
-9 5 18 0.3389 -0.0919
-9 5 19 1.8029 -0.0081
-9 5 20 -0.7499 0.0487
-9 5 21 -1.1986 0.0573
-9 5 22 0.5237 0.0128
-9 5 23 -2.5690 -0.0180
-9 6 1 0.1372 0.1111
-9 6 2 -7.8362 0.2299
-9 6 3 6.6884 0.0347
-9 6 4 0.7422 -0.2869
-9 6 5 -8.1193 0.2310
-9 6 6 -0.5904 0.1027
-9 6 7 -1.7039 -0.2636
-9 6 8 -2.3665 -0.1530
-9 6 9 -1.8649 -0.0075
-9 6 10 -5.0332 0.0884
-9 6 11 3.4563 -0.0152
-9 6 12 3.6391 -0.0155
-9 6 13 -6.6763 0.0351
-9 6 14 -0.5401 -0.0252
-9 6 15 -1.9222 -0.0298
-9 6 16 -4.1463 0.0907
-9 6 17 0.2365 0.0636
-9 6 18 -2.7319 0.0235
-9 6 19 3.4921 -0.0255
-9 6 20 -1.6031 -0.0310
-9 6 21 2.5380 0.0201
-9 6 22 -0.5597 -0.0132
-9 6 23 4.8172 -0.0405
-9 7 1 3.9138 -0.9676
-9 7 2 -5.6097 0.7260
-9 7 3 -4.1212 -0.2384
-9 7 4 7.9634 -0.3284
-9 7 5 -3.6976 -0.0132
-9 7 6 4.2935 0.2607
-9 7 7 1.6608 0.0796
-9 7 8 4.3359 0.0158
-9 7 9 2.5900 0.0261
-9 7 10 1.4600 0.0336
-9 7 11 -2.4106 -0.0945
-9 7 12 1.6258 0.0813
-9 7 13 4.4065 0.1184
-9 7 14 1.1551 -0.0347
-9 7 15 4.8268 -0.0776
-9 7 16 -1.2468 -0.0218
-9 7 17 4.6020 -0.0265
-9 7 18 -4.0317 0.0060
-9 7 19 -0.7880 -0.0210
-9 7 20 0.0494 0.0138
-9 7 21 1.5828 0.0095
-9 7 22 -8.0998 -0.0035
-9 7 23 0.9309 -0.0490
-9 8 1 0.3877 -0.9155
-9 8 2 10.6920 0.6351
-9 8 3 -5.6461 0.5096
-9 8 4 0.6176 -0.3683
-9 8 5 2.5416 0.0931
-9 8 6 -3.6062 0.0093
-9 8 7 -7.0276 -0.1469
-9 8 8 1.0839 -0.0556
-9 8 9 -4.7019 0.0745
-9 8 10 -0.1794 0.0832
-9 8 11 0.3932 -0.1654
-9 8 12 -2.8427 -0.1173
-9 8 13 -4.4449 0.0508
-9 8 14 -1.9847 -0.0128
-9 8 15 -0.4261 0.0257
-9 8 16 -5.2770 0.0124
-9 8 17 3.0119 0.0062
-9 8 18 3.4107 0.0288
-9 8 19 -3.0484 -0.0283
-9 8 20 -1.1682 0.0196
-9 8 21 8.1430 0.0066
-9 8 22 -1.1581 0.0082
-9 9 1 -13.8958 -0.9983
-9 9 2 0.7293 -0.1074
-9 9 3 3.5706 0.0909
-9 9 4 -8.1976 -0.2577
-9 9 5 2.4810 0.0617
-9 9 6 6.9012 0.1647
-9 9 7 0.5036 -0.0561
-9 9 8 1.1457 -0.1791
-9 9 9 3.4772 0.1015
-9 9 10 0.6250 0.0582
-9 9 11 0.1762 0.0275
-9 9 12 3.2404 0.0477
-9 9 13 3.3749 0.0679
-9 9 14 0.1498 -0.0321
-9 9 15 4.8341 0.0046
-9 9 16 -0.5502 0.0101
-9 9 17 -3.7572 -0.0090
-9 9 18 2.3038 -0.0321
-9 9 19 2.0783 0.0175
-9 9 20 -5.9407 0.0169
-9 9 21 0.1621 -0.0097
-9 9 22 -2.4625 -0.0390
-9 10 1 6.0860 -0.3452
-9 10 2 -2.9980 0.7307
-9 10 3 4.3877 0.0237
-9 10 4 5.9062 -0.2473
-9 10 5 -6.2444 0.0688
-9 10 6 -3.7940 0.1540
-9 10 7 4.0025 0.0736
-9 10 8 -3.4148 -0.0558
-9 10 9 -3.8751 -0.0099
-9 10 10 1.5169 0.0864
-9 10 11 0.9681 -0.1139
-9 10 12 -5.8472 -0.0354
-9 10 13 1.7386 -0.0273
-9 10 14 -5.2491 -0.0353
-9 10 15 0.0901 -0.0077
-9 10 16 3.1468 0.0208
-9 10 17 -2.6618 0.0383
-9 10 18 -0.0708 -0.0478
-9 10 19 1.2559 -0.0492
-9 10 20 1.0321 0.0755
-9 10 21 2.8125 -0.0521
-9 11 1 1.3385 -1.5225
-9 11 2 -1.6730 0.6121
-9 11 3 -8.5171 0.0406
-9 11 4 -0.4704 -0.2125
-9 11 5 7.2454 -0.0208
-9 11 6 -6.0636 -0.0577
-9 11 7 -0.4808 -0.0530
-9 11 8 6.2863 -0.0162
-9 11 9 -1.8462 -0.0725
-9 11 10 -1.2514 -0.0237
-9 11 11 0.2541 0.0286
-9 11 12 2.2747 0.0910
-9 11 13 2.6384 0.0404
-9 11 14 -1.3592 0.0037
-9 11 15 -2.4176 -0.0395
-9 11 16 4.4105 -0.0074
-9 11 17 -3.9811 0.0669
-9 11 18 3.1989 0.0085
-9 11 19 -1.0075 -0.0140
-9 11 20 -3.4067 0.0467
-9 12 1 -0.2230 -0.9800
-9 12 2 7.0396 0.4483
-9 12 3 6.5319 -0.0395
-9 12 4 -6.3374 -0.0243
-9 12 5 4.2728 0.0313
-9 12 6 4.3035 0.0560
-9 12 7 -5.1620 0.0735
-9 12 8 0.4748 0.0549
-9 12 9 -0.3594 0.1344
-9 12 10 5.1232 -0.0283
-9 12 11 -3.6217 -0.0621
-9 12 12 -2.6703 -0.0324
-9 12 13 5.8552 -0.0114
-9 12 14 -0.1187 0.0334
-9 12 15 -2.6995 -0.0022
-9 12 16 4.2635 -0.0357
-9 12 17 -2.9007 -0.0393
-9 12 18 -1.0976 -0.0107
-9 12 19 4.6550 0.0056
-9 12 20 -1.2339 0.0248
-9 13 1 -5.0619 -0.3528
-9 13 2 -5.2691 0.0750
-9 13 3 -0.5710 0.1119
-9 13 4 -0.7355 0.0436
-9 13 5 -4.5233 0.0476
-9 13 6 0.4046 -0.1193
-9 13 7 1.0598 -0.0956
-9 13 8 2.3649 -0.0981
-9 13 9 -5.9650 -0.0182
-9 13 10 1.1096 0.0176
-9 13 11 3.5348 -0.0082
-9 13 12 -8.0114 0.0117
-9 13 13 0.3953 -0.0101
-9 13 14 0.8633 -0.0329
-9 13 15 -4.0116 0.0456
-9 13 16 1.9001 0.0333
-9 13 17 1.0567 0.0016
-9 13 18 -3.8422 -0.0127
-9 13 19 1.0765 0.0538
-9 14 1 3.2319 -0.1542
-9 14 2 4.5939 -0.0896
-9 14 3 -0.2600 -0.2599
-9 14 4 2.5522 -0.0313
-9 14 5 4.3407 -0.0355
-9 14 6 -2.8513 0.1600
-9 14 7 -0.8628 0.0848
-9 14 8 1.1595 -0.0339
-9 14 9 2.8252 0.0482
-9 14 10 -3.6782 0.0196
-9 14 11 7.4751 0.0200
-9 14 12 -0.3169 0.0419
-9 14 13 1.5923 -0.0215
-9 14 14 2.0199 0.0026
-9 14 15 0.2047 0.0015
-9 14 16 0.1426 -0.0044
-9 14 17 0.9210 -0.0253
-9 14 18 1.4103 -0.0154
-9 15 1 -2.9239 0.2870
-9 15 2 -1.7399 0.2177
-9 15 3 -1.7733 0.1706
-9 15 4 -3.4994 0.1345
-9 15 5 -0.0173 -0.1557
-9 15 6 1.9432 -0.0282
-9 15 7 -0.8164 0.0399
-9 15 8 -0.1754 -0.0191
-9 15 9 -0.2651 -0.0304
-9 15 10 -3.7785 -0.0506
-9 15 11 -0.7667 -0.0415
-9 15 12 -2.3558 0.0287
-9 15 13 0.8216 -0.0418
-9 15 14 -2.7720 -0.0177
-9 15 15 -0.2100 0.0107
-9 15 16 0.9910 0.0150
-9 15 17 -2.8120 -0.0474
-9 16 1 2.1356 -0.3125
-9 16 2 1.3830 -0.3043
-9 16 3 2.6746 -0.0189
-9 16 4 0.6262 -0.0153
-9 16 5 -1.5710 -0.0316
-9 16 6 3.0929 -0.0223
-9 16 7 -4.9048 -0.0197
-9 16 8 4.4068 0.0134
-9 16 9 -0.5769 0.0325
-9 16 10 3.4472 -0.0185
-9 16 11 -0.4005 0.0827
-9 16 12 -0.6984 -0.0162
-9 16 13 0.6342 0.0128
-9 16 14 2.8103 0.0208
-9 16 15 -4.2344 0.0482
-9 16 16 3.7971 -0.0078
-9 17 1 -2.3683 0.2613
-9 17 2 -1.9982 -0.0650
-9 17 3 1.4547 0.1098
-9 17 4 -1.5061 0.1234
-9 17 5 -2.1834 -0.0144
-9 17 6 3.7956 0.0566
-9 17 7 -2.7158 -0.0094
-9 17 8 1.3554 0.0660
-9 17 9 -4.5400 -0.0088
-9 17 10 1.7204 -0.0674
-9 17 11 1.4747 0.0458
-9 17 12 0.5074 0.0039
-9 17 13 -2.2416 -0.0988
-9 17 14 4.2674 0.0082
-9 17 15 -2.1137 -0.0282
-9 18 1 1.2812 0.1059
-9 18 2 -1.7036 -0.1336
-9 18 3 1.1237 -0.0615
-9 18 4 1.7882 -0.0576
-9 18 5 -0.0728 -0.0178
-9 18 6 -0.6551 -0.0605
-9 18 7 -1.4578 -0.0469
-9 18 8 6.7108 0.0271
-9 18 9 -4.3517 -0.0746
-9 18 10 0.6042 -0.0289
-9 18 11 -1.3498 0.0618
-9 18 12 -0.1246 0.0251
-9 18 13 -2.1552 -0.0101
-9 18 14 -0.9468 0.0368
-9 19 1 0.9201 -0.1092
-9 19 2 1.7826 0.0397
-9 19 3 -2.7224 0.0508
-9 19 4 -2.3411 0.0474
-9 19 5 3.5350 0.0465
-9 19 6 -1.4327 -0.0315
-9 19 7 -4.8054 0.0447
-9 19 8 3.2964 0.1248
-9 19 9 -1.4105 -0.0076
-9 19 10 -0.2519 -0.0553
-9 19 11 2.4937 0.0244
-9 19 12 0.1727 0.0232
-9 20 1 -1.3527 0.1987
-9 20 2 1.8237 -0.1901
-9 20 3 1.6109 0.0400
-9 20 4 -1.7418 0.0553
-9 20 5 2.2469 -0.0293
-9 20 6 2.7070 -0.0691
-9 20 7 -0.6472 -0.0377
-9 20 8 0.8210 0.0154
-9 20 9 1.8780 -0.0156
-9 20 10 -2.0341 0.0057
-9 20 11 0.4449 -0.0602
-9 21 1 0.7112 0.2863
-9 21 2 -0.7777 -0.2438
-9 21 3 -1.1651 -0.0614
-9 21 4 -0.8713 0.0906
-9 21 5 -3.3729 0.0573
-9 21 6 0.3663 -0.0810
-9 21 7 -1.8116 0.0223
-9 21 8 0.1744 -0.0204
-9 21 9 -1.9966 0.0299
-9 22 1 -0.4911 0.2911
-9 22 2 1.1607 0.0119
-9 22 3 2.4880 -0.0792
-9 22 4 1.8681 0.0061
-9 22 5 0.4198 0.0311
-9 22 6 2.7514 0.0202
-9 22 7 -3.0739 0.0851
-9 22 8 4.1852 -0.0791
-9 23 1 -1.6078 0.1049
-9 23 2 -3.8103 -0.0471
-9 23 3 1.0072 0.0130
-9 23 4 -2.4638 0.0208
-9 23 5 -2.1352 -0.0207
-9 24 1 1.2533 -0.0525
-9 24 2 -0.7772 0.0474
-9 24 3 2.8568 -0.0637
-8 -24 5 1.8930 -0.0954
-8 -24 6 -1.9016 0.0949
-8 -24 7 0.9290 -0.0431
-8 -23 1 0.4557 0.3268
-8 -23 2 1.6392 0.2924
-8 -23 3 -0.8590 0.1666
-8 -23 4 -0.9047 0.1287
-8 -23 5 2.1480 0.0290
-8 -23 6 -1.5158 0.0260
-8 -23 7 -1.6303 -0.0514
-8 -23 8 2.5971 -0.0070
-8 -23 9 -4.0236 -0.0763
-8 -23 10 4.6322 0.0058
-8 -23 11 -0.8466 0.0046
-8 -23 12 0.8515 0.0623
-8 -23 13 1.0635 -0.0888
-8 -22 1 -0.9732 -0.3750
-8 -22 2 1.5975 -0.1760
-8 -22 3 -1.4164 -0.2378
-8 -22 4 0.3704 -0.1105
-8 -22 5 0.1752 -0.0264
-8 -22 6 0.2156 0.0280
-8 -22 7 -1.3499 -0.0537
-8 -22 8 3.5165 0.0629
-8 -22 9 -3.3840 0.0560
-8 -22 10 -0.2878 -0.0650
-8 -22 11 0.8022 -0.1052
-8 -22 12 -2.9377 0.0855
-8 -22 13 1.4219 -0.0009
-8 -22 14 -2.7151 0.1063
-8 -22 15 -2.6694 -0.0051
-8 -21 1 -1.3047 0.1278
-8 -21 2 1.9126 0.3249
-8 -21 3 -2.4709 0.1856
-8 -21 4 1.8472 -0.0261
-8 -21 5 0.7149 0.0665
-8 -21 6 -0.4271 0.0066
-8 -21 7 0.8940 -0.0141
-8 -21 8 0.1700 -0.0234
-8 -21 9 0.5851 0.0824
-8 -21 10 -0.2714 0.1038
-8 -21 11 3.1505 0.0197
-8 -21 12 -3.8498 -0.0673
-8 -21 13 3.9189 -0.0662
-8 -21 14 3.6083 0.0155
-8 -21 15 -3.4783 -0.0197
-8 -21 16 4.0373 0.0337
-8 -21 17 -0.5113 -0.0256
-8 -20 1 -1.3988 -0.4308
-8 -20 2 3.0001 -0.0367
-8 -20 3 -1.4891 -0.0538
-8 -20 4 -1.4419 -0.0916
-8 -20 5 0.5918 0.0816
-8 -20 6 -2.6207 -0.0048
-8 -20 7 -0.2957 -0.0045
-8 -20 8 0.0800 -0.1681
-8 -20 9 -1.1060 -0.0530
-8 -20 10 -1.0634 -0.0935
-8 -20 11 3.2849 0.0408
-8 -20 12 -2.9675 0.0372
-8 -20 13 -1.0815 -0.0182
-8 -20 14 2.1047 0.0153
-8 -20 15 -3.0745 -0.0301
-8 -20 16 0.5506 -0.0609
-8 -20 17 0.1459 0.1758
-8 -20 18 -1.5062 0.1621
-8 -20 19 2.9871 0.0002
-8 -19 1 -3.3883 -0.2257
-8 -19 2 0.4939 0.2385
-8 -19 3 0.9455 -0.0763
-8 -19 4 -0.5747 -0.0314
-8 -19 5 1.5382 -0.1801
-8 -19 6 1.8390 0.0805
-8 -19 7 0.9202 0.1815
-8 -19 8 0.6982 0.0839
-8 -19 9 -1.1083 0.0512
-8 -19 10 -0.3318 0.0469
-8 -19 11 -0.4779 0.0082
-8 -19 12 -1.0012 -0.0020
-8 -19 13 -1.0670 0.0044
-8 -19 14 0.6416 0.0528
-8 -19 15 -1.4123 0.0427
-8 -19 16 1.6749 -0.1020
-8 -19 17 -0.0085 -0.0613
-8 -19 18 -3.1324 -0.0672
-8 -19 19 1.8749 0.0784
-8 -19 20 -2.0916 -0.1058
-8 -18 1 0.6709 -0.1651
-8 -18 2 1.0568 0.0984
-8 -18 3 0.7725 0.1924
-8 -18 4 0.8520 0.2645
-8 -18 5 -1.4271 -0.0712
-8 -18 6 -3.3240 -0.0718
-8 -18 7 0.9737 -0.1301
-8 -18 8 1.0332 -0.0378
-8 -18 9 0.0941 -0.0690
-8 -18 10 0.6534 -0.0120
-8 -18 11 3.0775 -0.0168
-8 -18 12 0.5777 -0.0385
-8 -18 13 2.4442 -0.0770
-8 -18 14 0.8228 0.0800
-8 -18 15 -0.2903 -0.0547
-8 -18 16 0.8515 -0.0174
-8 -18 17 1.2200 0.0553
-8 -18 18 -1.7680 0.0515
-8 -18 19 1.8889 0.0141
-8 -18 20 1.6887 0.0147
-8 -18 21 1.0292 0.0102
-8 -17 1 -1.0973 0.0242
-8 -17 2 -2.7675 -0.5974
-8 -17 3 -3.3240 -0.1650
-8 -17 4 0.1041 -0.0456
-8 -17 5 2.4593 -0.1030
-8 -17 6 -0.0665 0.1044
-8 -17 7 -1.2886 0.0900
-8 -17 8 -0.3471 -0.0248
-8 -17 9 -0.2268 0.0247
-8 -17 10 -1.9962 0.0035
-8 -17 11 -1.7508 0.1075
-8 -17 12 -3.5774 -0.0370
-8 -17 13 0.3708 -0.0315
-8 -17 14 -2.2765 0.0966
-8 -17 15 -2.0096 0.0495
-8 -17 16 1.5724 -0.0142
-8 -17 17 0.7181 -0.0664
-8 -17 18 0.1083 -0.0107
-8 -17 19 -2.3569 0.0141
-8 -17 20 0.1821 -0.0452
-8 -17 21 -1.0169 -0.0764
-8 -17 22 -0.0545 -0.0065
-8 -16 1 4.4825 1.0665
-8 -16 2 5.9218 -0.0321
-8 -16 3 0.7029 0.3386
-8 -16 4 1.1826 0.0667
-8 -16 5 -1.1769 0.0323
-8 -16 6 0.9268 -0.0197
-8 -16 7 0.6847 0.0367
-8 -16 8 0.4772 -0.0231
-8 -16 9 -1.6298 0.0103
-8 -16 10 4.3954 0.0042
-8 -16 11 0.3029 0.0732
-8 -16 12 0.7181 -0.0783
-8 -16 13 1.5993 -0.0403
-8 -16 14 4.7886 -0.0315
-8 -16 15 -3.5531 -0.0286
-8 -16 16 0.2113 -0.0172
-8 -16 17 -1.2527 0.0473
-8 -16 18 1.0379 0.0015
-8 -16 19 -1.0901 0.0274
-8 -16 20 0.7433 0.0076
-8 -16 21 -0.3813 0.0971
-8 -16 22 1.8881 -0.0897
-8 -15 1 -7.7188 -0.3929
-8 -15 2 -1.2979 -0.2083
-8 -15 3 -4.1491 -0.1177
-8 -15 4 0.9486 -0.0774
-8 -15 5 -1.3541 -0.1787
-8 -15 6 0.3526 0.0877
-8 -15 7 -0.2766 0.0128
-8 -15 8 1.7190 -0.0712
-8 -15 9 -2.5224 -0.1581
-8 -15 10 1.4509 -0.0525
-8 -15 11 -0.5379 0.0687
-8 -15 12 -0.0826 0.0157
-8 -15 13 -5.5886 -0.0105
-8 -15 14 2.0951 0.0805
-8 -15 15 -0.2669 0.0241
-8 -15 16 1.5699 -0.0164
-8 -15 17 -0.2037 -0.0397
-8 -15 18 1.8779 0.0293
-8 -15 19 1.4438 0.0214
-8 -15 20 -0.7839 -0.0973
-8 -15 21 -1.1916 0.0506
-8 -15 22 -1.0264 0.0120
-8 -15 23 2.1753 -0.0628
-8 -14 1 5.4793 -0.1222
-8 -14 2 2.2825 0.2620
-8 -14 3 0.5932 0.0968
-8 -14 4 3.9060 0.1097
-8 -14 5 -3.6921 -0.1492
-8 -14 6 0.9331 0.0334
-8 -14 7 -0.5346 0.0282
-8 -14 8 0.2039 0.2578
-8 -14 9 -1.5836 0.0525
-8 -14 10 -2.2329 0.0588
-8 -14 11 0.5534 0.0095
-8 -14 12 3.2379 -0.0495
-8 -14 13 1.1163 -0.0412
-8 -14 14 0.1106 0.0244
-8 -14 15 -1.4532 -0.0162
-8 -14 16 1.4891 0.0103
-8 -14 17 -3.1111 -0.0510
-8 -14 18 -3.1903 0.0136
-8 -14 19 1.3590 -0.0196
-8 -14 20 0.4593 -0.0019
-8 -14 21 2.7343 -0.0122
-8 -14 22 -2.7937 0.0240
-8 -14 23 -1.7945 -0.0228
-8 -14 24 -0.2795 0.1624
-8 -13 1 0.4023 -0.1446
-8 -13 2 0.8753 -0.2524
-8 -13 3 -7.8334 0.3726
-8 -13 4 5.3482 -0.0277
-8 -13 5 0.9745 0.1803
-8 -13 6 -0.9954 -0.0673
-8 -13 7 -2.0878 -0.1359
-8 -13 8 3.7757 -0.1341
-8 -13 9 4.6799 -0.1613
-8 -13 10 -2.3340 -0.0442
-8 -13 11 0.7056 0.1171
-8 -13 12 -4.0488 -0.0398
-8 -13 13 0.7416 -0.0551
-8 -13 14 -0.2554 0.0033
-8 -13 15 -1.4882 0.0213
-8 -13 16 1.6289 0.0455
-8 -13 17 4.0034 -0.0150
-8 -13 18 1.7866 0.0423
-8 -13 19 -3.1423 0.0535
-8 -13 20 -2.8477 0.0142
-8 -13 21 2.8343 0.0203
-8 -13 22 1.3183 -0.0127
-8 -13 23 0.8118 -0.0853
-8 -13 24 -1.4026 0.0423
-8 -12 1 -3.6500 0.2239
-8 -12 2 6.9665 -0.5566
-8 -12 3 -1.2894 -0.1859
-8 -12 4 -6.3333 -0.2983
-8 -12 5 2.0165 -0.0565
-8 -12 6 5.3785 0.0004
-8 -12 7 -4.2542 0.1868
-8 -12 8 -6.6248 0.1283
-8 -12 9 1.1880 0.0458
-8 -12 10 -0.1655 -0.0837
-8 -12 11 2.4798 0.1152
-8 -12 12 -0.2612 -0.0056
-8 -12 13 0.3662 0.0715
-8 -12 14 1.1792 -0.0313
-8 -12 15 1.6843 -0.0092
-8 -12 16 -5.3771 0.0201
-8 -12 17 -4.6745 -0.0310
-8 -12 18 5.3887 -0.0903
-8 -12 19 1.6233 -0.0376
-8 -12 20 -0.1144 -0.0750
-8 -12 21 -1.9422 0.0710
-8 -12 22 0.0408 -0.0159
-8 -12 23 1.4307 0.0127
-8 -12 24 -1.1823 0.0341
-8 -12 25 1.7270 -0.0042
-8 -11 1 1.9724 0.6921
-8 -11 2 -5.9853 0.4455
-8 -11 3 9.5941 0.4168
-8 -11 4 3.4475 0.3751
-8 -11 5 -9.1045 -0.0057
-8 -11 6 -0.9023 -0.1173
-8 -11 7 10.8526 -0.0295
-8 -11 8 1.3350 0.1298
-8 -11 9 -3.3109 -0.1681
-8 -11 10 2.0578 0.0052
-8 -11 11 -1.1400 -0.0348
-8 -11 12 3.0582 -0.0326
-8 -11 13 -3.3818 0.0009
-8 -11 14 -2.2255 -0.0927
-8 -11 15 6.7937 -0.0327
-8 -11 16 2.5781 0.0428
-8 -11 17 -0.4608 0.0280
-8 -11 18 -3.6253 0.0925
-8 -11 19 -1.9027 0.0745
-8 -11 20 1.9432 -0.0251
-8 -11 21 -0.8608 -0.0298
-8 -11 22 -1.0417 0.0062
-8 -11 23 0.8689 0.0570
-8 -11 24 -1.6724 -0.0203
-8 -11 25 -0.9258 0.0162
-8 -10 1 4.9401 -0.7006
-8 -10 2 -5.4627 -0.5945
-8 -10 3 -15.9721 -0.6376
-8 -10 4 12.5334 0.0552
-8 -10 5 6.0283 0.0182
-8 -10 6 -10.5323 -0.2368
-8 -10 7 -5.7677 -0.1049
-8 -10 8 4.1846 0.2066
-8 -10 9 -2.7166 -0.1061
-8 -10 10 -0.6636 0.0547
-8 -10 11 -6.5796 -0.0362
-8 -10 12 6.0488 0.0198
-8 -10 13 -0.3048 0.1608
-8 -10 14 -6.4969 0.0796
-8 -10 15 0.3427 -0.0051
-8 -10 16 -6.2461 0.0314
-8 -10 17 5.2332 -0.1458
-8 -10 18 3.6104 -0.0031
-8 -10 19 -1.6907 -0.0170
-8 -10 20 0.9762 0.0550
-8 -10 21 1.3254 -0.0199
-8 -10 22 1.1746 -0.0828
-8 -10 23 -1.4860 -0.0067
-8 -10 24 2.7730 0.0335
-8 -10 25 0.6883 -0.0022
-8 -9 1 2.1525 1.2407
-8 -9 2 21.9723 0.1804
-8 -9 3 -4.7850 0.1533
-8 -9 4 -12.0952 0.1157
-8 -9 5 7.3815 0.4118
-8 -9 6 6.2972 -0.1421
-8 -9 7 2.9404 0.0342
-8 -9 8 -4.6281 0.1112
-8 -9 9 6.3508 0.0312
-8 -9 10 7.8224 0.0600
-8 -9 11 -5.4889 -0.0038
-8 -9 12 0.9000 -0.1218
-8 -9 13 6.4467 -0.1283
-8 -9 14 -0.5712 -0.1597
-8 -9 15 8.9175 0.0784
-8 -9 16 -5.1607 0.0670
-8 -9 17 -2.9245 -0.0542
-8 -9 18 0.2539 0.0024
-8 -9 19 -0.1920 -0.0295
-8 -9 20 -2.8035 0.0269
-8 -9 21 -2.2690 0.0289
-8 -9 22 3.9618 0.0216
-8 -9 23 -3.5752 -0.0103
-8 -9 24 -0.7336 0.0208
-8 -9 25 0.3841 0.0646
-8 -8 1 -19.3165 0.4139
-8 -8 2 -8.3531 -0.3019
-8 -8 3 9.9037 -0.3295
-8 -8 4 -0.8710 -0.2142
-8 -8 5 -2.7465 0.2717
-8 -8 6 -12.6711 -0.2259
-8 -8 7 13.7405 0.0000
-8 -8 8 -9.7150 -0.2404
-8 -8 9 -9.9309 -0.0862
-8 -8 10 3.5726 -0.0310
-8 -8 11 1.1197 0.0124
-8 -8 12 -6.3895 0.2186
-8 -8 13 -2.4019 0.1528
-8 -8 14 -7.1777 -0.1175
-8 -8 15 4.7753 0.0797
-8 -8 16 -0.7473 0.0192
-8 -8 17 1.7881 0.0518
-8 -8 18 -0.6534 -0.0116
-8 -8 19 4.9550 0.0244
-8 -8 20 -0.1715 -0.0077
-8 -8 21 -0.8207 0.0235
-8 -8 22 -1.0670 -0.0715
-8 -8 23 3.2174 0.0489
-8 -8 24 -0.4291 -0.0841
-8 -8 25 -0.9875 -0.0232
-8 -8 26 0.3525 0.0374
-8 -7 1 16.8076 -0.3634
-8 -7 2 3.7629 0.7330
-8 -7 3 -7.6152 -0.4563
-8 -7 4 3.9223 0.0906
-8 -7 5 11.5352 -0.1604
-8 -7 6 -15.3138 0.0491
-8 -7 7 8.6218 0.2759
-8 -7 8 11.2322 0.2635
-8 -7 9 -1.9070 0.0754
-8 -7 10 -1.7923 -0.0120
-8 -7 11 2.1502 -0.1725
-8 -7 12 7.4348 0.0310
-8 -7 13 5.0379 -0.0345
-8 -7 14 -4.5646 -0.1093
-8 -7 15 2.7319 -0.0050
-8 -7 16 0.1646 -0.0093
-8 -7 17 -1.7358 -0.0503
-8 -7 18 -3.7013 -0.0259
-8 -7 19 -0.0183 -0.0389
-8 -7 20 -0.4176 0.0212
-8 -7 21 4.6713 -0.0382
-8 -7 22 -4.3296 -0.0268
-8 -7 23 -0.3872 0.1404
-8 -7 24 1.5482 -0.0154
-8 -7 25 1.0459 -0.0464
-8 -7 26 -3.0239 -0.0221
-8 -6 1 -13.5486 -0.1961
-8 -6 2 4.6479 0.3971
-8 -6 3 -9.4733 0.0983
-8 -6 4 0.1177 0.4403
-8 -6 5 10.1518 0.0610
-8 -6 6 -6.9127 -0.2424
-8 -6 7 -6.5556 -0.3657
-8 -6 8 -2.2207 -0.1006
-8 -6 9 1.2908 -0.0283
-8 -6 10 5.8520 0.0325
-8 -6 11 -11.5762 -0.1364
-8 -6 12 -5.8681 0.1264
-8 -6 13 4.2068 0.0533
-8 -6 14 -1.1790 -0.0068
-8 -6 15 -3.6943 0.0096
-8 -6 16 1.3243 0.0420
-8 -6 17 4.9153 0.0210
-8 -6 18 1.1460 0.0335
-8 -6 19 -2.3553 -0.0011
-8 -6 20 -4.1860 0.1759
-8 -6 21 2.5051 -0.1065
-8 -6 22 1.2589 -0.0644
-8 -6 23 -1.7235 0.0076
-8 -6 24 -2.0334 0.0507
-8 -6 25 1.8584 0.0272
-8 -6 26 0.3663 0.0397
-8 -5 1 10.5318 -0.0835
-8 -5 2 15.2680 -0.7224
-8 -5 3 -7.6492 -0.5372
-8 -5 4 -5.4458 -0.2360
-8 -5 5 0.2649 0.1903
-8 -5 6 7.5473 0.0460
-8 -5 7 0.5470 0.3023
-8 -5 8 1.9069 0.0323
-8 -5 9 -13.0573 0.1616
-8 -5 10 11.8837 0.0267
-8 -5 11 7.4871 -0.0091
-8 -5 12 0.0162 0.0194
-8 -5 13 -4.9469 -0.0110
-8 -5 14 7.1028 -0.0431
-8 -5 15 3.6681 0.0478
-8 -5 16 -9.6910 0.0218
-8 -5 17 -1.2315 -0.0172
-8 -5 18 4.5205 -0.1284
-8 -5 19 4.2071 -0.0842
-8 -5 20 -1.1532 0.0789
-8 -5 21 -0.4606 0.0179
-8 -5 22 1.1718 -0.0112
-8 -5 23 2.7556 -0.0184
-8 -5 24 0.0321 -0.0780
-8 -5 25 -0.9831 -0.0370
-8 -5 26 -0.7747 0.0769
-8 -4 1 -21.5966 1.3484
-8 -4 2 -3.4451 0.5952
-8 -4 3 12.4333 0.2002
-8 -4 4 6.3932 0.2733
-8 -4 5 -14.8672 0.0886
-8 -4 6 4.0923 -0.2248
-8 -4 7 -1.6344 -0.0853
-8 -4 8 11.4172 -0.2216
-8 -4 9 -3.8269 0.0197
-8 -4 10 -11.2199 -0.0805
-8 -4 11 -3.4182 -0.0781
-8 -4 12 7.8105 0.0620
-8 -4 13 -6.1808 0.0039
-8 -4 14 -11.0229 -0.1420
-8 -4 15 12.2831 -0.0325
-8 -4 16 3.5792 0.0028
-8 -4 17 -4.5242 0.1705
-8 -4 18 -6.9322 -0.0284
-8 -4 19 1.9965 0.0075
-8 -4 20 -1.0662 -0.0314
-8 -4 21 -2.3701 0.0149
-8 -4 22 -1.6498 0.0383
-8 -4 23 -1.3309 0.0899
-8 -4 24 -0.7771 -0.0023
-8 -4 25 0.8833 0.0163
-8 -4 26 -1.3511 -0.1229
-8 -3 1 24.5860 -0.8659
-8 -3 2 -20.8445 -0.0768
-8 -3 3 -10.8335 -0.8440
-8 -3 4 15.9095 0.0869
-8 -3 5 3.1649 -0.2102
-8 -3 6 -7.8482 0.1016
-8 -3 7 -4.8561 0.1874
-8 -3 8 -4.6821 0.0331
-8 -3 9 13.8900 0.0775
-8 -3 10 1.6727 0.0320
-8 -3 11 -2.6811 -0.1260
-8 -3 12 1.9657 0.1762
-8 -3 13 14.9841 0.1004
-8 -3 14 -8.1157 0.0694
-8 -3 15 -8.9573 -0.0462
-8 -3 16 3.6023 -0.0574
-8 -3 17 8.2311 0.0209
-8 -3 18 -1.4136 0.0010
-8 -3 19 1.5759 0.0271
-8 -3 20 3.4945 0.0052
-8 -3 21 1.9756 -0.0864
-8 -3 22 0.0911 -0.0394
-8 -3 23 3.6604 -0.0180
-8 -3 24 -0.8796 -0.0166
-8 -3 25 2.0271 0.0324
-8 -3 26 -0.5315 -0.0821
-8 -2 1 12.0326 -0.0185
-8 -2 2 18.3248 0.8932
-8 -2 3 -6.5355 0.0606
-8 -2 4 -22.3803 0.4671
-8 -2 5 16.1064 -0.0497
-8 -2 6 8.3639 -0.0058
-8 -2 7 0.1479 -0.1667
-8 -2 8 -9.2452 -0.0258
-8 -2 9 1.6727 0.1991
-8 -2 10 -3.4212 0.0251
-8 -2 11 -1.6476 -0.1954
-8 -2 12 -11.2689 -0.0946
-8 -2 13 -0.9692 -0.0607
-8 -2 14 11.8088 0.0767
-8 -2 15 -0.3803 -0.0369
-8 -2 16 -6.3999 -0.0122
-8 -2 17 -3.4309 -0.0367
-8 -2 18 1.5333 -0.0147
-8 -2 19 -4.4504 -0.0390
-8 -2 20 -3.3968 0.1010
-8 -2 21 -0.3442 -0.0089
-8 -2 22 -1.2501 0.0434
-8 -2 23 -2.0198 -0.0297
-8 -2 24 -3.3968 0.0873
-8 -2 25 2.3315 0.0724
-8 -2 26 -0.6824 -0.0647
-8 -1 1 -29.0024 0.2111
-8 -1 2 -5.3931 -1.0912
-8 -1 3 35.5786 0.0512
-8 -1 4 -8.0112 -0.3664
-8 -1 5 -22.6793 0.0443
-8 -1 6 9.1959 0.2369
-8 -1 7 6.5047 -0.1698
-8 -1 8 -6.4250 -0.3628
-8 -1 9 3.7759 0.1624
-8 -1 10 6.2588 0.0103
-8 -1 11 5.9575 0.0845
-8 -1 12 6.6241 0.0447
-8 -1 13 -7.5232 -0.0394
-8 -1 14 -5.0176 -0.0063
-8 -1 15 5.2388 0.0512
-8 -1 16 5.8312 0.0234
-8 -1 17 -1.8499 0.0857
-8 -1 18 0.4632 -0.0361
-8 -1 19 8.7429 -0.0082
-8 -1 20 -0.2928 0.0073
-8 -1 21 -2.3917 0.0206
-8 -1 22 4.1469 -0.0229
-8 -1 23 4.7469 -0.1007
-8 -1 24 -1.7695 -0.0499
-8 -1 25 0.2686 -0.0003
-8 -1 26 -0.9900 0.0596
-8 0 1 17.5071 0.9485
-8 0 2 -33.2090 0.3069
-8 0 3 -13.5962 0.1974
-8 0 4 32.6095 -0.1790
-8 0 5 -7.7612 -0.2117
-8 0 6 -15.1813 0.4974
-8 0 7 12.4829 0.2007
-8 0 8 1.0918 -0.2021
-8 0 9 -10.0331 0.2029
-8 0 10 -6.3985 -0.0301
-8 0 11 -6.2645 -0.0509
-8 0 12 2.2172 0.0342
-8 0 13 4.1193 0.0429
-8 0 14 -1.5984 -0.0002
-8 0 15 -7.1837 -0.1010
-8 0 16 1.7216 -0.0365
-8 0 17 2.2368 0.0690
-8 0 18 -11.2758 -0.0811
-8 0 19 -0.1170 -0.0320
-8 0 20 3.0104 -0.0609
-8 0 21 -1.6177 0.0790
-8 0 22 -6.4747 0.0356
-8 0 23 -0.7019 0.0342
-8 0 24 0.8512 0.0483
-8 0 25 0.1564 -0.0663
-8 1 1 22.9200 -1.2270
-8 1 2 27.2673 0.4684
-8 1 3 -24.9098 0.3532
-8 1 4 -1.7110 -0.0470
-8 1 5 24.0089 -0.4769
-8 1 6 -9.7045 0.1482
-8 1 7 -8.8386 -0.1701
-8 1 8 7.7978 -0.0549
-8 1 9 13.9813 -0.0748
-8 1 10 2.5055 -0.0039
-8 1 11 -0.1329 -0.0703
-8 1 12 2.1164 -0.0506
-8 1 13 -1.1842 0.0167
-8 1 14 7.2751 0.0755
-8 1 15 -2.0689 -0.0847
-8 1 16 -1.1543 0.0014
-8 1 17 8.9221 0.1066
-8 1 18 2.8386 0.0577
-8 1 19 -2.8357 0.0222
-8 1 20 -0.9518 0.0029
-8 1 21 5.8790 -0.0402
-8 1 22 3.2376 -0.0172
-8 1 23 -0.6035 -0.0171
-8 1 24 0.3219 0.0659
-8 1 25 -0.2991 -0.0936
-8 2 1 -23.6553 -0.8286
-8 2 2 5.8158 -0.3210
-8 2 3 6.2848 0.2430
-8 2 4 -21.6545 -0.1924
-8 2 5 -6.5681 0.0352
-8 2 6 18.3630 0.2729
-8 2 7 -4.3135 -0.1353
-8 2 8 -20.6350 0.0634
-8 2 9 0.3595 0.1561
-8 2 10 -2.4895 0.0664
-8 2 11 -2.9717 0.0269
-8 2 12 -3.3360 -0.0696
-8 2 13 -6.0241 0.0596
-8 2 14 3.5559 0.1545
-8 2 15 -1.1246 -0.1014
-8 2 16 -8.0464 -0.0346
-8 2 17 -1.7351 -0.0673
-8 2 18 -0.0084 -0.0288
-8 2 19 2.4599 -0.0431
-8 2 20 -3.8228 0.0476
-8 2 21 -3.7844 0.0217
-8 2 22 -1.5818 -0.0602
-8 2 23 1.3185 -0.0687
-8 2 24 -2.2107 0.0816
-8 2 25 0.1726 -0.0121
-8 3 1 8.3570 -0.0852
-8 3 2 -5.1965 0.2835
-8 3 3 19.5611 0.4717
-8 3 4 18.3583 -0.2812
-8 3 5 -20.7026 0.0775
-8 3 6 5.3384 0.1217
-8 3 7 15.6401 -0.0671
-8 3 8 5.6924 -0.1525
-8 3 9 3.8849 0.0212
-8 3 10 -2.3971 -0.0342
-8 3 11 12.5356 0.0745
-8 3 12 4.8671 -0.1710
-8 3 13 -6.2044 -0.0532
-8 3 14 4.1614 -0.0018
-8 3 15 7.1604 0.0084
-8 3 16 0.8434 0.0644
-8 3 17 1.2753 0.0717
-8 3 18 -1.3095 -0.0233
-8 3 19 1.0694 -0.0246
-8 3 20 3.7769 -0.0398
-8 3 21 1.7345 0.1264
-8 3 22 -0.9201 0.0442
-8 3 23 2.3055 -0.0353
-8 3 24 0.0157 0.0094
-8 3 25 -1.6142 0.0104
-8 4 1 2.0932 -0.5738
-8 4 2 -23.6345 -0.2897
-8 4 3 -15.9314 0.1506
-8 4 4 10.0382 -0.5008
-8 4 5 -5.0665 0.0251
-8 4 6 -5.7742 0.1929
-8 4 7 -17.8854 -0.1248
-8 4 8 0.8592 -0.0617
-8 4 9 1.5462 -0.0262
-8 4 10 -13.2589 0.0362
-8 4 11 -7.3140 0.0484
-8 4 12 6.8650 0.0548
-8 4 13 -3.5238 0.1094
-8 4 14 -7.3493 -0.0237
-8 4 15 -1.9459 -0.0667
-8 4 16 -0.2360 -0.0394
-8 4 17 -0.3490 0.0463
-8 4 18 -0.6352 0.0592
-8 4 19 -1.2424 0.0071
-8 4 20 -3.2073 -0.1005
-8 4 21 2.6371 -0.0002
-8 4 22 -2.8876 -0.0221
-8 4 23 0.1532 -0.0325
-8 4 24 1.6838 -0.0124
-8 5 1 20.5074 -0.5072
-8 5 2 16.5849 0.7153
-8 5 3 -0.0716 0.2942
-8 5 4 0.3790 -0.0420
-8 5 5 5.3859 -0.2288
-8 5 6 20.6633 0.2768
-8 5 7 -3.8128 0.0893
-8 5 8 3.9505 0.0889
-8 5 9 7.5615 0.0426
-8 5 10 9.2964 0.0081
-8 5 11 -3.3983 -0.1257
-8 5 12 -0.5115 -0.0741
-8 5 13 8.4331 0.0400
-8 5 14 2.4658 0.0536
-8 5 15 1.4639 -0.0501
-8 5 16 -0.7611 -0.0068
-8 5 17 1.5095 -0.0958
-8 5 18 1.0141 0.0275
-8 5 19 1.1502 -0.0136
-8 5 20 -2.7474 -0.0004
-8 5 21 4.5005 0.0351
-8 5 22 -3.3836 0.0167
-8 5 23 0.0800 0.0428
-8 5 24 -0.0271 0.0282
-8 6 1 -25.9371 -0.9549
-8 6 2 -1.5658 -0.2057
-8 6 3 6.3344 0.3697
-8 6 4 -14.3759 -0.1669
-8 6 5 -11.4173 0.0293
-8 6 6 1.6257 -0.0737
-8 6 7 -7.8309 -0.2898
-8 6 8 -4.6056 -0.1018
-8 6 9 -6.2622 -0.0134
-8 6 10 -1.8779 0.1429
-8 6 11 2.0215 0.0017
-8 6 12 -5.8189 -0.0955
-8 6 13 -3.6398 0.0306
-8 6 14 -4.8309 0.0308
-8 6 15 3.9867 0.0549
-8 6 16 -3.3920 0.0143
-8 6 17 -2.1461 0.0221
-8 6 18 3.4105 0.0766
-8 6 19 -1.4409 0.0002
-8 6 20 -2.1280 0.0270
-8 6 21 3.3713 -0.0220
-8 6 22 -0.6830 -0.0637
-8 6 23 1.4288 -0.0310
-8 7 1 3.9295 0.2964
-8 7 2 -12.8704 -0.5789
-8 7 3 21.3385 0.2894
-8 7 4 0.6164 -0.4544
-8 7 5 3.0007 0.2007
-8 7 6 6.1816 0.2607
-8 7 7 7.0012 0.1364
-8 7 8 2.5547 -0.0061
-8 7 9 2.8133 -0.0382
-8 7 10 1.3731 0.0324
-8 7 11 0.8062 0.0845
-8 7 12 5.2265 -0.0207
-8 7 13 5.9721 -0.0234
-8 7 14 -2.4457 -0.0500
-8 7 15 1.8570 0.0165
-8 7 16 2.9522 -0.0221
-8 7 17 -3.0700 -0.0760
-8 7 18 1.2399 -0.0656
-8 7 19 1.4496 -0.0334
-8 7 20 -0.8707 0.0012
-8 7 21 -0.4957 0.0658
-8 7 22 -3.2731 0.0191
-8 7 23 3.1195 -0.0192
-8 8 1 11.1854 -0.1586
-8 8 2 -11.5768 0.8322
-8 8 3 -3.1203 0.1166
-8 8 4 -2.8909 -0.0652
-8 8 5 -1.0350 -0.0839
-8 8 6 -11.0369 -0.1051
-8 8 7 -2.8019 0.0263
-8 8 8 0.9082 -0.0581
-8 8 9 -4.0499 -0.0942
-8 8 10 -1.3921 -0.0136
-8 8 11 -1.5839 0.0123
-8 8 12 -7.7566 -0.0136
-8 8 13 -0.3536 -0.0035
-8 8 14 -0.3834 -0.0155
-8 8 15 -2.0338 0.0091
-8 8 16 -0.2109 0.0411
-8 8 17 0.2892 0.0867
-8 8 18 -1.0323 0.0463
-8 8 19 -2.3515 0.0010
-8 8 20 0.9156 -0.0443
-8 8 21 3.9899 -0.0207
-8 8 22 -2.6958 0.0390
-8 8 23 -1.3817 -0.0491
-8 9 1 -6.0096 -1.6563
-8 9 2 10.9004 0.0982
-8 9 3 2.0670 -0.0839
-8 9 4 -5.3284 -0.1363
-8 9 5 11.7079 0.0541
-8 9 6 7.4627 -0.1090
-8 9 7 -6.0524 0.0740
-8 9 8 4.7767 0.2318
-8 9 9 3.5131 -0.1392
-8 9 10 -0.0097 -0.0023
-8 9 11 4.4370 0.0391
-8 9 12 4.7747 0.0776
-8 9 13 -0.1529 0.0094
-8 9 14 0.5148 0.0003
-8 9 15 1.9010 0.0178
-8 9 16 2.0245 -0.0827
-8 9 17 -2.3852 -0.0622
-8 9 18 6.1781 0.0459
-8 9 19 0.2975 0.0104
-8 9 20 -3.7306 0.0076
-8 9 21 0.9096 -0.0325
-8 9 22 2.9086 0.0377
-8 10 1 -9.5451 -0.0024
-8 10 2 -5.7909 0.3127
-8 10 3 11.4570 0.0985
-8 10 4 -9.6807 0.1984
-8 10 5 -9.3887 0.1126
-8 10 6 5.5308 -0.1685
-8 10 7 -2.9526 -0.0499
-8 10 8 -2.4350 0.0642
-8 10 9 -3.2079 0.0674
-8 10 10 1.2540 -0.0617
-8 10 11 -5.7684 -0.0487
-8 10 12 -1.1601 -0.0514
-8 10 13 -0.5679 -0.0659
-8 10 14 -0.9050 0.0017
-8 10 15 -4.1845 0.0792
-8 10 16 2.3680 0.0012
-8 10 17 -5.8553 -0.0674
-8 10 18 -3.2957 0.0153
-8 10 19 2.1827 0.0281
-8 10 20 0.8991 -0.0529
-8 10 21 -2.8370 0.0305
-8 11 1 3.3215 -0.0493
-8 11 2 -7.9045 -0.4153
-8 11 3 1.6622 -0.2582
-8 11 4 7.9049 0.0633
-8 11 5 0.4295 0.0904
-8 11 6 0.0092 -0.1523
-8 11 7 -2.5895 0.0512
-8 11 8 8.7464 -0.0605
-8 11 9 -4.1437 -0.0633
-8 11 10 0.1786 0.0512
-8 11 11 5.4299 0.0863
-8 11 12 -0.0089 0.0969
-8 11 13 0.7092 -0.0381
-8 11 14 1.9522 -0.0526
-8 11 15 2.8882 0.0855
-8 11 16 1.5579 0.0164
-8 11 17 6.8688 -0.0285
-8 11 18 -0.8627 0.0360
-8 11 19 -1.0192 0.0275
-8 11 20 1.6146 -0.0190
-8 11 21 -2.2549 -0.0372
-8 12 1 1.9367 0.8410
-8 12 2 6.0696 -0.0613
-8 12 3 -3.9088 -0.1048
-8 12 4 -7.0996 0.1119
-8 12 5 5.2984 0.0085
-8 12 6 2.6758 -0.0187
-8 12 7 -7.5789 0.1446
-8 12 8 2.4113 0.0672
-8 12 9 3.6648 -0.0519
-8 12 10 -3.7960 -0.0561
-8 12 11 -2.5156 -0.0405
-8 12 12 0.5385 0.0239
-8 12 13 0.2657 -0.0496
-8 12 14 -5.0492 -0.0354
-8 12 15 -1.3359 0.0319
-8 12 16 -5.1206 -0.0438
-8 12 17 -2.6320 -0.0419
-8 12 18 1.3704 0.0090
-8 12 19 -0.4231 0.0009
-8 12 20 1.9667 0.0311
-8 13 1 -7.1623 0.1663
-8 13 2 -0.4577 0.0160
-8 13 3 6.3443 -0.1699
-8 13 4 -6.2694 0.3606
-8 13 5 0.0527 -0.2169
-8 13 6 0.4145 -0.1877
-8 13 7 2.5736 0.0483
-8 13 8 -3.8461 0.0002
-8 13 9 -1.7674 -0.0091
-8 13 10 4.8649 -0.0383
-8 13 11 -1.4428 0.0428
-8 13 12 -1.7651 0.0780
-8 13 13 5.2191 -0.0614
-8 13 14 0.2844 0.0289
-8 13 15 4.2809 0.0462
-8 13 16 3.6426 0.0029
-8 13 17 -1.1805 -0.0019
-8 13 18 -0.1825 0.0302
-8 13 19 -2.1345 -0.0357
-8 14 1 3.3069 0.3802
-8 14 2 0.1671 -0.4159
-8 14 3 1.9969 -0.1401
-8 14 4 1.3221 0.1489
-8 14 5 1.6842 0.1459
-8 14 6 -2.1920 -0.0747
-8 14 7 0.0561 0.0344
-8 14 8 5.7894 0.0902
-8 14 9 -4.2298 -0.0058
-8 14 10 2.7327 -0.0248
-8 14 11 -0.3541 0.0344
-8 14 12 -1.3679 -0.0075
-8 14 13 -0.4511 -0.0556
-8 14 14 -3.6863 0.0201
-8 14 15 -1.5221 0.0326
-8 14 16 -0.5481 -0.0577
-8 14 17 1.3256 -0.0135
-8 14 18 2.4540 0.0224
-8 15 1 -5.4085 0.6701
-8 15 2 0.0888 -0.1005
-8 15 3 -2.6986 -0.0693
-8 15 4 -1.0474 0.0950
-8 15 5 0.1208 -0.0479
-8 15 6 0.4345 -0.0696
-8 15 7 -2.4047 -0.0243
-8 15 8 -1.8122 -0.0033
-8 15 9 -0.1389 -0.0309
-8 15 10 -0.7166 -0.1143
-8 15 11 -0.6200 0.0991
-8 15 12 2.2653 0.0149
-8 15 13 -0.1452 -0.0830
-8 15 14 1.1169 0.0005
-8 15 15 0.3897 0.0445
-8 15 16 -0.5213 -0.0024
-8 15 17 -4.1344 0.0413
-8 16 1 1.9546 0.2043
-8 16 2 2.9806 -0.0094
-8 16 3 -0.3076 -0.2223
-8 16 4 1.9745 0.1418
-8 16 5 0.6648 -0.0191
-8 16 6 -0.4075 -0.0052
-8 16 7 3.4730 0.0495
-8 16 8 -0.0914 0.0879
-8 16 9 3.5685 0.0006
-8 16 10 -1.6672 -0.0222
-8 16 11 -1.6695 0.0353
-8 16 12 2.4674 0.0611
-8 16 13 -0.8057 -0.0167
-8 16 14 0.0489 0.0120
-8 16 15 -0.7697 -0.0220
-8 16 16 5.9653 -0.0601
-8 16 17 -1.0350 0.0904
-8 17 1 -2.7707 0.1730
-8 17 2 0.6342 -0.0849
-8 17 3 -2.4906 0.0730
-8 17 4 -1.6772 0.0930
-8 17 5 -0.6609 -0.0380
-8 17 6 0.9344 -0.0979
-8 17 7 -5.3880 -0.0222
-8 17 8 -0.9784 0.0694
-8 17 9 0.5335 -0.0314
-8 17 10 1.9045 -0.0859
-8 17 11 -3.9754 -0.0085
-8 17 12 2.5540 -0.0182
-8 17 13 -1.7836 0.0011
-8 17 14 2.0188 -0.0020
-8 17 15 -6.4036 0.0836
-8 18 1 -0.0691 0.4657
-8 18 2 1.5154 -0.3760
-8 18 3 2.6533 -0.0865
-8 18 4 0.4863 0.1482
-8 18 5 -0.3516 -0.0141
-8 18 6 5.2838 -0.0187
-8 18 7 -0.3734 -0.0506
-8 18 8 1.4412 -0.0061
-8 18 9 -0.8354 0.0692
-8 18 10 2.6986 0.0388
-8 18 11 -3.0018 0.0002
-8 18 12 1.7426 0.0004
-8 18 13 -1.0474 -0.0077
-8 18 14 3.8235 -0.0315
-8 19 1 -0.4806 0.6898
-8 19 2 -0.9086 -0.2111
-8 19 3 -1.3433 -0.0149
-8 19 4 -2.7704 0.0453
-8 19 5 -0.4633 0.0690
-8 19 6 -0.7633 0.0264
-8 19 7 -3.4692 0.0076
-8 19 8 1.0629 0.0152
-8 19 9 -2.7489 -0.0596
-8 19 10 3.2947 0.0022
-8 19 11 -2.0492 0.0162
-8 19 12 1.2864 -0.0113
-8 19 13 -2.5570 0.0224
-8 20 1 -1.7544 0.1710
-8 20 2 2.8834 0.0078
-8 20 3 3.2478 -0.0657
-8 20 4 -2.3747 -0.1143
-8 20 5 2.0123 -0.0049
-8 20 6 3.4229 0.0022
-8 20 7 -0.4732 -0.0403
-8 20 8 1.5788 0.0038
-8 20 9 -0.4294 0.0217
-8 20 10 1.5414 -0.0234
-8 20 11 -2.1887 0.0083
-8 20 12 3.5872 -0.0199
-8 21 1 -0.8958 -0.0705
-8 21 2 -3.0177 0.1229
-8 21 3 2.0395 0.0607
-8 21 4 -1.2038 0.0011
-8 21 5 -2.7085 0.0382
-8 21 6 -0.0855 -0.0049
-8 21 7 0.7146 -0.0089
-8 21 8 -3.9596 0.0210
-8 21 9 0.1506 -0.0015
-8 21 10 0.1733 0.0244
-8 22 1 2.4059 -0.2001
-8 22 2 -0.5850 0.0818
-8 22 3 -0.1614 -0.0183
-8 22 4 1.3718 -0.1229
-8 22 5 0.3803 0.0985
-8 22 6 -2.0547 0.0488
-8 22 7 4.1158 -0.0437
-8 22 8 1.4630 -0.0137
-8 23 1 -0.3478 -0.2039
-8 23 2 0.7968 0.1323
-8 23 3 0.0224 0.0303
-8 23 4 -0.7771 -0.0516
-8 23 5 3.4446 -0.1269
-8 23 6 -2.9605 0.0585
-8 24 1 0.0013 -0.1004
-8 24 2 -0.3911 0.0298
-8 24 3 -0.9763 0.0485
-8 24 4 -1.7348 0.0672
-7 -24 1 -1.9065 -0.1771
-7 -24 2 -0.8210 -0.0330
-7 -24 3 0.3466 -0.0385
-7 -24 4 -0.4401 -0.1387
-7 -24 5 -0.5226 0.1343
-7 -24 6 0.5006 0.0789
-7 -24 7 -1.2005 0.1237
-7 -24 8 0.0648 0.0635
-7 -24 9 1.1972 0.0916
-7 -24 10 -3.8853 -0.0041
-7 -24 11 2.0846 -0.0215
-7 -23 1 0.6664 -0.0132
-7 -23 2 0.7198 0.2679
-7 -23 3 0.0833 0.1479
-7 -23 4 0.8489 0.0079
-7 -23 5 0.5201 -0.0290
-7 -23 6 0.1277 -0.0344
-7 -23 7 1.4497 -0.0459
-7 -23 8 -2.9454 -0.1329
-7 -23 9 4.7085 -0.0701
-7 -23 10 -2.8296 0.0477
-7 -23 11 2.1203 0.0130
-7 -23 12 -2.1835 -0.0214
-7 -23 13 1.8255 0.0018
-7 -23 14 0.9386 -0.0653
-7 -22 1 -2.8921 -0.4537
-7 -22 2 -0.8608 -0.1584
-7 -22 3 1.3698 -0.1518
-7 -22 4 -2.7389 -0.1286
-7 -22 5 0.4197 -0.0298
-7 -22 6 -1.3086 0.0313
-7 -22 7 1.8494 0.1061
-7 -22 8 -1.8497 0.0558
-7 -22 9 1.5704 0.0060
-7 -22 10 -3.0055 -0.0559
-7 -22 11 3.4771 0.0036
-7 -22 12 -2.0347 0.0411
-7 -22 13 -1.1837 0.0278
-7 -22 14 0.2440 0.0317
-7 -22 15 0.2279 0.0438
-7 -22 16 -0.4987 -0.1401
-7 -21 1 0.7888 0.0418
-7 -21 2 -2.3601 0.4030
-7 -21 3 4.0878 0.2117
-7 -21 4 -0.7283 0.1624
-7 -21 5 1.0310 -0.1066
-7 -21 6 0.6689 -0.0254
-7 -21 7 -1.6012 0.0341
-7 -21 8 0.5210 -0.0517
-7 -21 9 1.5071 0.0309
-7 -21 10 -1.6578 0.0434
-7 -21 11 1.4771 -0.0151
-7 -21 12 -0.3382 -0.0475
-7 -21 13 3.5521 -0.0572
-7 -21 14 -2.0360 0.0277
-7 -21 15 1.2679 0.0409
-7 -21 16 -0.4840 -0.0735
-7 -21 17 0.4549 -0.0587
-7 -21 18 -1.2468 -0.0750
-7 -20 1 -1.3782 -0.3917
-7 -20 2 0.7339 -0.4063
-7 -20 3 -2.9045 -0.1371
-7 -20 4 0.0886 0.1086
-7 -20 5 -2.3471 -0.0343
-7 -20 6 1.7497 -0.0466
-7 -20 7 -1.7068 -0.0013
-7 -20 8 0.3952 0.0198
-7 -20 9 -0.3092 -0.0877
-7 -20 10 -0.6288 0.0099
-7 -20 11 0.0842 0.0287
-7 -20 12 -4.0189 0.0255
-7 -20 13 0.9590 -0.0402
-7 -20 14 -1.1717 0.0615
-7 -20 15 -1.7092 0.0558
-7 -20 16 0.6545 -0.0040
-7 -20 17 -0.3352 0.0892
-7 -20 18 -2.2770 -0.0310
-7 -20 19 2.6651 -0.0619
-7 -19 1 -3.5023 0.5550
-7 -19 2 5.0627 -0.0403
-7 -19 3 -1.3089 0.0040
-7 -19 4 3.8321 -0.0041
-7 -19 5 -0.3189 -0.0015
-7 -19 6 2.5115 -0.0094
-7 -19 7 0.1517 0.0774
-7 -19 8 -1.0113 -0.0046
-7 -19 9 1.6107 0.0294
-7 -19 10 -0.0536 0.0211
-7 -19 11 3.2551 0.0342
-7 -19 12 -0.1636 -0.0067
-7 -19 13 1.1633 -0.1284
-7 -19 14 3.2982 0.0159
-7 -19 15 -1.0305 -0.0025
-7 -19 16 2.9874 -0.0369
-7 -19 17 0.8943 -0.0732
-7 -19 18 -3.4326 0.0766
-7 -19 19 4.2831 0.0001
-7 -19 20 -0.2212 -0.0425
-7 -19 21 0.2331 -0.0973
-7 -18 1 -1.6168 0.1254
-7 -18 2 0.8167 0.0342
-7 -18 3 -4.2836 0.0292
-7 -18 4 -0.3164 0.1294
-7 -18 5 -4.5863 0.0119
-7 -18 6 -1.2163 -0.0335
-7 -18 7 1.0433 0.0299
-7 -18 8 -0.0805 -0.0837
-7 -18 9 -1.3936 -0.0368
-7 -18 10 -2.1978 -0.0808
-7 -18 11 0.9664 0.0733
-7 -18 12 -1.4014 0.0537
-7 -18 13 -3.2915 0.0103
-7 -18 14 0.4327 -0.0039
-7 -18 15 -5.2192 0.0143
-7 -18 16 0.5291 -0.0026
-7 -18 17 1.2535 0.0220
-7 -18 18 -3.5178 -0.0154
-7 -18 19 1.2667 0.0652
-7 -18 20 -0.0048 0.0423
-7 -18 21 -0.3010 -0.0105
-7 -18 22 -0.7928 -0.0978
-7 -17 1 -1.3343 -0.1744
-7 -17 2 2.7547 -0.1735
-7 -17 3 1.5216 -0.1240
-7 -17 4 5.1020 -0.1221
-7 -17 5 3.1760 -0.1648
-7 -17 6 0.7018 0.0382
-7 -17 7 -2.0562 0.0806
-7 -17 8 2.5356 0.0667
-7 -17 9 1.1507 0.0300
-7 -17 10 -0.7089 -0.0393
-7 -17 11 0.6847 -0.0024
-7 -17 12 1.3496 -0.0050
-7 -17 13 2.3088 -0.0376
-7 -17 14 3.6921 0.0470
-7 -17 15 0.0021 0.0797
-7 -17 16 3.2742 -0.0427
-7 -17 17 1.5056 -0.0306
-7 -17 18 -1.6321 -0.0468
-7 -17 19 0.8313 0.0232
-7 -17 20 -1.2453 -0.0429
-7 -17 21 1.5345 -0.0041
-7 -17 22 -0.8608 0.0545
-7 -16 1 1.9210 0.1515
-7 -16 2 -2.9053 0.2924
-7 -16 3 -4.4679 0.1601
-7 -16 4 -4.7945 0.3638
-7 -16 5 -2.1222 -0.0313
-7 -16 6 0.2980 0.0010
-7 -16 7 -1.7443 -0.1366
-7 -16 8 0.0459 0.0200
-7 -16 9 -2.0387 0.0582
-7 -16 10 0.8831 -0.0598
-7 -16 11 0.2158 0.0286
-7 -16 12 -4.5236 0.0195
-7 -16 13 0.2827 -0.1140
-7 -16 14 -2.9669 -0.0514
-7 -16 15 -5.5714 -0.0441
-7 -16 16 -1.6381 0.0585
-7 -16 17 0.8400 -0.0024
-7 -16 18 -1.5020 -0.0326
-7 -16 19 1.2961 0.0510
-7 -16 20 -0.3008 0.0672
-7 -16 21 0.5542 -0.0717
-7 -16 22 2.2490 -0.0194
-7 -16 23 -2.8485 0.0401
-7 -15 1 0.5789 -0.1758
-7 -15 2 6.7392 -0.4524
-7 -15 3 3.4594 -0.1953
-7 -15 4 2.3748 -0.2687
-7 -15 5 5.7548 0.0303
-7 -15 6 0.1891 0.1359
-7 -15 7 -1.5946 -0.0722
-7 -15 8 5.8732 -0.0032
-7 -15 9 -1.7845 -0.0482
-7 -15 10 0.7286 -0.0469
-7 -15 11 2.5879 0.0919
-7 -15 12 -0.3088 0.0973
-7 -15 13 2.7794 0.0178
-7 -15 14 5.5160 0.0737
-7 -15 15 3.9390 0.0234
-7 -15 16 0.9173 0.0655
-7 -15 17 0.8005 -0.0129
-7 -15 18 2.1237 -0.0623
-7 -15 19 -3.2720 0.0017
-7 -15 20 1.1194 0.0387
-7 -15 21 -3.4322 0.0059
-7 -15 22 2.3023 -0.0045
-7 -15 23 0.8204 -0.1027
-7 -15 24 -0.7499 -0.0803
-7 -14 1 -10.3326 0.7059
-7 -14 2 -0.6559 0.0940
-7 -14 3 -3.1844 0.3624
-7 -14 4 -9.7467 -0.0595
-7 -14 5 0.0207 -0.0041
-7 -14 6 -0.5152 -0.0455
-7 -14 7 -4.3092 0.0404
-7 -14 8 -1.4207 0.1833
-7 -14 9 -2.3637 0.0778
-7 -14 10 0.3155 -0.1876
-7 -14 11 -1.2573 0.0189
-7 -14 12 -0.5042 -0.0401
-7 -14 13 -3.5213 -0.0372
-7 -14 14 -5.7738 -0.1229
-7 -14 15 -2.6996 -0.1162
-7 -14 16 -0.4932 0.0759
-7 -14 17 -5.1914 0.0129
-7 -14 18 5.0615 -0.0807
-7 -14 19 -1.9879 0.0388
-7 -14 20 4.5387 -0.0751
-7 -14 21 -1.7688 0.0192
-7 -14 22 -1.0333 0.0345
-7 -14 23 0.5455 0.1423
-7 -14 24 -1.2109 0.0310
-7 -13 1 3.2865 -0.1636
-7 -13 2 3.6946 -0.1384
-7 -13 3 6.3026 -0.0959
-7 -13 4 3.5811 0.1884
-7 -13 5 6.5243 0.0346
-7 -13 6 -4.0586 -0.1089
-7 -13 7 7.9175 -0.2340
-7 -13 8 4.0467 0.0175
-7 -13 9 -2.5612 -0.0093
-7 -13 10 2.1344 -0.0792
-7 -13 11 -1.5986 0.0344
-7 -13 12 1.2646 0.0262
-7 -13 13 4.3488 0.1661
-7 -13 14 4.5843 0.0162
-7 -13 15 1.1881 0.0071
-7 -13 16 3.9105 0.0608
-7 -13 17 -1.2167 -0.0059
-7 -13 18 -0.0742 0.0162
-7 -13 19 -4.6036 0.1298
-7 -13 20 0.5333 0.0134
-7 -13 21 1.4119 -0.0733
-7 -13 22 0.4403 -0.0880
-7 -13 23 -0.2038 0.0002
-7 -13 24 -1.2401 -0.0678
-7 -13 25 -0.6208 -0.0154
-7 -12 1 -5.3081 0.3334
-7 -12 2 2.5397 -0.2584
-7 -12 3 -9.2127 -0.3216
-7 -12 4 -9.8809 -0.0495
-7 -12 5 8.2130 0.2383
-7 -12 6 -7.9292 -0.0106
-7 -12 7 -7.0271 -0.0623
-7 -12 8 1.3564 0.3386
-7 -12 9 0.2305 0.0471
-7 -12 10 1.5193 0.0716
-7 -12 11 0.7903 -0.0874
-7 -12 12 -1.6929 -0.0298
-7 -12 13 -4.5244 0.0063
-7 -12 14 -1.9509 -0.0702
-7 -12 15 -1.3539 -0.0403
-7 -12 16 -3.2742 0.0917
-7 -12 17 0.5959 -0.1423
-7 -12 18 5.3865 -0.1159
-7 -12 19 1.8423 -0.0387
-7 -12 20 -4.0711 0.0799
-7 -12 21 0.7197 -0.0092
-7 -12 22 1.3450 -0.0049
-7 -12 23 -0.5740 0.0719
-7 -12 24 1.8083 0.0891
-7 -12 25 -1.7061 -0.0405
-7 -11 1 -8.3303 0.7288
-7 -11 2 8.9551 0.3731
-7 -11 3 10.2416 0.0241
-7 -11 4 -3.9992 -0.0504
-7 -11 5 -1.9582 0.3225
-7 -11 6 10.3724 -0.0913
-7 -11 7 4.5954 -0.3382
-7 -11 8 -4.9369 -0.1383
-7 -11 9 -0.0870 -0.0532
-7 -11 10 -2.2852 -0.0882
-7 -11 11 1.1958 0.0140
-7 -11 12 0.6875 0.0457
-7 -11 13 3.0441 -0.0116
-7 -11 14 0.5878 -0.1006
-7 -11 15 4.7695 -0.0061
-7 -11 16 1.7648 0.1783
-7 -11 17 -6.9495 0.0227
-7 -11 18 -2.6428 0.0473
-7 -11 19 4.1730 0.0346
-7 -11 20 -1.3942 0.0206
-7 -11 21 -0.5161 0.0081
-7 -11 22 0.7974 -0.0688
-7 -11 23 -1.9379 -0.0222
-7 -11 24 1.6237 0.0221
-7 -11 25 -0.3391 -0.0221
-7 -10 1 -1.9465 -0.0855
-7 -10 2 -9.4945 -0.2389
-7 -10 3 -1.4268 -0.3171
-7 -10 4 10.9517 -0.5313
-7 -10 5 -6.6488 0.2066
-7 -10 6 -13.8481 0.1215
-7 -10 7 6.9467 0.1375
-7 -10 8 0.9952 0.1480
-7 -10 9 1.0644 0.1643
-7 -10 10 -1.6308 -0.0416
-7 -10 11 2.3090 -0.0796
-7 -10 12 -1.7258 0.1416
-7 -10 13 -3.1016 0.2243
-7 -10 14 -4.3820 -0.1489
-7 -10 15 -2.2029 -0.0132
-7 -10 16 3.6735 0.0053
-7 -10 17 4.7582 -0.0503
-7 -10 18 -1.8747 -0.1042
-7 -10 19 -0.0518 -0.0133
-7 -10 20 -1.1184 0.0033
-7 -10 21 1.6246 0.0149
-7 -10 22 -0.8076 -0.0610
-7 -10 23 -0.8919 0.0612
-7 -10 24 0.4892 0.0249
-7 -10 25 -1.0378 -0.1259
-7 -10 26 -0.1573 -0.0407
-7 -9 1 6.4892 0.0064
-7 -9 2 6.4680 0.9379
-7 -9 3 -18.7695 0.4176
-7 -9 4 3.4190 0.0762
-7 -9 5 12.1863 0.0448
-7 -9 6 1.2529 -0.1095
-7 -9 7 -5.6260 -0.2178
-7 -9 8 2.5858 -0.0031
-7 -9 9 1.0450 0.0408
-7 -9 10 0.1914 -0.0029
-7 -9 11 -3.3316 -0.1663
-7 -9 12 6.5830 -0.1264
-7 -9 13 3.6134 0.0483
-7 -9 14 2.1593 -0.1123
-7 -9 15 0.7234 -0.0063
-7 -9 16 -7.0267 0.0769
-7 -9 17 0.5629 0.0243
-7 -9 18 1.1252 0.0117
-7 -9 19 1.5890 0.0385
-7 -9 20 -3.3187 0.0415
-7 -9 21 3.2562 0.0292
-7 -9 22 1.0014 -0.1059
-7 -9 23 -0.3074 0.0975
-7 -9 24 0.6556 0.0684
-7 -9 25 1.1686 0.0743
-7 -9 26 0.2740 -0.0209
-7 -8 1 -3.1645 -1.2712
-7 -8 2 19.5272 -0.2042
-7 -8 3 -1.0407 -0.6347
-7 -8 4 0.3714 -0.0881
-7 -8 5 -10.1230 0.1758
-7 -8 6 3.9002 0.0775
-7 -8 7 0.5162 -0.2305
-7 -8 8 -4.9812 0.0189
-7 -8 9 -3.2304 0.0129
-7 -8 10 7.2231 0.1148
-7 -8 11 -5.8904 -0.0648
-7 -8 12 -4.2722 0.1404
-7 -8 13 -4.7285 0.1280
-7 -8 14 0.1700 0.0050
-7 -8 15 6.1144 -0.0341
-7 -8 16 -0.7543 0.0755
-7 -8 17 -0.9630 -0.0342
-7 -8 18 0.5635 -0.0572
-7 -8 19 1.8508 -0.0902
-7 -8 20 -2.9199 0.1400
-7 -8 21 -3.3152 -0.0314
-7 -8 22 1.2015 -0.0880
-7 -8 23 -1.1653 -0.0585
-7 -8 24 0.2260 -0.0733
-7 -8 25 -3.8236 -0.0350
-7 -8 26 2.4892 0.1295
-7 -7 1 -10.7942 0.3258
-7 -7 2 -8.3426 0.8779
-7 -7 3 -7.7682 0.2216
-7 -7 4 6.2782 -0.4456
-7 -7 5 2.6607 0.4120
-7 -7 6 -7.2024 0.0262
-7 -7 7 13.2428 0.1654
-7 -7 8 -0.2974 0.0362
-7 -7 9 -3.8353 -0.0075
-7 -7 10 0.0773 0.1305
-7 -7 11 4.5643 -0.1317
-7 -7 12 9.7039 -0.0672
-7 -7 13 -3.7248 -0.0280
-7 -7 14 -6.1665 -0.1127
-7 -7 15 3.5442 -0.0338
-7 -7 16 -0.4330 0.0316
-7 -7 17 -2.8782 0.0675
-7 -7 18 -1.4119 -0.0120
-7 -7 19 4.9177 -0.1364
-7 -7 20 1.8518 0.0559
-7 -7 21 1.9112 0.0537
-7 -7 22 -1.2027 0.0783
-7 -7 23 -1.0409 0.0623
-7 -7 24 6.6313 0.0212
-7 -7 25 -4.6109 -0.0577
-7 -7 26 -0.0826 0.0566
-7 -6 1 21.5367 -1.4447
-7 -6 2 3.9508 0.4928
-7 -6 3 6.5003 -0.1071
-7 -6 4 2.6002 -0.2228
-7 -6 5 3.0795 0.0604
-7 -6 6 -14.8228 -0.2736
-7 -6 7 6.1256 -0.0690
-7 -6 8 -3.6925 -0.2251
-7 -6 9 6.3974 -0.0107
-7 -6 10 -2.3768 -0.0849
-7 -6 11 -13.4027 -0.0278
-7 -6 12 3.4026 0.0912
-7 -6 13 10.3754 0.2062
-7 -6 14 -6.2409 -0.0594
-7 -6 15 -0.2597 -0.0370
-7 -6 16 5.0854 -0.0362
-7 -6 17 1.8552 0.1099
-7 -6 18 -6.3658 0.0739
-7 -6 19 -0.8735 0.0149
-7 -6 20 -5.0019 -0.0699
-7 -6 21 4.3486 -0.0243
-7 -6 22 -0.3701 -0.0779
-7 -6 23 -4.7045 0.0288
-7 -6 24 2.8031 -0.0443
-7 -6 25 0.5728 0.0410
-7 -6 26 -0.0416 -0.1309
-7 -5 1 -0.6368 -1.2030
-7 -5 2 -13.3621 0.7621
-7 -5 3 -20.1855 -0.3835
-7 -5 4 1.7439 0.0857
-7 -5 5 13.0043 -0.0234
-7 -5 6 -8.8498 0.1830
-7 -5 7 6.0654 0.2612
-7 -5 8 -8.8704 0.0731
-7 -5 9 0.2988 0.1922
-7 -5 10 10.5973 0.1810
-7 -5 11 3.5371 -0.2460
-7 -5 12 -14.2339 -0.0633
-7 -5 13 3.3309 0.0730
-7 -5 14 4.3638 0.0316
-7 -5 15 -5.0549 0.0285
-7 -5 16 -3.4888 -0.1426
-7 -5 17 3.2004 -0.0446
-7 -5 18 6.7021 -0.0313
-7 -5 19 2.6572 -0.0039
-7 -5 20 -3.9042 0.0343
-7 -5 21 0.6739 0.0167
-7 -5 22 2.2330 0.0008
-7 -5 23 -0.3636 -0.0010
-7 -5 24 -0.3126 -0.0158
-7 -5 25 -3.2407 0.1548
-7 -5 26 2.4598 -0.0557
-7 -4 1 9.1313 -1.0041
-7 -4 2 31.9442 0.8285
-7 -4 3 12.5886 0.0334
-7 -4 4 -12.7043 0.2659
-7 -4 5 1.8916 -0.0363
-7 -4 6 5.4690 -0.0879
-7 -4 7 4.3508 -0.2566
-7 -4 8 1.6912 -0.3337
-7 -4 9 -5.2982 -0.0203
-7 -4 10 -9.9082 0.2039
-7 -4 11 9.9027 -0.1365
-7 -4 12 6.4350 -0.0182
-7 -4 13 -9.1114 -0.0853
-7 -4 14 0.3640 0.0709
-7 -4 15 8.4962 0.0133
-7 -4 16 1.1848 0.0438
-7 -4 17 -14.9250 0.0549
-7 -4 18 0.3059 0.0584
-7 -4 19 3.7167 -0.0783
-7 -4 20 -1.2952 0.0700
-7 -4 21 -1.6311 0.0043
-7 -4 22 0.1569 0.0378
-7 -4 23 0.7212 -0.0856
-7 -4 24 1.4208 -0.0225
-7 -4 25 -0.5071 0.0606
-7 -4 26 -0.1013 0.0023
-7 -3 1 -23.0650 -0.8046
-7 -3 2 -43.5486 -0.4722
-7 -3 3 4.9387 -0.2738
-7 -3 4 17.0085 -0.5368
-7 -3 5 -23.3194 -0.0887
-7 -3 6 -3.2259 0.4562
-7 -3 7 -0.7479 0.2734
-7 -3 8 3.4395 -0.2737
-7 -3 9 8.5326 0.0854
-7 -3 10 1.2801 0.1167
-7 -3 11 -13.7919 0.0482
-7 -3 12 9.9515 0.0549
-7 -3 13 5.3945 -0.0346
-7 -3 14 -12.6475 0.0425
-7 -3 15 -3.3549 -0.0142
-7 -3 16 16.2895 -0.0981
-7 -3 17 3.2199 0.0565
-7 -3 18 -6.7580 -0.0083
-7 -3 19 2.2142 -0.1030
-7 -3 20 3.6007 -0.0140
-7 -3 21 -3.3099 0.0117
-7 -3 22 0.7369 0.0738
-7 -3 23 0.8491 -0.0853
-7 -3 24 -0.9983 -0.0479
-7 -3 25 0.2699 0.0314
-7 -3 26 0.3983 0.0455
-7 -2 1 65.3682 0.4570
-7 -2 2 18.1604 0.8743
-7 -2 3 -36.7494 0.9549
-7 -2 4 29.7387 -0.0124
-7 -2 5 16.1962 -0.3198
-7 -2 6 -4.8642 0.1035
-7 -2 7 -2.4162 0.2537
-7 -2 8 -5.5432 -0.2826
-7 -2 9 -5.9064 0.0437
-7 -2 10 7.0167 -0.0394
-7 -2 11 -5.0019 -0.0719
-7 -2 12 -7.3490 -0.0910
-7 -2 13 9.8574 0.0386
-7 -2 14 5.4901 0.0173
-7 -2 15 -10.2464 -0.0293
-7 -2 16 -11.2144 -0.1178
-7 -2 17 10.1765 0.1505
-7 -2 18 -2.8597 0.0270
-7 -2 19 -2.9680 0.0093
-7 -2 20 1.0350 -0.0781
-7 -2 21 1.9716 0.0417
-7 -2 22 -2.0509 0.0562
-7 -2 23 -1.7674 0.0379
-7 -2 24 0.6439 0.0119
-7 -2 25 2.1307 0.0576
-7 -2 26 -1.0631 -0.1813
-7 -1 1 -37.0359 -2.6663
-7 -1 2 31.6939 -0.1684
-7 -1 3 -14.1451 -0.2631
-7 -1 4 -33.1108 0.1126
-7 -1 5 1.2624 -0.5726
-7 -1 6 4.2116 0.1122
-7 -1 7 6.8914 0.0716
-7 -1 8 -2.7628 -0.1052
-7 -1 9 9.1243 0.0107
-7 -1 10 1.9762 0.1103
-7 -1 11 4.3912 0.0853
-7 -1 12 -3.6825 -0.0691
-7 -1 13 -6.6559 -0.0135
-7 -1 14 3.3864 0.2141
-7 -1 15 13.0393 -0.0405
-7 -1 16 -5.2360 -0.0837
-7 -1 17 -2.7117 0.0192
-7 -1 18 3.9374 0.0288
-7 -1 19 3.0254 0.0482
-7 -1 20 -6.4753 -0.0240
-7 -1 21 1.7934 -0.0292
-7 -1 22 5.1208 -0.0258
-7 -1 23 -0.4064 -0.1184
-7 -1 24 -3.8704 -0.0271
-7 -1 25 1.3927 0.1491
-7 -1 26 -1.7233 -0.0243
-7 0 1 -3.3421 -0.0203
-7 0 2 -8.1659 0.2788
-7 0 3 31.6525 0.3575
-7 0 4 23.8251 0.2651
-7 0 5 -15.3366 -0.0343
-7 0 6 -5.6706 0.1967
-7 0 7 14.3118 -0.0001
-7 0 8 -17.7706 0.0049
-7 0 9 -7.3313 -0.0528
-7 0 10 -0.9055 0.0695
-7 0 11 1.7187 -0.0284
-7 0 12 3.8461 -0.0746
-7 0 13 0.7833 -0.1550
-7 0 14 -8.6587 0.1283
-7 0 15 -1.8291 -0.0310
-7 0 16 6.9896 -0.0478
-7 0 17 -4.1429 -0.0083
-7 0 18 -4.3198 -0.0483
-7 0 19 6.5068 -0.0750
-7 0 20 1.3163 0.0351
-7 0 21 -5.1062 0.0446
-7 0 22 -3.3138 0.1452
-7 0 23 4.4483 -0.0701
-7 0 24 0.2003 -0.0102
-7 0 25 1.6779 0.0482
-7 0 26 -0.0900 -0.0056
-7 1 1 18.6144 -0.3970
-7 1 2 -13.8660 -0.2843
-7 1 3 -47.7320 0.2204
-7 1 4 22.2651 -0.2958
-7 1 5 0.7032 -0.1692
-7 1 6 -17.6730 0.0472
-7 1 7 10.2469 0.0681
-7 1 8 14.9809 -0.1946
-7 1 9 5.2695 -0.0526
-7 1 10 -7.4338 0.0019
-7 1 11 1.2175 0.1995
-7 1 12 0.1363 -0.0273
-7 1 13 1.9859 -0.0685
-7 1 14 5.0660 0.0468
-7 1 15 -5.9768 0.0001
-7 1 16 1.7965 0.0343
-7 1 17 4.6111 0.0838
-7 1 18 -4.1212 0.1071
-7 1 19 -5.1159 -0.0028
-7 1 20 2.8268 -0.1180
-7 1 21 7.0696 0.0076
-7 1 22 -4.2272 0.0427
-7 1 23 -0.4213 -0.0638
-7 1 24 -2.4744 -0.0557
-7 1 25 1.1221 -0.0032
-7 1 26 -2.7822 0.0353
-7 2 1 1.0938 -0.0419
-7 2 2 41.8678 -0.4596
-7 2 3 -8.9652 0.2974
-7 2 4 -2.8671 0.0712
-7 2 5 17.1090 -0.2843
-7 2 6 6.9015 0.1714
-7 2 7 -20.8504 0.1742
-7 2 8 -10.3531 0.0387
-7 2 9 10.3503 0.0431
-7 2 10 -2.0134 -0.1512
-7 2 11 -3.7919 0.0666
-7 2 12 0.9772 -0.0266
-7 2 13 -4.8031 0.0851
-7 2 14 6.1581 0.0239
-7 2 15 -3.6125 -0.0540
-7 2 16 -3.0439 -0.1367
-7 2 17 2.7444 -0.0577
-7 2 18 6.6462 -0.0023
-7 2 19 -1.1153 0.0868
-7 2 20 -5.7632 -0.1316
-7 2 21 0.7446 0.0392
-7 2 22 2.1816 0.0483
-7 2 23 0.1376 0.0191
-7 2 24 0.4343 0.0448
-7 2 25 1.9945 -0.0320
-7 3 1 -22.8084 0.8614
-7 3 2 -2.5350 -0.4374
-7 3 3 8.4898 0.4302
-7 3 4 -19.8407 0.3803
-7 3 5 -17.0866 -0.4092
-7 3 6 19.9232 -0.0062
-7 3 7 8.3366 -0.0791
-7 3 8 -3.5135 0.0076
-7 3 9 -2.6590 -0.0252
-7 3 10 4.5770 0.0507
-7 3 11 3.4864 -0.0276
-7 3 12 1.3420 -0.1314
-7 3 13 -6.7672 -0.0903
-7 3 14 6.3053 0.1145
-7 3 15 3.3394 0.0724
-7 3 16 -4.8076 0.0314
-7 3 17 -4.5648 -0.0367
-7 3 18 -1.1690 0.0572
-7 3 19 3.5699 0.0689
-7 3 20 0.1901 -0.0213
-7 3 21 -0.8662 -0.0112
-7 3 22 0.3699 -0.0023
-7 3 23 -1.2351 -0.0517
-7 3 24 0.4956 0.0541
-7 3 25 -1.0862 0.0023
-7 4 1 -6.5957 0.4534
-7 4 2 -10.0837 -1.0866
-7 4 3 22.5368 -0.1149
-7 4 4 15.8897 0.2236
-7 4 5 -10.3670 0.0296
-7 4 6 -5.2041 0.0844
-7 4 7 -2.3658 -0.0670
-7 4 8 3.5373 0.0365
-7 4 9 1.3228 -0.0641
-7 4 10 -10.9106 0.0736
-7 4 11 1.5003 0.1948
-7 4 12 5.4746 0.0113
-7 4 13 -3.8515 -0.0784
-7 4 14 -7.6395 0.0471
-7 4 15 7.7994 -0.0018
-7 4 16 2.9872 -0.0061
-7 4 17 1.5436 -0.0950
-7 4 18 -0.3876 0.0224
-7 4 19 -0.7634 -0.0457
-7 4 20 -0.1999 0.0092
-7 4 21 0.7194 0.0233
-7 4 22 -1.1807 -0.0286
-7 4 23 -0.0040 -0.0448
-7 4 24 1.7619 -0.0187
-7 4 25 -1.5480 0.0520
-7 5 1 16.7923 1.9144
-7 5 2 -20.1398 -0.6732
-7 5 3 -14.0632 0.4389
-7 5 4 1.7538 -0.3596
-7 5 5 4.1057 0.0289
-7 5 6 1.9429 0.0324
-7 5 7 -1.0931 0.0911
-7 5 8 -5.8836 0.0986
-7 5 9 10.7630 -0.2085
-7 5 10 1.3208 -0.1332
-7 5 11 -5.9239 0.1142
-7 5 12 1.5587 -0.0565
-7 5 13 7.8400 -0.0983
-7 5 14 -4.7969 -0.0499
-7 5 15 -4.7695 0.0859
-7 5 16 -2.0063 0.0110
-7 5 17 0.8435 0.0003
-7 5 18 -1.4083 0.0185
-7 5 19 0.4248 -0.0150
-7 5 20 0.1629 -0.0373
-7 5 21 2.0922 0.0814
-7 5 22 -1.8910 0.0395
-7 5 23 0.5427 0.0441
-7 5 24 0.2901 -0.0307
-7 6 1 9.5059 0.4333
-7 6 2 17.9008 -0.1522
-7 6 3 0.0027 0.1750
-7 6 4 -4.2795 0.1526
-7 6 5 1.2182 -0.0581
-7 6 6 1.1811 -0.2633
-7 6 7 3.8401 0.0268
-7 6 8 -4.7612 0.1766
-7 6 9 -2.3030 -0.0523
-7 6 10 4.4368 -0.1041
-7 6 11 -0.4969 0.1655
-7 6 12 -2.9200 0.0626
-7 6 13 -2.9955 0.0381
-7 6 14 8.6402 -0.0131
-7 6 15 1.7951 -0.0205
-7 6 16 -1.7702 -0.0084
-7 6 17 3.8833 -0.0014
-7 6 18 -1.4379 0.0762
-7 6 19 0.0835 0.0331
-7 6 20 -2.7285 -0.0860
-7 6 21 2.5649 -0.0419
-7 6 22 -1.0981 -0.0391
-7 6 23 0.3877 0.0052
-7 6 24 -1.2928 0.0019
-7 7 1 -21.2841 -0.4106
-7 7 2 -0.5419 -0.2127
-7 7 3 5.3307 -0.2667
-7 7 4 -0.9495 0.2537
-7 7 5 -7.8109 0.0902
-7 7 6 3.7333 -0.1529
-7 7 7 -0.3183 0.0118
-7 7 8 -3.1589 0.3215
-7 7 9 -0.3922 -0.1165
-7 7 10 -0.4471 -0.0954
-7 7 11 -0.1802 -0.0025
-7 7 12 5.4050 -0.0299
-7 7 13 -6.7583 -0.0607
-7 7 14 -3.1443 0.0255
-7 7 15 -0.6946 0.0779
-7 7 16 -0.3305 -0.0591
-7 7 17 -1.0670 -0.1264
-7 7 18 -0.3798 0.0060
-7 7 19 4.5583 0.0228
-7 7 20 -2.7985 0.0459
-7 7 21 -0.7346 -0.0052
-7 7 22 1.3417 0.0319
-7 7 23 0.9463 0.0371
-7 8 1 8.9647 1.3641
-7 8 2 -11.3842 -0.4858
-7 8 3 1.1597 0.0181
-7 8 4 12.3239 0.1730
-7 8 5 -7.7377 0.2047
-7 8 6 0.9588 -0.3148
-7 8 7 7.7498 -0.2321
-7 8 8 1.8287 0.1031
-7 8 9 -2.3180 -0.0478
-7 8 10 1.4813 0.0254
-7 8 11 -3.5602 0.0309
-7 8 12 2.9425 0.0586
-7 8 13 2.4991 -0.0906
-7 8 14 5.6534 -0.0597
-7 8 15 -4.6751 0.1151
-7 8 16 3.1778 0.0597
-7 8 17 0.6074 -0.0078
-7 8 18 -4.6997 0.0573
-7 8 19 1.1645 -0.0143
-7 8 20 2.0217 -0.0126
-7 8 21 -0.5134 -0.0074
-7 8 22 -2.2679 -0.0530
-7 8 23 4.0654 0.0161
-7 9 1 12.3080 0.9445
-7 9 2 0.7286 -0.5215
-7 9 3 -9.0386 -0.3816
-7 9 4 2.0793 0.0864
-7 9 5 2.5705 0.2136
-7 9 6 -5.1834 -0.0414
-7 9 7 -9.9327 0.2444
-7 9 8 5.7011 0.0462
-7 9 9 0.9807 -0.0599
-7 9 10 -1.7208 -0.0696
-7 9 11 1.1001 0.0890
-7 9 12 -0.2619 0.0913
-7 9 13 -7.9328 -0.0103
-7 9 14 3.8784 -0.0839
-7 9 15 0.8104 0.0354
-7 9 16 -3.6840 -0.0392
-7 9 17 4.0998 -0.0830
-7 9 18 2.1896 -0.0033
-7 9 19 -3.9384 0.0216
-7 9 20 0.3624 -0.0379
-7 9 21 1.9706 0.0303
-7 9 22 -4.2132 0.0305
-7 10 1 -8.8974 1.3139
-7 10 2 4.2370 -0.1526
-7 10 3 5.7356 -0.0060
-7 10 4 -6.2291 0.1345
-7 10 5 -0.7494 -0.0323
-7 10 6 14.6085 -0.3208
-7 10 7 -3.7096 -0.0199
-7 10 8 -4.6160 0.1210
-7 10 9 4.4368 -0.0592
-7 10 10 -2.3224 -0.0769
-7 10 11 -1.9447 -0.0695
-7 10 12 6.2433 0.0071
-7 10 13 -1.2894 0.0051
-7 10 14 -2.9428 -0.0328
-7 10 15 3.6925 0.0630
-7 10 16 -3.0921 0.0118
-7 10 17 -3.4602 0.0275
-7 10 18 4.0960 0.0343
-7 10 19 -1.8414 0.0080
-7 10 20 1.8252 0.0158
-7 10 21 2.1656 -0.0806
-7 10 22 -2.1247 0.0350
-7 11 1 1.5538 0.3916
-7 11 2 -8.6307 -0.2844
-7 11 3 7.2311 -0.3701
-7 11 4 3.3600 0.3760
-7 11 5 -7.6377 0.0446
-7 11 6 -6.4831 -0.1122
-7 11 7 8.5793 0.0430
-7 11 8 -3.8441 0.0642
-7 11 9 1.6570 0.0205
-7 11 10 1.9174 0.0262
-7 11 11 -2.7785 0.0550
-7 11 12 2.4623 0.0511
-7 11 13 -1.7355 -0.0500
-7 11 14 1.9065 0.0299
-7 11 15 1.0549 0.0140
-7 11 16 3.7780 -0.0585
-7 11 17 -2.9846 -0.0381
-7 11 18 3.0049 -0.0031
-7 11 19 -5.1439 0.0043
-7 11 20 -0.1179 0.0323
-7 11 21 1.7373 0.0292
-7 12 1 5.4689 0.5709
-7 12 2 -5.4220 0.1773
-7 12 3 -4.9636 -0.3681
-7 12 4 0.7092 0.1234
-7 12 5 9.5520 0.2270
-7 12 6 -4.0499 -0.1285
-7 12 7 -1.3275 -0.0261
-7 12 8 -1.0965 0.0383
-7 12 9 2.4811 -0.0395
-7 12 10 -2.4555 -0.0353
-7 12 11 -3.6599 -0.0345
-7 12 12 4.3597 0.0139
-7 12 13 -3.5689 -0.0879
-7 12 14 -3.7030 0.0179
-7 12 15 -0.8585 0.0615
-7 12 16 -1.1888 0.0008
-7 12 17 -1.0104 0.0110
-7 12 18 4.6859 -0.0087
-7 12 19 -0.2913 -0.0530
-7 12 20 0.7021 0.0222
-7 13 1 4.9618 0.2028
-7 13 2 3.8819 0.0101
-7 13 3 3.1357 -0.0689
-7 13 4 -4.6577 -0.2349
-7 13 5 -4.9490 0.0524
-7 13 6 7.5445 -0.0408
-7 13 7 -0.6388 -0.0062
-7 13 8 -5.5876 0.0059
-7 13 9 5.2014 -0.0111
-7 13 10 3.1057 -0.0235
-7 13 11 -2.5165 0.0871
-7 13 12 3.4457 0.0743
-7 13 13 3.5565 -0.0322
-7 13 14 1.6653 -0.0497
-7 13 15 3.0405 0.0037
-7 13 16 0.0513 0.0002
-7 13 17 -3.2448 0.0497
-7 13 18 -0.9828 0.0106
-7 13 19 -1.0610 -0.0470
-7 13 20 2.5024 0.0534
-7 14 1 -2.4187 -0.1540
-7 14 2 -5.4089 0.4449
-7 14 3 1.9524 -0.1615
-7 14 4 4.9256 0.2498
-7 14 5 -4.9352 -0.0363
-7 14 6 -0.2262 0.0148
-7 14 7 5.3259 0.0843
-7 14 8 -4.3654 -0.0026
-7 14 9 0.1196 0.0713
-7 14 10 -3.3806 -0.1107
-7 14 11 -1.9385 -0.0601
-7 14 12 -0.7775 0.0225
-7 14 13 -4.7048 0.0329
-7 14 14 -1.9894 0.0401
-7 14 15 -1.9567 -0.0650
-7 14 16 3.5130 -0.0481
-7 14 17 2.0251 0.0522
-7 14 18 -1.6496 -0.0195
-7 14 19 -0.4171 -0.0338
-7 15 1 5.2369 -0.2725
-7 15 2 -0.6982 -0.0600
-7 15 3 -0.5016 -0.0891
-7 15 4 -0.3922 0.0419
-7 15 5 0.7301 -0.0801
-7 15 6 -0.9925 -0.0843
-7 15 7 -0.6736 -0.0790
-7 15 8 0.2733 0.0106
-7 15 9 4.1871 0.0338
-7 15 10 2.9471 0.0545
-7 15 11 -1.6632 -0.0330
-7 15 12 4.5620 -0.0190
-7 15 13 2.7127 -0.0098
-7 15 14 1.0725 0.0341
-7 15 15 -1.7813 0.0312
-7 15 16 -2.5009 -0.0247
-7 15 17 2.8580 0.0361
-7 15 18 -1.0104 -0.0146
-7 16 1 -1.0787 0.5452
-7 16 2 -0.7520 -0.2202
-7 16 3 0.8242 -0.0517
-7 16 4 0.3339 0.1042
-7 16 5 -1.1331 0.0798
-7 16 6 1.7024 0.1284
-7 16 7 -0.7041 -0.0300
-7 16 8 -1.7988 -0.0774
-7 16 9 -4.0637 0.0669
-7 16 10 1.4573 0.0184
-7 16 11 -1.9622 -0.0034
-7 16 12 -3.8399 -0.0220
-7 16 13 2.5957 0.0288
-7 16 14 -2.5992 -0.0129
-7 16 15 3.9040 -0.0588
-7 16 16 -2.5546 0.0137
-7 16 17 -0.1309 0.0550
-7 17 1 0.2299 0.2670
-7 17 2 2.1463 0.1338
-7 17 3 -2.0727 -0.0689
-7 17 4 -0.0195 -0.1000
-7 17 5 1.9618 -0.0892
-7 17 6 -0.7693 0.0495
-7 17 7 1.1926 0.0253
-7 17 8 2.0340 -0.0689
-7 17 9 1.7345 -0.0193
-7 17 10 -1.2201 0.0016
-7 17 11 3.6017 -0.0099
-7 17 12 -4.6427 -0.0219
-7 17 13 5.3818 0.0191
-7 17 14 -6.7737 0.0642
-7 17 15 5.4956 -0.0544
-7 17 16 -1.9822 -0.0190
-7 18 1 -3.0767 -0.1987
-7 18 2 2.7620 0.0315
-7 18 3 0.0983 0.1276
-7 18 4 -2.4977 -0.1076
-7 18 5 -0.7808 0.0095
-7 18 6 0.0617 0.0869
-7 18 7 -1.8008 -0.0699
-7 18 8 -1.5226 0.0239
-7 18 9 0.3294 0.0688
-7 18 10 0.3909 0.0164
-7 18 11 0.5875 -0.0082
-7 18 12 -1.2865 -0.0362
-7 18 13 5.8294 0.0203
-7 18 14 -7.0546 0.0119
-7 18 15 3.8741 -0.0087
-7 19 1 -0.6237 -0.2917
-7 19 2 -0.1138 0.2029
-7 19 3 0.5784 0.0707
-7 19 4 2.9815 -0.0444
-7 19 5 -0.1042 -0.0303
-7 19 6 2.2468 0.1177
-7 19 7 0.0068 -0.0489
-7 19 8 0.6732 -0.0755
-7 19 9 -2.2640 0.0258
-7 19 10 1.4652 -0.0030
-7 19 11 -1.2286 -0.0127
-7 19 12 -4.8760 -0.0042
-7 19 13 6.3351 -0.0351
-7 19 14 -2.6150 0.0716
-7 20 1 1.5764 -0.3414
-7 20 2 -0.8971 0.0460
-7 20 3 -1.3676 0.0750
-7 20 4 -2.4688 -0.2496
-7 20 5 -2.1172 0.0418
-7 20 6 1.3494 0.0818
-7 20 7 -2.1539 -0.0795
-7 20 8 4.0121 -0.0097
-7 20 9 -1.3269 0.0262
-7 20 10 0.7812 0.0497
-7 20 11 4.9261 -0.0209
-7 20 12 -4.8520 0.0360
-7 21 1 0.0055 -0.2969
-7 21 2 0.0731 0.1776
-7 21 3 3.8818 0.2355
-7 21 4 1.2585 -0.1339
-7 21 5 0.5469 -0.0199
-7 21 6 0.6850 0.1357
-7 21 7 -3.9320 0.0155
-7 21 8 0.3861 -0.0450
-7 21 9 -1.9725 -0.0268
-7 21 10 -2.2818 0.0147
-7 21 11 1.9520 -0.0567
-7 22 1 -1.0116 -0.4290
-7 22 2 -0.3958 0.1059
-7 22 3 -4.1641 0.0247
-7 22 4 -0.9805 -0.0631
-7 22 5 1.9484 -0.0560
-7 22 6 -0.0011 -0.0317
-7 22 7 3.5019 0.0259
-7 22 8 2.7236 -0.0118
-7 22 9 -0.5273 0.0029
-7 23 1 -1.3086 -0.3185
-7 23 2 6.8473 0.0411
-7 23 3 -2.1426 0.1091
-7 23 4 0.1132 -0.0543
-7 23 5 1.2588 0.0606
-7 23 6 -5.5975 -0.0260
-7 23 7 -2.3084 0.0396
-7 24 1 -3.7523 -0.1505
-7 24 2 1.8943 0.1020
-7 24 3 -1.8581 -0.0425
-7 24 4 -0.1612 0.0097
-7 24 5 4.2167 0.0083
-7 25 1 0.7266 -0.1865
-7 25 2 0.9829 0.0891
-6 -25 5 -1.9801 -0.0887
-6 -25 6 -0.8941 -0.0702
-6 -25 7 1.0707 -0.0651
-6 -25 8 -0.7976 -0.0111
-6 -24 1 -0.5568 -0.2294
-6 -24 2 -1.4719 0.0149
-6 -24 3 0.3748 -0.0460
-6 -24 4 2.1232 -0.0170
-6 -24 5 -1.7074 0.0176
-6 -24 6 0.8231 0.0550
-6 -24 7 0.5892 0.0040
-6 -24 8 -1.8055 0.1254
-6 -24 9 2.0348 -0.0530
-6 -24 10 -3.8363 -0.0404
-6 -24 11 2.6487 0.0742
-6 -24 12 -0.9785 -0.0384
-6 -24 13 -4.1489 0.0004
-6 -23 1 3.8788 0.0224
-6 -23 2 -3.7127 0.0671
-6 -23 3 1.0270 0.2107
-6 -23 4 1.0127 0.0548
-6 -23 5 -1.5315 0.0148
-6 -23 6 0.2551 -0.0410
-6 -23 7 0.9013 -0.0131
-6 -23 8 -2.4673 -0.0535
-6 -23 9 4.3808 0.0076
-6 -23 10 -1.5406 0.0099
-6 -23 11 -1.8974 0.0193
-6 -23 12 4.4843 -0.0207
-6 -23 13 -2.6785 0.0061
-6 -23 14 3.2436 -0.0475
-6 -23 15 -1.5720 0.0226
-6 -23 16 2.6703 0.0121
-6 -22 1 3.0832 -0.1840
-6 -22 2 -1.8136 -0.3012
-6 -22 3 1.1966 -0.2688
-6 -22 4 0.3173 -0.0274
-6 -22 5 0.1918 -0.0285
-6 -22 6 0.6642 -0.0640
-6 -22 7 1.6545 0.0676
-6 -22 8 -2.1835 0.0620
-6 -22 9 -0.8255 -0.0644
-6 -22 10 3.2970 0.0115
-6 -22 11 -2.9499 -0.0098
-6 -22 12 2.4828 0.0321
-6 -22 13 -2.4914 0.0155
-6 -22 14 1.4892 0.0068
-6 -22 15 -0.8648 0.0420
-6 -22 16 0.3899 -0.0263
-6 -22 17 -1.5710 -0.0171
-6 -21 1 -1.3631 0.4413
-6 -21 2 -0.0118 0.3643
-6 -21 3 -1.7318 0.1645
-6 -21 4 0.2195 0.1027
-6 -21 5 -1.0401 0.0949
-6 -21 6 -2.9401 -0.0174
-6 -21 7 1.4376 -0.0256
-6 -21 8 0.5475 -0.0150
-6 -21 9 -1.7440 -0.0144
-6 -21 10 1.8792 0.0643
-6 -21 11 -3.2494 -0.0550
-6 -21 12 3.6103 0.0279
-6 -21 13 -1.5562 -0.0657
-6 -21 14 -1.3653 -0.0591
-6 -21 15 0.9450 0.0421
-6 -21 16 1.4812 -0.0113
-6 -21 17 -0.3529 -0.0736
-6 -21 18 0.8408 0.1027
-6 -21 19 -0.0517 0.0891
-6 -20 1 2.4486 -0.5325
-6 -20 2 0.3799 -0.1713
-6 -20 3 0.3010 -0.2824
-6 -20 4 -0.6923 -0.0624
-6 -20 5 6.3017 -0.0647
-6 -20 6 -3.8726 -0.0357
-6 -20 7 2.7090 0.1049
-6 -20 8 -1.3382 -0.0664
-6 -20 9 -0.5471 0.0269
-6 -20 10 0.7004 -0.0716
-6 -20 11 -2.6265 -0.0184
-6 -20 12 -0.2040 0.0917
-6 -20 13 2.6084 0.0367
-6 -20 14 -3.0707 -0.0012
-6 -20 15 0.5195 0.0307
-6 -20 16 -1.5992 0.0393
-6 -20 17 -0.5266 -0.0451
-6 -20 18 -0.1755 -0.0793
-6 -20 19 -0.1666 -0.0056
-6 -20 20 -3.3190 0.2150
-6 -19 1 0.8743 0.1877
-6 -19 2 0.4306 0.3366
-6 -19 3 1.8163 0.1315
-6 -19 4 -6.1054 0.0963
-6 -19 5 4.3739 -0.0192
-6 -19 6 -2.5740 0.0106
-6 -19 7 0.0889 0.0022
-6 -19 8 2.1173 -0.0133
-6 -19 9 0.8507 0.1505
-6 -19 10 2.7703 0.0218
-6 -19 11 1.9826 -0.0495
-6 -19 12 -2.1131 -0.0318
-6 -19 13 3.9220 -0.0282
-6 -19 14 0.0064 -0.0502
-6 -19 15 1.2494 0.0508
-6 -19 16 1.1452 -0.0249
-6 -19 17 -0.4927 0.0687
-6 -19 18 0.0045 -0.0718
-6 -19 19 5.1593 -0.0852
-6 -19 20 -2.9906 0.0212
-6 -19 21 3.2027 0.0132
-6 -18 1 -3.2905 -0.2406
-6 -18 2 -1.8237 -0.1720
-6 -18 3 2.3986 -0.1127
-6 -18 4 -5.1166 0.0410
-6 -18 5 2.6270 -0.0012
-6 -18 6 0.2239 0.0557
-6 -18 7 -2.8822 -0.1161
-6 -18 8 0.6796 -0.1460
-6 -18 9 -5.6004 -0.0206
-6 -18 10 -3.0177 -0.0356
-6 -18 11 1.8739 -0.0149
-6 -18 12 -3.8265 0.1130
-6 -18 13 -2.7414 -0.0524
-6 -18 14 1.2924 -0.0115
-6 -18 15 -3.3310 -0.0640
-6 -18 16 1.7379 0.0533
-6 -18 17 1.1219 0.0785
-6 -18 18 -5.0025 -0.0482
-6 -18 19 1.6362 0.0575
-6 -18 20 -1.2302 0.0827
-6 -18 21 1.3745 -0.0683
-6 -18 22 -1.8041 -0.0466
-6 -17 1 1.1679 -0.0650
-6 -17 2 3.5597 0.3376
-6 -17 3 6.7617 -0.1737
-6 -17 4 -4.4050 -0.1464
-6 -17 5 3.6461 -0.0623
-6 -17 6 0.9572 0.2167
-6 -17 7 -3.9251 0.0848
-6 -17 8 8.0667 0.0739
-6 -17 9 3.7984 0.1057
-6 -17 10 -2.4527 -0.0320
-6 -17 11 3.1161 -0.0133
-6 -17 12 4.0133 0.0679
-6 -17 13 -1.5932 0.0079
-6 -17 14 3.7559 0.0671
-6 -17 15 -1.5279 -0.0629
-6 -17 16 -1.9866 0.0068
-6 -17 17 3.0321 0.0149
-6 -17 18 -0.8426 -0.0774
-6 -17 19 -2.0900 -0.0751
-6 -17 20 1.8520 0.0035
-6 -17 21 -0.4707 0.0104
-6 -17 22 -0.2396 0.0431
-6 -17 23 -1.0652 -0.0580
-6 -16 1 -9.6776 -0.1337
-6 -16 2 -6.9943 0.1367
-6 -16 3 2.2266 0.4129
-6 -16 4 -5.7779 -0.0186
-6 -16 5 0.2979 -0.0215
-6 -16 6 5.3719 -0.1234
-6 -16 7 -6.1667 -0.1775
-6 -16 8 -3.5940 0.0111
-6 -16 9 1.3363 0.0266
-6 -16 10 -2.0055 -0.1598
-6 -16 11 -1.0308 -0.0225
-6 -16 12 -2.1195 -0.0101
-6 -16 13 -1.8758 -0.0010
-6 -16 14 1.4367 -0.0694
-6 -16 15 -0.7966 -0.0571
-6 -16 16 0.7622 0.0559
-6 -16 17 1.1035 0.0535
-6 -16 18 3.2786 0.0059
-6 -16 19 -2.7316 0.1101
-6 -16 20 2.3139 -0.0060
-6 -16 21 -0.7228 -0.0291
-6 -16 22 1.5807 0.0279
-6 -16 23 -0.1006 0.0210
-6 -16 24 -0.5142 -0.0024
-6 -15 1 8.6186 -0.2787
-6 -15 2 3.2301 -0.3254
-6 -15 3 5.0335 -0.3049
-6 -15 4 -0.9301 -0.0147
-6 -15 5 -0.8284 0.0892
-6 -15 6 -1.0396 0.0940
-6 -15 7 1.8867 -0.0628
-6 -15 8 3.5519 0.0120
-6 -15 9 -0.7860 0.2240
-6 -15 10 -3.3236 -0.0548
-6 -15 11 7.1216 0.0199
-6 -15 12 -2.2207 0.0047
-6 -15 13 0.0176 0.1350
-6 -15 14 3.4963 0.0379
-6 -15 15 -1.3503 -0.0056
-6 -15 16 -3.2190 0.0144
-6 -15 17 -1.6210 -0.0643
-6 -15 18 0.3561 -0.1169
-6 -15 19 -2.1720 0.0552
-6 -15 20 -0.2145 -0.0347
-6 -15 21 -0.9440 -0.0156
-6 -15 22 0.2947 -0.0543
-6 -15 23 1.9457 -0.0227
-6 -15 24 -2.8339 0.0313
-6 -14 1 -9.8510 0.5518
-6 -14 2 -5.0153 0.4257
-6 -14 3 2.6730 -0.0457
-6 -14 4 -6.8643 0.1345
-6 -14 5 5.9501 0.0991
-6 -14 6 1.9936 0.0428
-6 -14 7 -8.6968 -0.1751
-6 -14 8 3.4798 0.0665
-6 -14 9 3.6607 -0.0095
-6 -14 10 -5.7258 0.0346
-6 -14 11 2.3998 -0.0901
-6 -14 12 -0.4137 -0.0243
-6 -14 13 -3.8346 -0.0604
-6 -14 14 -1.7488 -0.1145
-6 -14 15 3.9503 -0.0270
-6 -14 16 1.4630 0.1383
-6 -14 17 1.3740 0.0133
-6 -14 18 0.9466 -0.0449
-6 -14 19 3.5538 0.0277
-6 -14 20 -1.4812 0.0657
-6 -14 21 -0.0389 0.0045
-6 -14 22 -1.6890 0.0340
-6 -14 23 1.1924 0.0199
-6 -14 24 -0.9453 0.0210
-6 -14 25 2.4516 -0.0385
-6 -13 1 5.6136 -0.0965
-6 -13 2 -2.5460 -0.1651
-6 -13 3 9.3165 -0.2187
-6 -13 4 -0.3929 -0.3309
-6 -13 5 -8.3007 0.1149
-6 -13 6 10.2952 0.1278
-6 -13 7 -2.3501 -0.2460
-6 -13 8 -2.0522 -0.0295
-6 -13 9 0.3811 -0.0039
-6 -13 10 0.1899 -0.0478
-6 -13 11 -0.0106 -0.0091
-6 -13 12 1.1670 0.1448
-6 -13 13 5.2495 0.0707
-6 -13 14 -0.5498 0.0376
-6 -13 15 -5.8384 -0.0997
-6 -13 16 1.3050 0.0690
-6 -13 17 -1.7832 -0.0174
-6 -13 18 -5.5781 0.0064
-6 -13 19 2.7076 -0.0221
-6 -13 20 -0.4994 -0.0024
-6 -13 21 1.1825 -0.0178
-6 -13 22 0.5832 -0.0601
-6 -13 23 0.0354 -0.0195
-6 -13 24 -1.2798 0.0201
-6 -13 25 1.2131 -0.0999
-6 -12 1 -0.8314 0.2840
-6 -12 2 -6.1839 0.2570
-6 -12 3 -6.8143 0.2803
-6 -12 4 6.0902 -0.2031
-6 -12 5 -3.4622 0.0289
-6 -12 6 -2.0748 0.1819
-6 -12 7 -1.3591 0.0685
-6 -12 8 5.2669 0.0987
-6 -12 9 -1.2567 0.2663
-6 -12 10 -0.4995 -0.1227
-6 -12 11 3.6361 -0.0415
-6 -12 12 -7.6280 -0.0726
-6 -12 13 -2.4929 0.0661
-6 -12 14 8.0405 -0.0759
-6 -12 15 -3.1351 -0.0266
-6 -12 16 2.8185 0.0357
-6 -12 17 4.8390 -0.0334
-6 -12 18 -0.5552 -0.0563
-6 -12 19 0.7698 0.0132
-6 -12 20 -2.4969 0.0004
-6 -12 21 0.4513 0.0371
-6 -12 22 -0.3827 -0.0420
-6 -12 23 0.4529 0.0852
-6 -12 24 -1.4632 0.1063
-6 -12 25 -2.3434 -0.0398
-6 -11 1 1.1243 -0.0702
-6 -11 2 8.0425 -0.2250
-6 -11 3 5.5452 0.4426
-6 -11 4 -7.4314 -0.1728
-6 -11 5 5.4428 0.1169
-6 -11 6 6.6876 -0.0734
-6 -11 7 -9.5617 -0.3720
-6 -11 8 1.5082 -0.1276
-6 -11 9 -1.6767 -0.0447
-6 -11 10 -5.0700 0.0154
-6 -11 11 7.1412 0.0167
-6 -11 12 1.5393 -0.0885
-6 -11 13 -4.1181 0.1067
-6 -11 14 1.8943 -0.0269
-6 -11 15 -3.6544 0.0025
-6 -11 16 -1.7489 0.0501
-6 -11 17 -3.1417 0.0493
-6 -11 18 -1.3909 0.0066
-6 -11 19 5.1411 0.0554
-6 -11 20 -1.8687 0.0239
-6 -11 21 0.1384 0.0419
-6 -11 22 0.0131 -0.1147
-6 -11 23 2.0563 -0.0709
-6 -11 24 1.8771 0.0199
-6 -11 25 -0.7957 0.0245
-6 -11 26 0.6664 -0.0107
-6 -10 1 -3.7798 -0.4449
-6 -10 2 -12.5641 -0.1012
-6 -10 3 9.2646 -0.4643
-6 -10 4 -2.8587 -0.2731
-6 -10 5 -9.6217 0.1313
-6 -10 6 6.0015 0.2943
-6 -10 7 0.6605 0.0249
-6 -10 8 6.4420 0.2113
-6 -10 9 2.3580 -0.0023
-6 -10 10 -5.6407 0.0857
-6 -10 11 4.5061 0.0039
-6 -10 12 -4.3363 0.0204
-6 -10 13 0.4294 0.0305
-6 -10 14 4.1379 -0.0081
-6 -10 15 -2.0502 -0.0796
-6 -10 16 6.1121 0.0708
-6 -10 17 1.5499 -0.0808
-6 -10 18 -6.3674 -0.0912
-6 -10 19 0.7105 -0.1007
-6 -10 20 1.9096 0.0025
-6 -10 21 -1.0481 0.0907
-6 -10 22 -2.0424 0.0030
-6 -10 23 -0.7775 -0.0003
-6 -10 24 -0.7303 -0.0308
-6 -10 25 -1.6235 -0.0331
-6 -10 26 1.6990 0.1790
-6 -9 1 10.5248 -0.2254
-6 -9 2 -6.5106 1.3785
-6 -9 3 1.2968 0.4563
-6 -9 4 4.3327 -0.2421
-6 -9 5 8.0302 0.1951
-6 -9 6 -7.1362 -0.1255
-6 -9 7 -5.8853 -0.1240
-6 -9 8 -3.4689 -0.0037
-6 -9 9 7.2750 -0.2316
-6 -9 10 -11.4088 0.0901
-6 -9 11 10.4460 -0.0889
-6 -9 12 -0.8765 -0.0648
-6 -9 13 -1.8418 0.0400
-6 -9 14 3.3341 -0.0539
-6 -9 15 -7.3020 -0.0626
-6 -9 16 0.2693 0.0591
-6 -9 17 4.6213 0.1066
-6 -9 18 2.1734 0.1611
-6 -9 19 -3.1336 -0.0663
-6 -9 20 1.4973 -0.0220
-6 -9 21 1.6005 0.0104
-6 -9 22 0.7678 0.0569
-6 -9 23 1.0720 -0.0030
-6 -9 24 2.0770 0.0470
-6 -9 25 -1.4061 -0.0848
-6 -9 26 1.4337 -0.0451
-6 -8 1 8.0774 -2.0614
-6 -8 2 -0.0113 -0.5037
-6 -8 3 -2.7923 -0.0600
-6 -8 4 -11.9442 -0.5154
-6 -8 5 2.3623 0.1466
-6 -8 6 6.0748 -0.1761
-6 -8 7 3.1043 0.1498
-6 -8 8 -5.7454 0.0953
-6 -8 9 10.3621 0.0484
-6 -8 10 -8.9892 -0.0064
-6 -8 11 -0.1695 0.0400
-6 -8 12 -4.6516 -0.0108
-6 -8 13 -1.5190 0.2353
-6 -8 14 6.4768 -0.0028
-6 -8 15 -1.2980 0.0116
-6 -8 16 -4.5476 -0.1274
-6 -8 17 -2.5495 -0.0921
-6 -8 18 1.8010 0.0609
-6 -8 19 -0.8938 -0.0045
-6 -8 20 -2.4607 -0.0739
-6 -8 21 0.2369 0.0197
-6 -8 22 -2.0129 -0.0686
-6 -8 23 1.0301 -0.0172
-6 -8 24 -2.5727 -0.0387
-6 -8 25 -0.5513 0.0960
-6 -8 26 0.5235 0.0468
-6 -7 1 -7.6212 0.1056
-6 -7 2 10.8509 1.0194
-6 -7 3 1.0772 0.1856
-6 -7 4 10.6319 0.3763
-6 -7 5 -6.9452 0.0650
-6 -7 6 6.3805 -0.0293
-6 -7 7 -5.4263 0.0463
-6 -7 8 -0.1434 -0.1652
-6 -7 9 4.1166 0.0847
-6 -7 10 -1.4689 0.1539
-6 -7 11 12.3915 -0.1729
-6 -7 12 2.1461 -0.2353
-6 -7 13 -7.4099 -0.0312
-6 -7 14 0.7247 -0.0182
-6 -7 15 8.1098 0.1036
-6 -7 16 0.7723 -0.0557
-6 -7 17 -1.7948 -0.0232
-6 -7 18 2.4897 0.0695
-6 -7 19 2.4695 -0.0096
-6 -7 20 0.2154 -0.0359
-6 -7 21 -0.1965 0.1188
-6 -7 22 -2.3272 0.0158
-6 -7 23 4.0228 0.0318
-6 -7 24 1.7064 -0.0567
-6 -7 25 -0.7886 0.0813
-6 -7 26 -1.5880 -0.0354
-6 -7 27 2.9192 -0.0923
-6 -6 1 -14.4179 -1.3053
-6 -6 2 3.2130 -0.2798
-6 -6 3 -8.4470 -0.4351
-6 -6 4 -2.0765 -0.1391
-6 -6 5 -17.0569 -0.0384
-6 -6 6 13.4971 0.0095
-6 -6 7 -4.9881 0.0189
-6 -6 8 -4.3020 -0.1671
-6 -6 9 4.4704 -0.2601
-6 -6 10 -14.2903 0.3557
-6 -6 11 -8.4815 0.0148
-6 -6 12 9.6035 0.1411
-6 -6 13 2.0366 -0.0395
-6 -6 14 -11.8179 0.0466
-6 -6 15 -1.5138 0.0893
-6 -6 16 5.7931 -0.0550
-6 -6 17 -4.5963 0.0150
-6 -6 18 -5.0588 0.1134
-6 -6 19 1.8601 -0.0971
-6 -6 20 1.5762 -0.0148
-6 -6 21 2.4181 -0.0122
-6 -6 22 -1.6187 0.0173
-6 -6 23 -4.1439 -0.0921
-6 -6 24 1.4278 -0.0660
-6 -6 25 2.4042 0.0297
-6 -6 26 -3.7719 0.0786
-6 -6 27 -0.1069 0.0188
-6 -5 1 11.9356 0.0328
-6 -5 2 -9.4021 0.5589
-6 -5 3 9.6355 0.2228
-6 -5 4 24.5259 -0.1772
-6 -5 5 -3.2808 -0.1292
-6 -5 6 -7.6215 0.2272
-6 -5 7 12.6830 0.3886
-6 -5 8 -2.4285 -0.0693
-6 -5 9 5.1870 -0.0860
-6 -5 10 17.6048 0.0100
-6 -5 11 -6.8256 -0.0373
-6 -5 12 -10.4141 -0.0481
-6 -5 13 14.7151 -0.1367
-6 -5 14 4.1305 0.0460
-6 -5 15 -8.7615 -0.0079
-6 -5 16 2.4108 -0.1478
-6 -5 17 10.4561 -0.0340
-6 -5 18 -4.9125 0.1193
-6 -5 19 -0.2908 -0.1265
-6 -5 20 -6.1908 -0.0156
-6 -5 21 2.3061 0.0317
-6 -5 22 2.1475 0.0991
-6 -5 23 -0.1623 0.0449
-6 -5 24 -3.2466 -0.0026
-6 -5 25 3.6269 -0.0085
-6 -5 26 -0.4715 -0.0111
-6 -5 27 0.8530 -0.0827
-6 -4 1 15.0509 -0.8548
-6 -4 2 7.0436 0.0948
-6 -4 3 -33.5107 0.5452
-6 -4 4 -16.8232 0.0347
-6 -4 5 24.3814 -0.3078
-6 -4 6 -22.4399 -0.3291
-6 -4 7 0.3966 0.1950
-6 -4 8 2.6236 -0.2121
-6 -4 9 -21.7228 0.0017
-6 -4 10 0.6772 -0.0157
-6 -4 11 16.6301 0.0984
-6 -4 12 -11.9317 -0.0217
-6 -4 13 -7.0985 0.0147
-6 -4 14 5.7891 0.0697
-6 -4 15 5.1832 0.1440
-6 -4 16 -13.5715 -0.1477
-6 -4 17 0.6095 0.1066
-6 -4 18 4.0891 0.1073
-6 -4 19 8.7183 0.0341
-6 -4 20 -5.0394 -0.0347
-6 -4 21 2.0317 -0.0343
-6 -4 22 1.0926 -0.0520
-6 -4 23 -1.1825 -0.0314
-6 -4 24 1.4335 -0.0261
-6 -4 25 -1.1042 0.0969
-6 -4 26 -2.3301 -0.0476
-6 -4 27 3.6508 -0.1075
-6 -3 1 -29.0680 -1.2677
-6 -3 2 26.9942 -0.2300
-6 -3 3 31.1135 -0.2095
-6 -3 4 -16.2899 0.2865
-6 -3 5 15.1246 -0.0740
-6 -3 6 -3.6723 0.0608
-6 -3 7 7.2840 0.2879
-6 -3 8 13.7782 -0.0110
-6 -3 9 3.6549 -0.0477
-6 -3 10 -10.8293 0.1084
-6 -3 11 2.0699 0.0711
-6 -3 12 6.6848 -0.1006
-6 -3 13 3.2687 -0.1174
-6 -3 14 -13.6105 0.1004
-6 -3 15 11.3608 0.0752
-6 -3 16 9.0395 -0.1768
-6 -3 17 -9.9071 -0.0521
-6 -3 18 -9.5460 -0.0611
-6 -3 19 6.9785 -0.0136
-6 -3 20 -5.6066 0.0047
-6 -3 21 -1.3366 0.0596
-6 -3 22 2.9599 0.0371
-6 -3 23 -3.2608 -0.0321
-6 -3 24 2.4905 -0.0930
-6 -3 25 0.1588 0.1376
-6 -3 26 -2.1858 0.0587
-6 -3 27 2.2830 0.0069
-6 -2 1 15.8007 -0.2423
-6 -2 2 -39.1287 0.7491
-6 -2 3 -13.7614 -0.3375
-6 -2 4 9.7849 0.4808
-6 -2 5 7.3456 -0.3223
-6 -2 6 -24.1622 -0.1109
-6 -2 7 -5.0098 0.0224
-6 -2 8 -0.8449 -0.0611
-6 -2 9 -5.5292 -0.2191
-6 -2 10 8.6151 0.0441
-6 -2 11 -2.0947 0.0419
-6 -2 12 -11.2071 0.0745
-6 -2 13 15.2453 -0.2524
-6 -2 14 -3.7323 0.0701
-6 -2 15 -16.5348 0.0363
-6 -2 16 10.0204 0.0500
-6 -2 17 10.6151 0.0908
-6 -2 18 -3.6064 0.0542
-6 -2 19 2.2188 -0.0570
-6 -2 20 3.5337 -0.0074
-6 -2 21 -0.1732 -0.0293
-6 -2 22 -0.9087 0.1333
-6 -2 23 -2.2128 -0.0373
-6 -2 24 3.4918 -0.0597
-6 -2 25 -1.6401 -0.0573
-6 -2 26 -0.5799 0.0110
-6 -1 1 27.2502 -0.4244
-6 -1 2 41.3223 -0.3322
-6 -1 3 -28.3790 -0.0031
-6 -1 4 -11.0526 -0.0457
-6 -1 5 25.6860 -0.0800
-6 -1 6 11.0943 -0.0134
-6 -1 7 -8.1314 0.3369
-6 -1 8 17.3248 0.0070
-6 -1 9 -8.7298 -0.0737
-6 -1 10 -2.6957 -0.0161
-6 -1 11 9.4709 0.1142
-6 -1 12 -8.4635 0.1495
-6 -1 13 -3.7656 -0.0316
-6 -1 14 16.1074 0.0396
-6 -1 15 -3.3267 -0.0140
-6 -1 16 -12.9235 -0.1298
-6 -1 17 -1.1795 -0.0032
-6 -1 18 2.4282 0.0613
-6 -1 19 -5.2490 0.0108
-6 -1 20 -4.1700 -0.0682
-6 -1 21 5.2034 -0.0929
-6 -1 22 1.7338 0.0796
-6 -1 23 -3.4917 -0.0074
-6 -1 24 1.5665 0.0085
-6 -1 25 -0.8358 -0.0051
-6 -1 26 1.4401 -0.0107
-6 0 1 -40.2620 0.8147
-6 0 2 16.7557 -0.6417
-6 0 3 28.0169 0.4202
-6 0 4 -17.1003 0.5583
-6 0 5 -19.8550 -0.4174
-6 0 6 12.4707 -0.2144
-6 0 7 -14.5167 0.1958
-6 0 8 -1.7425 -0.0148
-6 0 9 1.5609 0.1332
-6 0 10 0.5560 -0.3050
-6 0 11 2.3435 0.0163
-6 0 12 3.9410 -0.1097
-6 0 13 -9.1700 -0.0245
-6 0 14 -1.5109 0.0424
-6 0 15 10.9076 0.0481
-6 0 16 5.2401 -0.0351
-6 0 17 -2.3347 -0.0557
-6 0 18 3.1499 -0.0054
-6 0 19 7.8023 0.1342
-6 0 20 -4.3290 -0.0485
-6 0 21 -3.8882 -0.0035
-6 0 22 1.2990 0.0142
-6 0 23 1.8641 0.0468
-6 0 24 0.0110 -0.0001
-6 0 25 -1.6940 0.0186
-6 0 26 -0.2988 -0.0711
-6 1 1 2.3630 1.6685
-6 1 2 -43.9229 -1.3625
-6 1 3 4.4093 -0.3251
-6 1 4 15.2795 0.7312
-6 1 5 -8.4074 -0.3151
-6 1 6 5.3767 -0.0782
-6 1 7 4.7879 -0.0883
-6 1 8 13.5307 -0.0469
-6 1 9 -14.8008 0.0753
-6 1 10 -0.8647 0.1182
-6 1 11 -0.1432 0.1010
-6 1 12 2.8047 0.0135
-6 1 13 1.2104 -0.1207
-6 1 14 -6.3439 0.0631
-6 1 15 -7.1442 0.0799
-6 1 16 0.6947 0.0065
-6 1 17 -1.6004 -0.0232
-6 1 18 -9.4490 -0.0599
-6 1 19 1.5308 0.1043
-6 1 20 5.0221 -0.0219
-6 1 21 0.8936 -0.0523
-6 1 22 -3.0317 -0.0119
-6 1 23 -1.3031 -0.0569
-6 1 24 2.9634 0.0049
-6 1 25 0.2586 0.0351
-6 1 26 -0.3719 -0.0248
-6 2 1 35.9296 2.1579
-6 2 2 17.9129 -0.8014
-6 2 3 -5.8432 -0.2643
-6 2 4 6.7442 0.4474
-6 2 5 4.8319 0.0386
-6 2 6 -1.5973 0.1554
-6 2 7 -24.7740 0.0519
-6 2 8 16.8982 0.1271
-6 2 9 6.8734 -0.2187
-6 2 10 -1.9045 -0.0617
-6 2 11 -0.8578 0.0810
-6 2 12 -1.6182 0.0874
-6 2 13 8.9102 -0.1390
-6 2 14 2.2904 0.0086
-6 2 15 0.2312 -0.0172
-6 2 16 4.5171 0.0679
-6 2 17 7.0471 -0.0852
-6 2 18 1.0112 -0.0506
-6 2 19 -2.3585 -0.0236
-6 2 20 -5.4111 0.0487
-6 2 21 5.9128 0.0113
-6 2 22 -0.3488 0.0544
-6 2 23 -2.3146 0.0007
-6 2 24 0.5129 0.0101
-6 2 25 -1.6790 -0.0577
-6 2 26 0.8014 0.1186
-6 3 1 -33.1124 1.6171
-6 3 2 1.0582 -0.5417
-6 3 3 -18.7005 0.0288
-6 3 4 -14.2215 -0.1255
-6 3 5 1.6188 -0.2424
-6 3 6 14.9505 -0.1689
-6 3 7 -0.1646 -0.0423
-6 3 8 -18.5456 0.1303
-6 3 9 0.8309 -0.0120
-6 3 10 3.1924 -0.2314
-6 3 11 1.0662 0.1703
-6 3 12 -11.6254 0.0035
-6 3 13 1.0489 -0.0686
-6 3 14 1.5493 -0.0361
-6 3 15 -7.9282 0.0065
-6 3 16 -3.0889 0.0833
-6 3 17 -5.0195 0.0440
-6 3 18 3.4118 0.0421
-6 3 19 4.1530 0.0319
-6 3 20 -4.7677 -0.0579
-6 3 21 1.7422 -0.0194
-6 3 22 -0.0225 -0.0227
-6 3 23 0.3536 0.0413
-6 3 24 2.5403 0.0350
-6 3 25 -2.2391 -0.1528
-6 4 1 0.4214 1.1128
-6 4 2 38.2801 -0.7993
-6 4 3 19.9236 0.3256
-6 4 4 3.3580 0.2974
-6 4 5 -2.6958 0.2001
-6 4 6 -11.1302 -0.1406
-6 4 7 23.1888 0.0130
-6 4 8 1.8981 0.2277
-6 4 9 -3.6168 0.0643
-6 4 10 1.1563 -0.1870
-6 4 11 5.8475 0.0946
-6 4 12 5.3899 0.0781
-6 4 13 -6.6117 0.1008
-6 4 14 7.0837 -0.0427
-6 4 15 2.9136 -0.0221
-6 4 16 6.1266 -0.0518
-6 4 17 -5.0322 -0.0824
-6 4 18 -0.6975 -0.0683
-6 4 19 1.0303 0.0909
-6 4 20 -0.6745 -0.0071
-6 4 21 0.2890 -0.0155
-6 4 22 -0.9649 -0.0635
-6 4 23 -1.5279 0.0294
-6 4 24 2.0855 0.0621
-6 4 25 -1.9690 -0.0010
-6 5 1 -42.7802 0.8529
-6 5 2 -29.7124 -0.3671
-6 5 3 -15.6247 -0.3753
-6 5 4 4.9315 0.2274
-6 5 5 1.1013 -0.0145
-6 5 6 -17.4046 -0.1432
-6 5 7 -2.2349 -0.2140
-6 5 8 -3.7857 0.1586
-6 5 9 1.1064 -0.0222
-6 5 10 -1.8148 -0.0798
-6 5 11 -8.1538 -0.0257
-6 5 12 4.4358 -0.1231
-6 5 13 0.3421 -0.0662
-6 5 14 -5.2173 0.0078
-6 5 15 -6.1483 0.0456
-6 5 16 6.1392 0.1567
-6 5 17 -0.6004 -0.0394
-6 5 18 0.1278 -0.0289
-6 5 19 1.2703 0.0254
-6 5 20 0.4126 0.0442
-6 5 21 -0.2767 0.0101
-6 5 22 1.8345 0.0097
-6 5 23 -2.3414 0.0154
-6 5 24 1.3950 -0.0470
-6 5 25 -1.7991 -0.0091
-6 6 1 43.6414 1.4589
-6 6 2 27.0231 -0.6622
-6 6 3 -11.3684 -0.1877
-6 6 4 14.9748 0.1518
-6 6 5 10.8482 0.2014
-6 6 6 2.1858 -0.0278
-6 6 7 9.0593 -0.1725
-6 6 8 -0.1505 0.1630
-6 6 9 0.3540 -0.0785
-6 6 10 4.1055 0.0667
-6 6 11 3.2405 0.0863
-6 6 12 -7.4470 0.1793
-6 6 13 5.9919 0.0146
-6 6 14 6.3141 -0.1121
-6 6 15 -5.4200 -0.0452
-6 6 16 -0.7146 0.0379
-6 6 17 -0.0701 -0.0168
-6 6 18 -2.1680 -0.0147
-6 6 19 -0.8893 -0.0240
-6 6 20 -0.6475 0.0072
-6 6 21 0.2979 -0.0618
-6 6 22 1.3014 -0.0110
-6 6 23 -0.7281 0.0509
-6 6 24 2.7529 -0.0668
-6 7 1 -32.8277 1.6402
-6 7 2 5.9920 -0.3136
-6 7 3 -15.2383 0.0378
-6 7 4 -13.1987 -0.1304
-6 7 5 -3.6156 0.1588
-6 7 6 -5.7886 -0.0688
-6 7 7 -7.2018 0.1332
-6 7 8 -0.0109 0.1009
-6 7 9 -0.0260 -0.0700
-6 7 10 -5.5390 -0.1407
-6 7 11 5.6505 -0.1056
-6 7 12 -2.7134 -0.0370
-6 7 13 -6.4557 0.0889
-6 7 14 1.5714 -0.0540
-6 7 15 4.4882 0.0061
-6 7 16 0.0055 0.0434
-6 7 17 0.4922 -0.0455
-6 7 18 3.4667 0.0117
-6 7 19 1.8392 0.0278
-6 7 20 -3.7215 -0.0039
-6 7 21 1.9116 0.0140
-6 7 22 -1.7801 -0.0031
-6 7 23 -1.7721 0.1158
-6 7 24 -1.6834 -0.0789
-6 8 1 6.5987 0.5436
-6 8 2 4.6888 -0.3969
-6 8 3 17.2313 -0.0167
-6 8 4 8.5323 0.1316
-6 8 5 -0.9821 0.0341
-6 8 6 12.0155 -0.3462
-6 8 7 4.5903 -0.1544
-6 8 8 -2.0123 0.0928
-6 8 9 1.9646 0.1215
-6 8 10 -0.4226 0.0183
-6 8 11 1.5597 0.0227
-6 8 12 3.9377 -0.0333
-6 8 13 3.3741 0.0902
-6 8 14 -6.4913 -0.0303
-6 8 15 -0.1117 -0.0215
-6 8 16 -0.0002 0.0336
-6 8 17 -3.2318 0.0103
-6 8 18 -2.5651 -0.0106
-6 8 19 2.5648 0.0537
-6 8 20 -0.9164 0.0147
-6 8 21 1.9883 -0.0820
-6 8 22 0.1247 -0.0595
-6 8 23 3.2302 0.0303
-6 9 1 3.8145 0.8499
-6 9 2 -15.2594 -0.1889
-6 9 3 -13.6309 -0.2899
-6 9 4 1.5819 0.0629
-6 9 5 -6.1439 0.3660
-6 9 6 -14.1476 0.1335
-6 9 7 1.8879 -0.0512
-6 9 8 2.5214 0.0274
-6 9 9 -1.8588 -0.0653
-6 9 10 -3.2180 0.0980
-6 9 11 -1.9022 -0.0726
-6 9 12 -3.7890 -0.0204
-6 9 13 1.3235 -0.0032
-6 9 14 3.5173 0.0008
-6 9 15 -0.6737 0.0275
-6 9 16 0.1511 -0.0309
-6 9 17 3.6713 -0.0409
-6 9 18 -0.5833 -0.0680
-6 9 19 -0.2240 -0.0361
-6 9 20 -1.9196 0.1040
-6 9 21 1.1038 0.0161
-6 9 22 -3.6545 -0.0085
-6 9 23 0.2601 -0.0508
-6 10 1 11.6417 -0.1589
-6 10 2 12.6866 0.7515
-6 10 3 3.4876 -0.3262
-6 10 4 -1.4668 -0.2458
-6 10 5 16.4471 0.0913
-6 10 6 3.6095 -0.0804
-6 10 7 -3.5248 -0.1044
-6 10 8 -2.1272 -0.0525
-6 10 9 6.7959 -0.0018
-6 10 10 0.7087 0.0277
-6 10 11 2.3008 -0.0230
-6 10 12 3.7397 0.0228
-6 10 13 -4.3714 -0.0124
-6 10 14 0.7486 -0.0471
-6 10 15 1.5959 0.0002
-6 10 16 -2.0067 0.0915
-6 10 17 -0.7203 0.0815
-6 10 18 -0.6639 0.0001
-6 10 19 3.4268 -0.0507
-6 10 20 -2.3038 -0.0100
-6 10 21 3.0911 0.0431
-6 10 22 -1.3518 -0.0185
-6 11 1 -6.6651 -0.8771
-6 11 2 -7.1263 0.3904
-6 11 3 1.3066 0.1505
-6 11 4 -5.4046 -0.4205
-6 11 5 -15.6576 0.1470
-6 11 6 5.1944 0.1794
-6 11 7 3.9039 0.0824
-6 11 8 -6.5923 -0.0527
-6 11 9 -0.2043 0.0306
-6 11 10 -3.3009 0.0207
-6 11 11 -2.4018 -0.0386
-6 11 12 0.6957 0.0800
-6 11 13 -0.1390 0.0677
-6 11 14 -2.4935 -0.0433
-6 11 15 1.0175 -0.0619
-6 11 16 -0.4241 -0.0711
-6 11 17 0.9153 0.0313
-6 11 18 -3.1197 0.0055
-6 11 19 1.5458 -0.0455
-6 11 20 -1.3255 0.0357
-6 11 21 2.1325 -0.0351
-6 12 1 5.2242 -0.5905
-6 12 2 -0.2291 0.4904
-6 12 3 -1.1784 0.2163
-6 12 4 16.9384 -0.0164
-6 12 5 -1.6903 -0.0946
-6 12 6 -1.8705 -0.0537
-6 12 7 1.7139 0.0142
-6 12 8 0.4768 -0.0794
-6 12 9 6.4639 0.1111
-6 12 10 -2.1047 -0.0186
-6 12 11 0.3104 -0.1662
-6 12 12 4.7016 -0.0445
-6 12 13 -0.9960 0.0918
-6 12 14 0.7354 0.0170
-6 12 15 0.6778 -0.0093
-6 12 16 1.6441 0.0157
-6 12 17 0.6209 0.0171
-6 12 18 0.9683 0.0073
-6 12 19 -1.5938 -0.0161
-6 12 20 -1.6181 0.0169
-6 12 21 -0.5614 0.0422
-6 13 1 0.9639 -1.1266
-6 13 2 -0.6948 0.2538
-6 13 3 -6.7369 -0.2682
-6 13 4 -5.8257 -0.0031
-6 13 5 -0.7221 -0.0209
-6 13 6 2.8745 0.0892
-6 13 7 -1.2696 -0.0535
-6 13 8 -7.7834 -0.1351
-6 13 9 3.8871 0.0859
-6 13 10 2.1183 0.1656
-6 13 11 -8.4663 -0.0301
-6 13 12 2.5013 -0.0246
-6 13 13 -0.4654 0.0091
-6 13 14 -0.4418 0.0190
-6 13 15 -2.7214 -0.0495
-6 13 16 -1.3444 0.0201
-6 13 17 -0.7521 0.0294
-6 13 18 2.3930 -0.0493
-6 13 19 1.6509 0.0442
-6 13 20 -0.0530 -0.0633
-6 14 1 1.2598 0.0750
-6 14 2 0.0032 0.2260
-6 14 3 7.1526 0.1272
-6 14 4 4.4839 -0.1007
-6 14 5 -5.2924 0.0592
-6 14 6 3.1190 0.1879
-6 14 7 4.4659 0.0197
-6 14 8 0.0622 -0.1085
-6 14 9 -6.0994 -0.0260
-6 14 10 7.6057 0.0454
-6 14 11 -0.1682 -0.1005
-6 14 12 -1.1743 0.0100
-6 14 13 -0.1513 0.0483
-6 14 14 1.7644 -0.0038
-6 14 15 3.6322 -0.0378
-6 14 16 -0.8830 -0.0210
-6 14 17 -1.0189 0.0553
-6 14 18 -2.6155 -0.0489
-6 14 19 1.3913 0.0076
-6 15 1 0.4032 -0.7183
-6 15 2 -4.0698 0.4184
-6 15 3 -5.4860 -0.0604
-6 15 4 3.6171 -0.1941
-6 15 5 -3.5934 -0.1784
-6 15 6 -0.8895 0.0364
-6 15 7 -2.9180 0.0609
-6 15 8 5.1316 -0.1178
-6 15 9 -1.3334 0.0937
-6 15 10 -3.8296 0.0330
-6 15 11 2.5751 -0.0039
-6 15 12 0.2783 -0.0429
-6 15 13 -1.0119 0.0139
-6 15 14 -3.1692 0.0407
-6 15 15 0.9147 -0.0249
-6 15 16 -0.8257 0.0005
-6 15 17 3.9457 0.0284
-6 15 18 -2.4788 0.0251
-6 16 1 2.9305 -0.7451
-6 16 2 1.7719 0.2099
-6 16 3 0.9734 0.2211
-6 16 4 2.1026 -0.0171
-6 16 5 -0.8148 0.0643
-6 16 6 2.6038 0.1334
-6 16 7 -2.1398 -0.0671
-6 16 8 -2.2728 -0.0561
-6 16 9 3.1523 0.0663
-6 16 10 -1.3892 -0.0064
-6 16 11 0.4950 -0.0268
-6 16 12 0.6406 0.0016
-6 16 13 1.1329 0.0199
-6 16 14 0.5744 0.0136
-6 16 15 1.1591 -0.0256
-6 16 16 -4.7942 -0.0268
-6 16 17 4.6409 -0.0273
-6 17 1 0.7635 -0.3634
-6 17 2 -2.2765 0.1223
-6 17 3 -1.9068 0.0247
-6 17 4 1.4868 -0.1996
-6 17 5 0.0808 -0.1445
-6 17 6 -0.1814 0.1871
-6 17 7 1.7208 -0.0608
-6 17 8 0.8431 -0.0978
-6 17 9 -1.0035 0.0542
-6 17 10 -2.0117 0.0164
-6 17 11 0.7998 0.0007
-6 17 12 -1.1742 -0.0519
-6 17 13 -2.8732 -0.0130
-6 17 14 2.6808 0.0382
-6 17 15 1.4141 0.0131
-6 17 16 -4.2601 0.0525
-6 18 1 1.2773 -0.5302
-6 18 2 2.0498 0.2600
-6 18 3 -1.5319 0.1300
-6 18 4 -1.9051 -0.0566
-6 18 5 0.1126 -0.0155
-6 18 6 -1.1541 0.1263
-6 18 7 -1.5015 -0.0004
-6 18 8 0.6080 -0.0520
-6 18 9 4.1953 0.0238
-6 18 10 -3.7594 0.0103
-6 18 11 4.7111 0.0224
-6 18 12 2.4781 0.0363
-6 18 13 -4.6755 -0.0369
-6 18 14 1.1413 0.0072
-6 18 15 2.3116 -0.1238
-6 19 1 -0.0490 -0.2661
-6 19 2 -0.6547 -0.0572
-6 19 3 2.2498 0.2613
-6 19 4 2.5009 -0.2234
-6 19 5 0.3434 -0.0888
-6 19 6 0.9853 0.0769
-6 19 7 -1.1621 0.0163
-6 19 8 -1.8968 0.0103
-6 19 9 1.3148 -0.0604
-6 19 10 -3.1280 -0.0011
-6 19 11 -3.7190 -0.0153
-6 19 12 4.3567 -0.0278
-6 19 13 -0.5921 0.0556
-6 19 14 -0.9335 0.0894
-6 20 1 1.0239 -0.2552
-6 20 2 -0.7475 0.0097
-6 20 3 -4.1468 0.0676
-6 20 4 -0.8684 0.1150
-6 20 5 0.1543 -0.0753
-6 20 6 1.2423 -0.0539
-6 20 7 -0.1312 -0.0080
-6 20 8 2.5426 0.0374
-6 20 9 -1.4768 0.0212
-6 20 10 5.7369 0.0204
-6 20 11 -3.4797 0.0128
-6 20 12 -1.0779 -0.0159
-6 20 13 0.7084 -0.0998
-6 21 1 -0.0977 -0.0869
-6 21 2 2.5975 -0.0756
-6 21 3 1.6654 0.0236
-6 21 4 0.7118 0.0041
-6 21 5 -2.1177 0.0941
-6 21 6 0.1512 0.0091
-6 21 7 -4.1294 -0.0018
-6 21 8 3.1802 -0.0111
-6 21 9 -5.4818 -0.0455
-6 21 10 3.3244 -0.0003
-6 21 11 1.6927 -0.0452
-6 22 1 2.0066 0.1364
-6 22 2 -3.1306 -0.1072
-6 22 3 -2.1331 0.0077
-6 22 4 3.5450 -0.0942
-6 22 5 0.2015 -0.0308
-6 22 6 4.5591 -0.0065
-6 22 7 -1.1837 -0.0122
-6 22 8 2.8807 0.0202
-6 22 9 -3.2915 0.0744
-6 22 10 -0.3183 0.0102
-6 23 1 3.4251 -0.0996
-6 23 2 1.8039 0.0816
-6 23 3 -2.8465 0.0639
-6 23 4 -1.4133 0.0479
-6 23 5 -4.3544 0.0179
-6 23 6 -1.3789 0.0012
-6 23 7 -0.5745 0.0048
-6 23 8 1.5109 -0.0872
-6 24 1 -2.2157 -0.0119
-6 24 2 2.3244 -0.1091
-6 24 3 1.7915 0.0276
-6 24 4 4.1517 -0.0937
-6 24 5 1.2945 0.0678
-6 25 1 -1.4423 -0.0287
-6 25 2 -1.6385 -0.0083
-6 25 3 -2.9669 0.0494
-5 -25 1 0.4408 -0.0658
-5 -25 2 2.6579 -0.2199
-5 -25 3 -2.3336 0.0342
-5 -25 4 0.7200 -0.1912
-5 -25 5 0.2603 -0.0121
-5 -25 6 -0.0623 0.0339
-5 -25 7 1.5139 -0.1122
-5 -25 8 0.7934 0.0154
-5 -25 9 -1.1430 0.0195
-5 -25 10 3.6031 -0.0604
-5 -25 11 -1.2926 -0.0367
-5 -24 1 -2.7893 0.0567
-5 -24 2 2.5920 0.1338
-5 -24 3 0.7851 0.0712
-5 -24 4 -1.4116 0.0378
-5 -24 5 2.1997 0.1105
-5 -24 6 -2.0161 -0.0055
-5 -24 7 -0.6124 0.0364
-5 -24 8 1.5872 0.0928
-5 -24 9 -5.9489 0.0020
-5 -24 10 2.1636 0.0758
-5 -24 11 -2.3705 0.0545
-5 -24 12 -3.1873 0.0115
-5 -24 13 0.2609 -0.0289
-5 -24 14 -1.6334 0.0337
-5 -23 1 -3.5408 -0.2637
-5 -23 2 1.1017 0.1552
-5 -23 3 -2.9900 -0.1121
-5 -23 4 0.6956 -0.0829
-5 -23 5 -0.7629 0.0270
-5 -23 6 1.2398 -0.0466
-5 -23 7 -1.8963 -0.1090
-5 -23 8 6.4828 -0.0505
-5 -23 9 -1.3003 -0.0770
-5 -23 10 1.3694 -0.0379
-5 -23 11 3.5831 -0.0920
-5 -23 12 -0.5766 0.0488
-5 -23 13 4.3924 -0.0321
-5 -23 14 -2.0826 -0.1036
-5 -23 15 4.7705 0.0150
-5 -23 16 0.1321 0.0049
-5 -23 17 1.2624 -0.0314
-5 -22 1 -1.0685 -0.2216
-5 -22 2 7.1400 0.0324
-5 -22 3 -4.2724 -0.0334
-5 -22 4 3.8154 -0.0646
-5 -22 5 -0.2751 0.0738
-5 -22 6 -0.4376 -0.0089
-5 -22 7 -2.4639 0.1386
-5 -22 8 -2.1117 0.0286
-5 -22 9 0.2685 0.1193
-5 -22 10 -2.7700 0.0467
-5 -22 11 0.7778 -0.0376
-5 -22 12 -4.0802 0.0856
-5 -22 13 1.3396 0.0750
-5 -22 14 -3.8687 -0.0231
-5 -22 15 0.2055 0.0741
-5 -22 16 -3.9661 -0.0282
-5 -22 17 1.4251 -0.0582
-5 -22 18 -1.1304 0.0181
-5 -21 1 -2.7307 0.0087
-5 -21 2 0.3541 0.3181
-5 -21 3 -3.1303 0.0685
-5 -21 4 -1.1117 0.0229
-5 -21 5 1.2097 0.0634
-5 -21 6 -1.4339 -0.0184
-5 -21 7 4.3710 -0.1007
-5 -21 8 -0.8899 -0.1649
-5 -21 9 2.3960 0.0610
-5 -21 10 -2.3429 -0.0257
-5 -21 11 2.9068 -0.0705
-5 -21 12 -0.1355 -0.0533
-5 -21 13 0.7789 -0.0229
-5 -21 14 0.0423 -0.0857
-5 -21 15 5.3719 0.0433
-5 -21 16 -2.7367 -0.0270
-5 -21 17 4.5668 0.0470
-5 -21 18 -5.2339 0.1131
-5 -21 19 1.3945 -0.0970
-5 -21 20 -0.9394 0.0705
-5 -20 1 2.5715 -0.4231
-5 -20 2 2.9184 -0.1614
-5 -20 3 -0.3585 -0.1943
-5 -20 4 2.9039 -0.1864
-5 -20 5 0.4637 -0.0690
-5 -20 6 -1.0757 0.1693
-5 -20 7 -2.8121 0.0244
-5 -20 8 0.7970 -0.0094
-5 -20 9 1.1734 0.0004
-5 -20 10 -1.6239 0.0463
-5 -20 11 0.1722 -0.0080
-5 -20 12 2.3423 0.1138
-5 -20 13 -2.2879 0.0324
-5 -20 14 -1.2970 0.0104
-5 -20 15 0.1096 -0.0058
-5 -20 16 -5.2619 -0.0001
-5 -20 17 7.5367 0.0407
-5 -20 18 -3.6988 -0.0990
-5 -20 19 0.9430 0.0156
-5 -20 20 0.7411 0.0423
-5 -20 21 2.8305 -0.0679
-5 -19 1 -1.9652 -0.0435
-5 -19 2 0.2120 0.7276
-5 -19 3 -3.0252 0.1794
-5 -19 4 -3.3510 0.0472
-5 -19 5 0.7645 -0.0390
-5 -19 6 3.1723 0.0533
-5 -19 7 -2.1308 0.0154
-5 -19 8 0.0544 -0.0091
-5 -19 9 3.1416 0.0529
-5 -19 10 -1.8266 -0.0001
-5 -19 11 -2.7394 -0.1073
-5 -19 12 1.9342 0.0012
-5 -19 13 -1.1778 -0.0345
-5 -19 14 1.1268 0.0386
-5 -19 15 3.8493 -0.1246
-5 -19 16 -7.1242 0.0195
-5 -19 17 4.4551 0.0498
-5 -19 18 -0.0911 -0.0215
-5 -19 19 -0.4980 -0.0725
-5 -19 20 -2.8346 0.0696
-5 -19 21 -1.6691 0.1062
-5 -19 22 1.9794 0.0063
-5 -18 1 -0.4526 -1.0290
-5 -18 2 0.9603 -0.1734
-5 -18 3 6.0699 -0.0540
-5 -18 4 -0.9081 -0.0729
-5 -18 5 -0.5206 -0.0435
-5 -18 6 0.9787 -0.0850
-5 -18 7 0.1060 -0.0554
-5 -18 8 -4.9223 -0.0672
-5 -18 9 0.9077 0.0404
-5 -18 10 1.9937 -0.0383
-5 -18 11 1.2687 0.0166
-5 -18 12 0.1299 -0.0041
-5 -18 13 -0.1195 0.0736
-5 -18 14 -1.6407 0.0240
-5 -18 15 6.1357 0.0061
-5 -18 16 -4.3020 0.0212
-5 -18 17 1.0510 0.0399
-5 -18 18 -1.2641 0.0105
-5 -18 19 2.5325 -0.0011
-5 -18 20 1.5479 -0.0360
-5 -18 21 -0.6387 -0.0364
-5 -18 22 1.6928 0.0441
-5 -18 23 0.8454 -0.0467
-5 -17 1 0.5349 0.4341
-5 -17 2 -4.1754 0.0137
-5 -17 3 -1.6172 0.0176
-5 -17 4 -2.1424 0.0189
-5 -17 5 0.2177 0.1559
-5 -17 6 -0.8023 0.0647
-5 -17 7 3.0494 0.0661
-5 -17 8 3.4969 -0.0385
-5 -17 9 -0.3669 0.1470
-5 -17 10 -5.3951 0.0297
-5 -17 11 0.5056 -0.0619
-5 -17 12 1.3848 -0.0276
-5 -17 13 -3.5107 -0.0011
-5 -17 14 -3.2117 -0.0302
-5 -17 15 1.5110 -0.0229
-5 -17 16 -2.1399 -0.0517
-5 -17 17 1.0095 0.0200
-5 -17 18 -0.1761 -0.0613
-5 -17 19 -1.6946 0.0068
-5 -17 20 -0.7814 -0.0380
-5 -17 21 0.8763 0.0256
-5 -17 22 -3.6175 0.0280
-5 -17 23 0.7860 0.0052
-5 -16 1 2.0153 -0.0774
-5 -16 2 -0.4414 0.3020
-5 -16 3 8.5280 -0.2277
-5 -16 4 -1.5701 0.1577
-5 -16 5 1.1234 -0.1374
-5 -16 6 2.4684 0.0173
-5 -16 7 -6.9315 -0.0778
-5 -16 8 -2.5946 -0.1317
-5 -16 9 7.7528 -0.0300
-5 -16 10 1.4601 0.0055
-5 -16 11 -2.9688 -0.0049
-5 -16 12 6.3123 0.0507
-5 -16 13 2.0297 -0.0012
-5 -16 14 1.5803 0.0024
-5 -16 15 2.7228 -0.0109
-5 -16 16 0.7228 0.0446
-5 -16 17 -0.4843 0.0478
-5 -16 18 1.3324 0.0253
-5 -16 19 0.6762 0.0805
-5 -16 20 -1.8467 -0.0140
-5 -16 21 3.6267 -0.0104
-5 -16 22 0.2115 0.0275
-5 -16 23 0.6951 -0.0130
-5 -16 24 -0.8979 -0.0477
-5 -15 1 3.8328 0.0223
-5 -15 2 -13.0577 -0.2702
-5 -15 3 -0.6133 -0.1344
-5 -15 4 0.9740 -0.0885
-5 -15 5 -9.6239 -0.1271
-5 -15 6 6.6273 0.2319
-5 -15 7 4.8977 -0.0135
-5 -15 8 -6.7360 0.0794
-5 -15 9 -4.6121 0.0561
-5 -15 10 2.0450 -0.0218
-5 -15 11 -4.1864 -0.0612
-5 -15 12 -3.2755 0.0528
-5 -15 13 -4.6415 -0.0069
-5 -15 14 -0.0115 0.1040
-5 -15 15 -4.3533 -0.0623
-5 -15 16 -1.3523 -0.0504
-5 -15 17 -0.4700 -0.0362
-5 -15 18 0.4957 -0.0485
-5 -15 19 0.7409 -0.0543
-5 -15 20 -0.8226 -0.0111
-5 -15 21 -1.8212 -0.0498
-5 -15 22 1.5172 0.0204
-5 -15 23 -0.3455 -0.0166
-5 -15 24 0.4175 0.0561
-5 -15 25 -2.6233 -0.0216
-5 -14 1 9.4581 0.9078
-5 -14 2 5.2959 -0.1421
-5 -14 3 0.1425 0.5843
-5 -14 4 10.8024 0.1456
-5 -14 5 -2.7068 -0.1154
-5 -14 6 -2.1315 -0.0036
-5 -14 7 1.3976 -0.0444
-5 -14 8 5.8016 -0.1006
-5 -14 9 2.9748 0.1501
-5 -14 10 -1.9789 -0.0930
-5 -14 11 6.2804 0.0531
-5 -14 12 5.4030 -0.1141
-5 -14 13 -2.4088 -0.0882
-5 -14 14 5.2442 0.0130
-5 -14 15 5.2190 0.0022
-5 -14 16 0.9302 0.0388
-5 -14 17 -2.7984 0.0198
-5 -14 18 1.3129 0.0559
-5 -14 19 -1.2471 0.0739
-5 -14 20 1.2373 0.0177
-5 -14 21 -2.2241 0.0178
-5 -14 22 0.0885 -0.0107
-5 -14 23 -0.8886 0.0012
-5 -14 24 3.2161 0.0369
-5 -14 25 -2.6867 0.0308
-5 -13 1 -6.0205 0.1974
-5 -13 2 -9.5549 -0.9808
-5 -13 3 -1.3103 -0.1002
-5 -13 4 -4.7278 -0.1549
-5 -13 5 -2.7456 0.0215
-5 -13 6 4.1073 0.1117
-5 -13 7 -4.6848 -0.1060
-5 -13 8 -7.5879 -0.0364
-5 -13 9 5.7336 -0.0217
-5 -13 10 -6.6346 -0.0125
-5 -13 11 -4.6935 0.2128
-5 -13 12 1.7506 -0.0394
-5 -13 13 -0.7931 0.0940
-5 -13 14 -9.7454 0.0714
-5 -13 15 -2.7418 0.0076
-5 -13 16 3.8605 -0.0321
-5 -13 17 -1.1941 -0.0165
-5 -13 18 -0.5320 -0.0904
-5 -13 19 1.4685 0.0059
-5 -13 20 1.6641 -0.0446
-5 -13 21 1.0511 0.0719
-5 -13 22 0.1005 -0.0366
-5 -13 23 -1.6597 -0.1016
-5 -13 24 2.1288 -0.0437
-5 -13 25 0.9006 0.0447
-5 -12 1 17.0404 0.9086
-5 -12 2 -4.2092 0.2388
-5 -12 3 4.5664 0.2297
-5 -12 4 7.9807 -0.0494
-5 -12 5 -4.8234 -0.0451
-5 -12 6 2.0511 0.1541
-5 -12 7 7.2391 0.0089
-5 -12 8 -2.0379 0.2283
-5 -12 9 1.4721 -0.1877
-5 -12 10 5.0987 -0.0267
-5 -12 11 -0.3982 0.0038
-5 -12 12 -3.2102 -0.0926
-5 -12 13 9.6306 -0.1682
-5 -12 14 7.0243 -0.0217
-5 -12 15 -3.6847 -0.0507
-5 -12 16 0.2059 0.0684
-5 -12 17 2.8058 0.0085
-5 -12 18 -1.8039 0.0228
-5 -12 19 -3.2878 -0.0197
-5 -12 20 0.6234 -0.0966
-5 -12 21 -0.1664 0.0721
-5 -12 22 0.1127 0.1072
-5 -12 23 -1.0149 0.0256
-5 -12 24 0.0779 0.0150
-5 -12 25 -1.7915 -0.0874
-5 -12 26 3.3865 0.1352
-5 -11 1 -0.5833 -0.9500
-5 -11 2 3.3245 0.3451
-5 -11 3 -9.5470 -0.0307
-5 -11 4 0.0708 -0.0074
-5 -11 5 1.5908 -0.0621
-5 -11 6 -4.7314 -0.1651
-5 -11 7 -3.1017 -0.1108
-5 -11 8 1.7781 0.0826
-5 -11 9 -3.8975 -0.1409
-5 -11 10 -1.6988 0.0103
-5 -11 11 4.5456 0.1343
-5 -11 12 -6.3981 0.0772
-5 -11 13 -9.4931 0.1226
-5 -11 14 1.2169 0.0867
-5 -11 15 -0.6733 -0.0811
-5 -11 16 -2.0306 0.0208
-5 -11 17 -0.5823 -0.0308
-5 -11 18 4.0396 0.1709
-5 -11 19 -1.3147 0.0076
-5 -11 20 -0.5623 -0.0630
-5 -11 21 -0.5356 -0.0245
-5 -11 22 0.3907 -0.0259
-5 -11 23 -0.3591 -0.0504
-5 -11 24 2.7547 0.0081
-5 -11 25 -5.7889 -0.0747
-5 -11 26 2.0561 0.0574
-5 -10 1 -7.9453 -0.2246
-5 -10 2 4.5030 -0.7085
-5 -10 3 4.6222 0.3674
-5 -10 4 -4.4775 -0.1973
-5 -10 5 3.5961 0.2294
-5 -10 6 4.0066 -0.1176
-5 -10 7 0.1206 0.1692
-5 -10 8 4.1630 0.2256
-5 -10 9 1.3051 0.0171
-5 -10 10 -3.6477 -0.0597
-5 -10 11 4.3876 -0.0203
-5 -10 12 7.0756 -0.1924
-5 -10 13 2.2231 0.0072
-5 -10 14 3.9306 -0.0094
-5 -10 15 -1.7866 0.0724
-5 -10 16 4.2912 -0.1159
-5 -10 17 -3.5926 -0.1395
-5 -10 18 -0.4784 0.0251
-5 -10 19 3.1720 -0.0010
-5 -10 20 1.8222 -0.0481
-5 -10 21 0.6349 0.0484
-5 -10 22 -0.6380 0.0421
-5 -10 23 -1.1892 0.0314
-5 -10 24 5.8166 -0.0013
-5 -10 25 -1.8789 0.0074
-5 -10 26 0.9194 0.1448
-5 -9 1 -2.2890 1.2055
-5 -9 2 -0.0935 -0.2036
-5 -9 3 6.9310 0.1685
-5 -9 4 -6.3457 0.1858
-5 -9 5 -0.2254 0.0726
-5 -9 6 -0.3175 -0.2061
-5 -9 7 -14.3829 -0.1706
-5 -9 8 6.3899 -0.2158
-5 -9 9 0.6436 -0.0510
-5 -9 10 -5.2148 0.0932
-5 -9 11 -0.7247 0.1103
-5 -9 12 -6.0583 -0.1119
-5 -9 13 -3.7565 0.0044
-5 -9 14 -0.3817 -0.0186
-5 -9 15 -3.0373 0.1301
-5 -9 16 2.7932 0.0264
-5 -9 17 1.4395 0.0301
-5 -9 18 -4.4358 0.0874
-5 -9 19 -3.5376 0.0413
-5 -9 20 -2.4683 -0.0909
-5 -9 21 2.0327 0.0685
-5 -9 22 -2.4463 -0.0494
-5 -9 23 -3.2067 0.0209
-5 -9 24 0.6960 -0.0908
-5 -9 25 -1.0699 -0.0247
-5 -9 26 -4.1100 0.0518
-5 -9 27 2.3071 0.0240
-5 -8 1 -11.7181 -0.3561
-5 -8 2 -13.7279 -0.2141
-5 -8 3 14.8624 -0.5777
-5 -8 4 -14.2145 -0.0404
-5 -8 5 6.8625 -0.0604
-5 -8 6 17.6495 0.2444
-5 -8 7 -6.5878 0.2400
-5 -8 8 -0.0542 0.2028
-5 -8 9 5.8719 -0.2628
-5 -8 10 -3.9825 0.1693
-5 -8 11 8.2624 0.0670
-5 -8 12 -2.6462 0.0647
-5 -8 13 9.0289 -0.0423
-5 -8 14 -1.2013 0.0032
-5 -8 15 -4.0768 0.0054
-5 -8 16 0.5537 -0.0972
-5 -8 17 2.5780 -0.0989
-5 -8 18 6.0271 0.0583
-5 -8 19 2.3635 -0.0548
-5 -8 20 0.6862 -0.0380
-5 -8 21 2.7848 0.0004
-5 -8 22 2.8445 0.0368
-5 -8 23 -0.9239 0.0335
-5 -8 24 1.5433 -0.0345
-5 -8 25 2.9343 -0.0240
-5 -8 26 -0.7616 0.0241
-5 -8 27 1.2414 0.0943
-5 -7 1 19.3840 0.5081
-5 -7 2 -9.1454 0.5327
-5 -7 3 24.0630 0.5952
-5 -7 4 -17.1033 -0.0425
-5 -7 5 0.2519 -0.0717
-5 -7 6 -10.8600 -0.2472
-5 -7 7 -0.4945 -0.0207
-5 -7 8 1.4662 0.0800
-5 -7 9 0.9390 -0.2282
-5 -7 10 -7.5354 -0.0035
-5 -7 11 12.0975 -0.0674
-5 -7 12 -15.6883 -0.0668
-5 -7 13 1.5576 -0.0839
-5 -7 14 5.9894 0.0509
-5 -7 15 -0.3059 0.0673
-5 -7 16 -2.3841 -0.0170
-5 -7 17 -6.5081 -0.0225
-5 -7 18 -1.9754 0.1749
-5 -7 19 -3.6349 -0.0565
-5 -7 20 -3.6078 0.0140
-5 -7 21 -2.6774 -0.0203
-5 -7 22 -0.5746 0.0029
-5 -7 23 0.8222 0.0624
-5 -7 24 -1.8412 0.0488
-5 -7 25 -1.7834 -0.0490
-5 -7 26 0.1993 -0.0379
-5 -7 27 -0.3302 -0.1110
-5 -6 1 -22.1480 -1.1494
-5 -6 2 -14.9309 -0.5321
-5 -6 3 14.9179 -0.1203
-5 -6 4 -22.2686 -0.0697
-5 -6 5 25.6855 0.1484
-5 -6 6 9.7717 -0.2717
-5 -6 7 -13.8880 0.2400
-5 -6 8 5.4651 -0.0374
-5 -6 9 4.6936 0.0643
-5 -6 10 -15.0647 0.0280
-5 -6 11 10.3009 0.1770
-5 -6 12 4.7613 -0.0115
-5 -6 13 -3.7507 0.0260
-5 -6 14 -7.6400 0.0023
-5 -6 15 6.9210 0.1080
-5 -6 16 5.6910 -0.1077
-5 -6 17 1.0407 -0.0914
-5 -6 18 4.6402 0.0447
-5 -6 19 6.8006 0.0076
-5 -6 20 2.7810 0.0233
-5 -6 21 2.1743 -0.0102
-5 -6 22 -2.1892 -0.1164
-5 -6 23 0.1061 -0.0304
-5 -6 24 2.7453 -0.0128
-5 -6 25 1.1020 0.0572
-5 -6 26 -1.4618 0.0789
-5 -6 27 0.3239 0.0074
-5 -5 1 4.0420 0.1661
-5 -5 2 -0.5658 0.5529
-5 -5 3 25.6495 0.0449
-5 -5 4 -11.0044 0.0540
-5 -5 5 -27.8234 0.3199
-5 -5 6 14.1246 -0.1646
-5 -5 7 -0.7381 0.1822
-5 -5 8 -5.4589 -0.0126
-5 -5 9 6.6209 -0.1839
-5 -5 10 8.7063 0.1111
-5 -5 11 -15.8326 -0.0393
-5 -5 12 -0.6282 -0.0899
-5 -5 13 14.8884 -0.0779
-5 -5 14 -6.8685 -0.0886
-5 -5 15 -10.3288 0.1601
-5 -5 16 1.0239 -0.0466
-5 -5 17 -2.5674 0.0411
-5 -5 18 -11.1116 -0.0854
-5 -5 19 -5.2868 -0.0439
-5 -5 20 -1.0896 0.0423
-5 -5 21 -0.4615 0.0784
-5 -5 22 3.4114 0.0546
-5 -5 23 -4.5346 0.0581
-5 -5 24 -1.4606 -0.0897
-5 -5 25 1.2592 0.0032
-5 -5 26 0.9755 -0.0225
-5 -5 27 -2.5574 0.1151
-5 -4 1 -0.2988 -1.3768
-5 -4 2 -22.9025 0.6909
-5 -4 3 -17.6193 -0.8085
-5 -4 4 33.3803 0.1486
-5 -4 5 5.7439 -0.2956
-5 -4 6 -13.0571 -0.1510
-5 -4 7 10.1710 0.0457
-5 -4 8 3.5929 0.0245
-5 -4 9 -22.7816 -0.2301
-5 -4 10 18.2549 0.0451
-5 -4 11 8.9520 0.0415
-5 -4 12 -16.1884 0.2077
-5 -4 13 -1.1133 -0.0759
-5 -4 14 19.3869 -0.0288
-5 -4 15 -1.0044 -0.0303
-5 -4 16 -4.0481 0.0491
-5 -4 17 16.4004 0.0782
-5 -4 18 7.7082 0.0700
-5 -4 19 1.8945 -0.0430
-5 -4 20 -0.3137 0.0036
-5 -4 21 -0.5101 -0.1102
-5 -4 22 2.4300 -0.0134
-5 -4 23 2.5650 0.0699
-5 -4 24 -0.5939 -0.0538
-5 -4 25 -0.1175 -0.0423
-5 -4 26 0.8019 -0.0151
-5 -4 27 2.4439 0.0522
-5 -3 1 18.0275 -0.6438
-5 -3 2 33.4908 0.8069
-5 -3 3 -11.2601 -0.0884
-5 -3 4 -29.5742 0.4076
-5 -3 5 14.9848 0.0179
-5 -3 6 -8.9533 -0.0394
-5 -3 7 -7.3664 0.3527
-5 -3 8 18.8234 0.0611
-5 -3 9 -9.7685 0.0981
-5 -3 10 -16.0013 -0.0595
-5 -3 11 9.7263 -0.1616
-5 -3 12 10.3639 0.1346
-5 -3 13 -23.4251 -0.0062
-5 -3 14 -1.3212 0.0459
-5 -3 15 6.2995 -0.0400
-5 -3 16 -13.1401 -0.1206
-5 -3 17 -14.0412 -0.0480
-5 -3 18 -3.1356 -0.0145
-5 -3 19 3.2460 -0.0136
-5 -3 20 -4.6584 0.0890
-5 -3 21 -0.8921 -0.1000
-5 -3 22 -1.8102 0.0418
-5 -3 23 -0.8269 0.0515
-5 -3 24 -1.0921 0.0536
-5 -3 25 0.0493 -0.0622
-5 -3 26 -2.9962 0.0330
-5 -3 27 1.3192 0.0134
-5 -2 1 -39.8662 0.4634
-5 -2 2 -17.0741 -1.0774
-5 -2 3 30.6096 0.2167
-5 -2 4 0.9099 0.1595
-5 -2 5 5.7278 -0.1536
-5 -2 6 0.9168 -0.4960
-5 -2 7 -4.2377 0.0062
-5 -2 8 3.8406 -0.1484
-5 -2 9 13.1599 0.1522
-5 -2 10 0.6876 -0.0823
-5 -2 11 -9.8933 -0.0374
-5 -2 12 12.7589 -0.0614
-5 -2 13 8.0203 -0.0305
-5 -2 14 -3.3205 -0.0277
-5 -2 15 3.3632 0.1562
-5 -2 16 19.8983 0.0090
-5 -2 17 6.2557 0.0560
-5 -2 18 -5.8336 -0.0413
-5 -2 19 6.0898 0.0968
-5 -2 20 2.9086 0.0561
-5 -2 21 0.5198 -0.0663
-5 -2 22 -0.5047 -0.0503
-5 -2 23 3.5046 0.0389
-5 -2 24 0.3356 -0.0022
-5 -2 25 1.8738 -0.0067
-5 -2 26 -0.7314 -0.0546
-5 -2 27 0.4003 -0.0023
-5 -1 1 31.7491 1.6915
-5 -1 2 -7.7119 -0.6109
-5 -1 3 -13.1036 -0.6939
-5 -1 4 -19.6130 0.7169
-5 -1 5 18.2561 0.0666
-5 -1 6 -5.8074 0.2081
-5 -1 7 -12.0820 0.0054
-5 -1 8 1.9297 -0.1100
-5 -1 9 -10.0476 0.1270
-5 -1 10 0.5355 0.0160
-5 -1 11 3.0505 0.1198
-5 -1 12 -12.4831 0.0834
-5 -1 13 -0.0226 -0.0526
-5 -1 14 1.2820 -0.0239
-5 -1 15 -16.6182 -0.0044
-5 -1 16 -11.7628 0.0029
-5 -1 17 4.9616 -0.0366
-5 -1 18 -1.7815 -0.1712
-5 -1 19 -7.5452 0.0379
-5 -1 20 0.6322 0.0251
-5 -1 21 2.5900 -0.0297
-5 -1 22 -3.8997 -0.0138
-5 -1 23 -1.9328 0.0117
-5 -1 24 -1.2767 -0.0414
-5 -1 25 1.7128 0.0434
-5 -1 26 -1.7079 0.0005
-5 0 1 -28.9323 1.1218
-5 0 2 21.9703 0.4849
-5 0 3 33.1813 -0.5231
-5 0 4 -30.0742 0.1312
-5 0 5 2.3562 -0.1919
-5 0 6 24.8617 0.0367
-5 0 7 -16.0788 0.0258
-5 0 8 13.2457 0.1090
-5 0 9 6.4453 -0.1803
-5 0 10 -6.3139 -0.0929
-5 0 11 6.7190 -0.0979
-5 0 12 1.7897 0.1395
-5 0 13 0.9033 -0.1569
-5 0 14 7.4280 -0.0197
-5 0 15 14.8969 -0.0309
-5 0 16 0.1158 0.1176
-5 0 17 -3.9666 0.0897
-5 0 18 9.9713 -0.0555
-5 0 19 0.4803 0.0301
-5 0 20 -4.6564 0.0738
-5 0 21 2.1207 -0.0695
-5 0 22 3.6602 0.0705
-5 0 23 0.2394 0.0451
-5 0 24 -0.3228 0.0223
-5 0 25 -0.9867 -0.0972
-5 0 26 0.4224 -0.0741
-5 1 1 -26.8246 -0.2648
-5 1 2 -24.9635 -0.1070
-5 1 3 18.5098 -0.0295
-5 1 4 4.1334 0.0419
-5 1 5 -15.9553 -0.0892
-5 1 6 4.8357 -0.0998
-5 1 7 2.0231 -0.0907
-5 1 8 -11.3673 0.0816
-5 1 9 1.2753 0.2086
-5 1 10 -0.5834 -0.1808
-5 1 11 1.3143 0.0894
-5 1 12 -2.6236 0.1568
-5 1 13 -2.3704 0.0308
-5 1 14 -13.9535 0.0321
-5 1 15 -3.0949 -0.0904
-5 1 16 5.2171 0.0217
-5 1 17 -10.0780 -0.0311
-5 1 18 -0.4060 -0.0217
-5 1 19 4.5519 0.0161
-5 1 20 -0.5644 0.0198
-5 1 21 -1.9666 -0.0969
-5 1 22 -1.9582 -0.0671
-5 1 23 -0.3653 0.0054
-5 1 24 4.4460 0.0973
-5 1 25 -2.3586 -0.0179
-5 1 26 -0.1428 -0.0430
-5 2 1 7.2965 0.9225
-5 2 2 5.3481 -0.4315
-5 2 3 -6.3696 0.2311
-5 2 4 -3.3051 0.2197
-5 2 5 14.2149 0.1318
-5 2 6 -21.4538 0.0052
-5 2 7 9.3270 -0.0193
-5 2 8 5.2610 -0.0343
-5 2 9 -2.5283 0.2204
-5 2 10 0.0980 -0.2418
-5 2 11 -9.6042 -0.0834
-5 2 12 10.6584 -0.0488
-5 2 13 8.0245 0.0220
-5 2 14 0.9467 -0.0670
-5 2 15 -1.3766 0.0330
-5 2 16 9.0766 0.0439
-5 2 17 -2.4786 -0.0325
-5 2 18 -0.9010 -0.1383
-5 2 19 -2.5371 0.1107
-5 2 20 1.1662 0.0585
-5 2 21 3.3641 0.0434
-5 2 22 -0.3757 -0.0362
-5 2 23 -4.3674 -0.0137
-5 2 24 1.7597 0.0209
-5 2 25 0.0293 0.0335
-5 2 26 -0.1345 -0.0882
-5 3 1 -15.4329 0.8133
-5 3 2 4.5214 -0.5550
-5 3 3 -1.4891 -0.2006
-5 3 4 -2.1988 -0.0313
-5 3 5 18.5031 -0.0637
-5 3 6 3.5072 0.0638
-5 3 7 -7.6681 -0.2998
-5 3 8 2.5583 0.0508
-5 3 9 -6.7475 0.0681
-5 3 10 26.4569 0.0892
-5 3 11 -18.0835 0.0694
-5 3 12 -5.4206 0.0068
-5 3 13 4.9773 0.0308
-5 3 14 -2.7239 -0.0523
-5 3 15 -6.0524 -0.0419
-5 3 16 1.7624 0.1855
-5 3 17 1.5865 0.0533
-5 3 18 1.8527 -0.1033
-5 3 19 0.6288 0.0102
-5 3 20 -4.1454 -0.0275
-5 3 21 0.5690 0.0127
-5 3 22 2.5806 0.0102
-5 3 23 0.8789 -0.0279
-5 3 24 -2.0606 -0.0239
-5 3 25 1.5832 0.0137
-5 3 26 -0.7938 0.0261
-5 4 1 6.1112 0.7334
-5 4 2 23.8798 -0.0408
-5 4 3 -25.2646 -0.2008
-5 4 4 -5.7739 0.2308
-5 4 5 -12.1212 -0.0797
-5 4 6 -0.9178 0.3480
-5 4 7 2.6610 -0.1127
-5 4 8 8.3742 0.0567
-5 4 9 -29.9844 -0.0308
-5 4 10 10.4083 -0.1832
-5 4 11 9.9357 -0.0245
-5 4 12 -10.1137 0.1217
-5 4 13 2.7377 0.0502
-5 4 14 2.2703 -0.0467
-5 4 15 1.5005 -0.1849
-5 4 16 -4.3503 0.0577
-5 4 17 -1.2989 -0.0286
-5 4 18 -1.2519 -0.0130
-5 4 19 3.4775 0.0127
-5 4 20 1.0091 -0.0070
-5 4 21 -2.5740 -0.0322
-5 4 22 -0.2798 0.0515
-5 4 23 1.7789 0.0073
-5 4 24 -1.5041 0.0326
-5 4 25 1.6349 -0.1278
-5 5 1 -40.2684 0.9455
-5 5 2 28.7645 -0.2501
-5 5 3 6.8726 0.3557
-5 5 4 9.9371 -0.2923
-5 5 5 12.2180 -0.0456
-5 5 6 -7.0325 -0.1095
-5 5 7 -3.3935 -0.0539
-5 5 8 22.7650 0.0792
-5 5 9 -1.0501 0.1570
-5 5 10 -6.2487 0.0209
-5 5 11 4.8156 -0.1817
-5 5 12 3.2410 -0.0531
-5 5 13 0.6347 0.1256
-5 5 14 -3.5515 -0.0162
-5 5 15 5.1031 0.0290
-5 5 16 4.6747 0.0411
-5 5 17 -1.5001 0.0049
-5 5 18 -0.3516 0.0359
-5 5 19 -2.7656 0.0205
-5 5 20 1.7401 -0.0209
-5 5 21 -1.0158 0.0043
-5 5 22 -0.2279 -0.0371
-5 5 23 -0.8509 0.0238
-5 5 24 -0.8135 0.0839
-5 5 25 0.4771 -0.0950
-5 6 1 -1.6409 0.1852
-5 6 2 -17.3022 -0.8287
-5 6 3 -8.2140 0.3341
-5 6 4 -14.4702 -0.0179
-5 6 5 7.3927 0.2637
-5 6 6 -7.1048 0.0121
-5 6 7 -10.6875 -0.2203
-5 6 8 -2.3344 -0.0512
-5 6 9 -4.9985 0.1100
-5 6 10 2.7546 0.0232
-5 6 11 -6.3501 0.0713
-5 6 12 -4.5554 -0.0707
-5 6 13 3.6950 0.1209
-5 6 14 -4.4913 -0.0425
-5 6 15 -7.3155 -0.0393
-5 6 16 1.3951 0.0085
-5 6 17 -0.9453 -0.0955
-5 6 18 3.8609 0.0126
-5 6 19 -2.6536 0.0335
-5 6 20 3.7807 -0.0296
-5 6 21 -0.7961 0.0536
-5 6 22 1.9792 -0.1022
-5 6 23 0.0109 -0.0208
-5 6 24 0.9240 0.0420
-5 7 1 14.8760 0.8292
-5 7 2 15.6214 0.1533
-5 7 3 9.3012 -0.2216
-5 7 4 -8.1143 -0.3413
-5 7 5 19.6438 0.1298
-5 7 6 -0.5037 0.3123
-5 7 7 2.0462 -0.1411
-5 7 8 12.5493 -0.0570
-5 7 9 -2.0407 -0.0209
-5 7 10 2.5780 0.0680
-5 7 11 8.0942 -0.1123
-5 7 12 -2.2559 -0.0816
-5 7 13 2.6144 -0.0299
-5 7 14 7.9121 -0.0050
-5 7 15 3.1468 0.0485
-5 7 16 -2.7263 0.0539
-5 7 17 -0.7767 0.0047
-5 7 18 2.7320 -0.0289
-5 7 19 -5.5275 -0.0428
-5 7 20 1.3242 0.0405
-5 7 21 -2.4637 0.0774
-5 7 22 0.4615 0.0384
-5 7 23 -1.4802 -0.0493
-5 7 24 -0.9195 -0.0635
-5 8 1 -20.2204 -1.0246
-5 8 2 -7.3779 0.8377
-5 8 3 10.0327 0.2406
-5 8 4 -25.6310 -0.4687
-5 8 5 4.8899 0.0224
-5 8 6 -2.1820 0.1184
-5 8 7 -10.2983 -0.0675
-5 8 8 -5.1088 0.0054
-5 8 9 0.4736 -0.0528
-5 8 10 -5.9826 0.1381
-5 8 11 0.2190 0.0230
-5 8 12 -0.6902 0.1067
-5 8 13 -8.1242 0.0671
-5 8 14 -4.6146 -0.0761
-5 8 15 2.3351 -0.0579
-5 8 16 -0.1995 0.0099
-5 8 17 -1.2009 0.0488
-5 8 18 1.2762 0.0658
-5 8 19 1.9993 -0.0940
-5 8 20 1.0419 -0.0370
-5 8 21 -0.0970 -0.0120
-5 8 22 0.6771 -0.0268
-5 8 23 1.1055 0.0455
-5 9 1 10.5516 -1.6583
-5 9 2 -6.9261 0.4149
-5 9 3 16.6459 0.3634
-5 9 4 2.2739 -0.3875
-5 9 5 0.7651 0.0113
-5 9 6 3.7094 0.2004
-5 9 7 9.8996 0.0574
-5 9 8 1.6060 -0.1115
-5 9 9 1.2320 0.0688
-5 9 10 -1.9937 -0.0756
-5 9 11 2.3777 -0.1389
-5 9 12 4.9476 -0.0692
-5 9 13 4.7461 0.0890
-5 9 14 0.5772 0.0292
-5 9 15 -1.7510 -0.0203
-5 9 16 0.7667 -0.0561
-5 9 17 2.5128 -0.0227
-5 9 18 -3.4544 0.0376
-5 9 19 0.3266 0.0012
-5 9 20 -1.1714 0.0131
-5 9 21 0.4055 0.0868
-5 9 22 0.9508 -0.0482
-5 9 23 -0.1449 -0.0118
-5 10 1 0.7193 -0.6049
-5 10 2 -4.7236 0.0728
-5 10 3 -7.8756 0.4966
-5 10 4 -1.7031 -0.2335
-5 10 5 1.1499 -0.0550
-5 10 6 -6.2128 -0.1217
-5 10 7 -7.4412 -0.0175
-5 10 8 0.7822 -0.0829
-5 10 9 6.8638 0.0773
-5 10 10 -4.2731 0.1977
-5 10 11 -1.9451 -0.0987
-5 10 12 -3.6654 -0.0338
-5 10 13 -0.9872 0.0608
-5 10 14 0.9209 -0.0449
-5 10 15 0.9062 0.0368
-5 10 16 -2.5743 0.0102
-5 10 17 0.2453 0.0443
-5 10 18 0.3387 0.0077
-5 10 19 1.4478 -0.0550
-5 10 20 -0.6928 -0.0036
-5 10 21 -3.7711 -0.0139
-5 10 22 2.3461 0.0352
-5 11 1 3.7146 -1.0772
-5 11 2 0.7830 0.2761
-5 11 3 8.8080 -0.1561
-5 11 4 -5.5296 -0.0182
-5 11 5 -0.0722 0.1872
-5 11 6 9.7078 0.2239
-5 11 7 1.7597 0.0272
-5 11 8 -9.1750 -0.1352
-5 11 9 1.7700 -0.0492
-5 11 10 1.7539 0.1193
-5 11 11 1.6045 0.0041
-5 11 12 -0.3608 -0.0571
-5 11 13 0.0277 0.0579
-5 11 14 -0.8071 0.0172
-5 11 15 -0.4032 -0.0670
-5 11 16 2.3721 -0.0261
-5 11 17 -0.1782 0.0000
-5 11 18 -0.8138 0.0017
-5 11 19 0.6326 -0.0284
-5 11 20 4.2157 0.0068
-5 11 21 -2.0943 0.0252
-5 11 22 4.3622 -0.0257
-5 12 1 5.7767 -0.6258
-5 12 2 -10.3178 0.6380
-5 12 3 5.8513 -0.0925
-5 12 4 4.6990 -0.2428
-5 12 5 -6.6356 -0.2018
-5 12 6 -4.7011 0.0008
-5 12 7 5.1406 0.0646
-5 12 8 4.8483 -0.0776
-5 12 9 -2.9530 -0.0233
-5 12 10 -1.1131 0.0072
-5 12 11 2.9351 -0.0969
-5 12 12 -0.1279 0.0206
-5 12 13 -0.5647 -0.0188
-5 12 14 2.1509 0.0300
-5 12 15 -0.1201 0.0109
-5 12 16 -2.8029 -0.0239
-5 12 17 2.0522 0.0874
-5 12 18 -2.8321 0.0321
-5 12 19 -1.6902 -0.0265
-5 12 20 -0.4125 0.0012
-5 12 21 -2.4605 -0.0007
-5 13 1 3.7426 -0.8939
-5 13 2 -4.4186 0.3241
-5 13 3 -5.7069 0.2628
-5 13 4 2.2858 -0.0486
-5 13 5 3.8141 0.0687
-5 13 6 0.3874 0.0320
-5 13 7 -6.8612 0.0902
-5 13 8 -0.0667 -0.0750
-5 13 9 3.4156 0.0749
-5 13 10 -3.8253 0.1176
-5 13 11 -1.3677 -0.0299
-5 13 12 1.2892 0.0113
-5 13 13 -1.3373 0.0197
-5 13 14 -2.4611 0.0165
-5 13 15 3.1928 0.0079
-5 13 16 -2.3852 -0.1120
-5 13 17 3.9603 -0.0246
-5 13 18 2.3868 0.0444
-5 13 19 -0.6503 -0.0492
-5 13 20 1.0786 0.0322
-5 14 1 7.4376 -0.7379
-5 14 2 2.1726 0.0198
-5 14 3 1.4943 0.0091
-5 14 4 0.0750 -0.0036
-5 14 5 -2.9186 -0.0945
-5 14 6 2.7676 0.0639
-5 14 7 5.9369 -0.0263
-5 14 8 -6.0503 -0.1067
-5 14 9 2.2017 0.0293
-5 14 10 2.8380 -0.0671
-5 14 11 0.2063 -0.0184
-5 14 12 -1.3145 -0.0394
-5 14 13 2.4762 -0.0549
-5 14 14 -0.7745 0.0673
-5 14 15 2.3990 0.0443
-5 14 16 -4.6966 0.0014
-5 14 17 -4.7351 -0.0081
-5 14 18 4.1604 0.0294
-5 14 19 -1.7756 -0.0164
-5 15 1 0.0028 0.0811
-5 15 2 -3.7236 0.0112
-5 15 3 -2.7313 0.0552
-5 15 4 0.9979 -0.1073
-5 15 5 1.9530 -0.1046
-5 15 6 -7.6705 0.1364
-5 15 7 3.6190 0.0060
-5 15 8 2.5859 -0.0583
-5 15 9 -4.7298 0.0374
-5 15 10 -0.8620 0.0886
-5 15 11 1.8981 0.0547
-5 15 12 0.5937 0.0348
-5 15 13 -2.9414 -0.0879
-5 15 14 -1.6004 -0.0032
-5 15 15 6.4810 0.0471
-5 15 16 1.9822 -0.0380
-5 15 17 -2.3566 0.0115
-5 15 18 0.4698 0.0169
-5 16 1 3.4302 -0.3874
-5 16 2 4.6342 0.2163
-5 16 3 0.8561 0.0846
-5 16 4 -2.1444 0.1315
-5 16 5 4.9893 -0.0853
-5 16 6 -0.0025 0.0552
-5 16 7 -4.1384 0.0736
-5 16 8 3.8929 -0.0368
-5 16 9 0.6770 -0.0571
-5 16 10 -0.8700 -0.1140
-5 16 11 -2.4800 0.0305
-5 16 12 5.2206 0.0457
-5 16 13 -1.2090 -0.0104
-5 16 14 -5.5744 -0.0214
-5 16 15 1.4153 -0.0177
-5 16 16 -0.8157 0.0026
-5 16 17 1.1564 -0.0280
-5 16 18 -2.3004 0.0401
-5 17 1 -2.2737 -0.1727
-5 17 2 -3.5460 -0.2021
-5 17 3 -0.6270 0.0116
-5 17 4 -0.6226 -0.0557
-5 17 5 -2.6227 -0.1532
-5 17 6 2.2233 -0.0656
-5 17 7 -1.5629 0.0482
-5 17 8 0.2995 0.0472
-5 17 9 -0.4913 0.0472
-5 17 10 1.1060 -0.0195
-5 17 11 -3.8955 0.0119
-5 17 12 2.0990 -0.0224
-5 17 13 3.0579 -0.0104
-5 17 14 -1.3028 0.0593
-5 17 15 0.2367 0.0156
-5 17 16 -0.8380 -0.0036
-5 18 1 5.7638 0.4932
-5 18 2 1.8759 -0.2592
-5 18 3 -0.2298 0.1432
-5 18 4 2.8162 0.3074
-5 18 5 -0.6523 0.0534
-5 18 6 1.1890 -0.0717
-5 18 7 -1.4289 -0.0310
-5 18 8 0.7834 0.0560
-5 18 9 1.4800 -0.0438
-5 18 10 0.8303 -0.0208
-5 18 11 0.5097 0.0661
-5 18 12 -1.6000 -0.0039
-5 18 13 -0.1977 -0.0326
-5 18 14 1.5621 -0.0605
-5 18 15 0.5410 0.0486
-5 19 1 -3.7279 0.2593
-5 19 2 -1.4141 -0.1854
-5 19 3 -1.0220 -0.3721
-5 19 4 0.0353 0.0130
[truncated: 1,388,242 more chars]
